# Supplementary material for: Label-free mass spectrometry proteome quantification of human embryonic kidney cells following 24 hours of sialic acid overproduction
Source: Proteome Sci. 2013 Aug 1;11:38. doi: 10.1186/1477-5956-11-38 (PMC3750590; doi:10.1186/1477-5956-11-38)
Supplement: Additional file 2 — All MS identification and quantifications. Mass spectrometry quantification results of all proteins identified in three biological replicates. [file 1477-5956-11-38-S2.xlsx]

## Sheet: BiolRep-1_All_Ident-Quant
Accession	OK	Description	Score	Unique	24h_Induced_BiolRep1:24h_Control_BiolRep1_Ratio	24h_Induced_BiolRep1:24h_Control_BiolRep1_Log(e)Ratio	24h_Induced_BiolRep1:24h_Control_BiolRep1_Log(e)Variance	24h_Induced_BiolRep1:24h_Control_BiolRep1__P	24h_Control_BiolRep1_Rel Profile	24h_Control_BiolRep1_Rel Profile SD	24h_Induced_BiolRep1_Rel Profile	24h_Induced_BiolRep1_Rel Profile SD
P62805	2	Histone H4 OS=Homo sapiens GN=HIST1H4A PE=1 SV=2	27306.1		0.99005	-0.01	0.06	0.4	1	0.03	1	0.03
P08238	2	Heat shock protein HSP 90-beta OS=Homo sapiens GN=HSP90AB1 PE=1 SV=4	21519.3		1.07251	0.07	0.03	1	0.96	0.01	1.04	0.01
P62888	2	60S ribosomal protein L30 OS=Homo sapiens GN=RPL30 PE=1 SV=2	20101.7		0.486752	-0.72	0.14	0	1.35	0.06	0.65	0.06
P07900	2	Heat shock protein HSP 90-alpha OS=Homo sapiens GN=HSP90AA1 PE=1 SV=5	19830.5		1.06184	0.06	0.02	1	0.97	0.01	1.03	0.01
P62979	2	Ubiquitin-40S ribosomal protein S27a OS=Homo sapiens GN=RPS27A PE=1 SV=2	19460.3		1.10517	0.1	0.04	1	0.95	0.02	1.05	0.02
Q99497	2	Protein DJ-1 OS=Homo sapiens GN=PARK7 PE=1 SV=2	18475.3		1.01005	0.01	0.06	0.67	1	0.03	1	0.03
P0CG48	2	Polyubiquitin-C OS=Homo sapiens GN=UBC PE=1 SV=3	18184.4		1.10517	0.1	0.05	1	0.95	0.02	1.05	0.02
P0CG47	2	Polyubiquitin-B OS=Homo sapiens GN=UBB PE=1 SV=1	18184.4		1.10517	0.1	0.05	1	0.95	0.02	1.05	0.02
P62987	2	Ubiquitin-60S ribosomal protein L40 OS=Homo sapiens GN=UBA52 PE=1 SV=2	18184.4		1.10517	0.1	0.04	1	0.95	0.02	1.05	0.02
P60174	2	Triosephosphate isomerase OS=Homo sapiens GN=TPI1 PE=1 SV=3	16561.4		1.15027	0.14	0.05	1	0.93	0.02	1.07	0.02
P11142	2	Heat shock cognate 71 kDa protein OS=Homo sapiens GN=HSPA8 PE=1 SV=1	15732.7		1.13883	0.13	0.04	1	0.94	0.02	1.06	0.02
P30050	2	60S ribosomal protein L12 OS=Homo sapiens GN=RPL12 PE=1 SV=1	15620		1.01005	0.01	0.07	0.58	1	0.04	1	0.04
P0C0S8	2	Histone H2A type 1 OS=Homo sapiens GN=HIST1H2AG PE=1 SV=2	15315.8		0.111917	-2.19	0.21	0	1.8	0.04	0.2	0.04
P04908	2	Histone H2A type 1-B/E OS=Homo sapiens GN=HIST1H2AB PE=1 SV=2	15315.8		0.110803	-2.2	0.17	0	1.8	0.03	0.2	0.03
Q16777	2	Histone H2A type 2-C OS=Homo sapiens GN=HIST2H2AC PE=1 SV=4	15315.8		0.110803	-2.2	0.18	0	1.8	0.03	0.2	0.03
Q7L7L0	2	Histone H2A type 3 OS=Homo sapiens GN=HIST3H2A PE=1 SV=3	15315.8		0.110803	-2.2	0.17	0	1.8	0.03	0.2	0.03
P20671	2	Histone H2A type 1-D OS=Homo sapiens GN=HIST1H2AD PE=1 SV=2	15315.8		0.111917	-2.19	0.16	0	1.8	0.03	0.2	0.03
Q93077	2	Histone H2A type 1-C OS=Homo sapiens GN=HIST1H2AC PE=1 SV=3	15315.8		0.113042	-2.18	0.17	0	1.8	0.03	0.2	0.03
Q9BTM1	2	Histone H2A.J OS=Homo sapiens GN=H2AFJ PE=1 SV=1	15315.8		0.109701	-2.21	0.16	0	1.8	0.03	0.2	0.03
Q6FI13	2	Histone H2A type 2-A OS=Homo sapiens GN=HIST2H2AA3 PE=1 SV=3	15315.8		0.110803	-2.2	0.14	0	1.8	0.03	0.2	0.03
Q96KK5	2	Histone H2A type 1-H OS=Homo sapiens GN=HIST1H2AH PE=1 SV=3	15315.8		0.110803	-2.2	0.19	0	1.8	0.03	0.2	0.03
Q99878	2	Histone H2A type 1-J OS=Homo sapiens GN=HIST1H2AJ PE=1 SV=3	15315.8		0.111917	-2.19	0.18	0	1.8	0.03	0.2	0.03
P06733	2	Alpha-enolase OS=Homo sapiens GN=ENO1 PE=1 SV=2	15214.7		0.99005	-0.01	0.08	0.54	1.01	0.04	0.99	0.04
P07737	2	Profilin-1 OS=Homo sapiens GN=PFN1 PE=1 SV=2	14913.9		0.970446	-0.03	0.04	0.11	1.01	0.02	0.99	0.02
P60709	2	Actin, cytoplasmic 1 OS=Homo sapiens GN=ACTB PE=1 SV=1	14879.6		1.0202	0.02	0.03	0.9	0.99	0.01	1.01	0.01
P08670	2	Vimentin OS=Homo sapiens GN=VIM PE=1 SV=4	14858.4		1.03045	0.03	0.03	0.98	0.98	0.01	1.02	0.01
P63261	2	Actin, cytoplasmic 2 OS=Homo sapiens GN=ACTG1 PE=1 SV=1	14852.9		1.0202	0.02	0.03	0.94	0.99	0.02	1.01	0.02
P08107	2	Heat shock 70 kDa protein 1A/1B OS=Homo sapiens GN=HSPA1A PE=1 SV=5	14395.1		1.07251	0.07	0.03	1	0.96	0.02	1.04	0.02
P14618	2	Pyruvate kinase isozymes M1/M2 OS=Homo sapiens GN=PKM PE=1 SV=4	14180.8		1.08329	0.08	0.03	1	0.96	0.01	1.04	0.01
P68363	2	Tubulin alpha-1B chain OS=Homo sapiens GN=TUBA1B PE=1 SV=1	14011.8		1.03045	0.03	0.04	0.97	0.98	0.02	1.02	0.02
P61604	2	10 kDa heat shock protein, mitochondrial OS=Homo sapiens GN=HSPE1 PE=1 SV=2	13843.1		1.05127	0.05	0.14	0.79	0.97	0.07	1.03	0.07
P30041	2	Peroxiredoxin-6 OS=Homo sapiens GN=PRDX6 PE=1 SV=3	13326.8		1.11628	0.11	0.05	1	0.94	0.03	1.06	0.03
Q71U36	2	Tubulin alpha-1A chain OS=Homo sapiens GN=TUBA1A PE=1 SV=1	12943.4		1.04081	0.04	0.03	0.98	0.98	0.02	1.02	0.02
P12277	2	Creatine kinase B-type OS=Homo sapiens GN=CKB PE=1 SV=1	12605.5		0.826959	-0.19	0.05	0	1.09	0.03	0.91	0.03
P62306	2	Small nuclear ribonucleoprotein F OS=Homo sapiens GN=SNRPF PE=1 SV=1	12523.3		1.16183	0.15	0.17	0.95	0.93	0.08	1.07	0.08
P22392	2	Nucleoside diphosphate kinase B OS=Homo sapiens GN=NME2 PE=1 SV=1	12384.7		0.532592	-0.63	0.13	0	1.31	0.06	0.69	0.06
P07437	2	Tubulin beta chain OS=Homo sapiens GN=TUBB PE=1 SV=2	12253.6		1.15027	0.14	0.03	1	0.93	0.02	1.07	0.02
Q9BQE3	2	Tubulin alpha-1C chain OS=Homo sapiens GN=TUBA1C PE=1 SV=1	11797.4		1.03045	0.03	0.04	0.96	0.98	0.02	1.02	0.02
P07195	2	L-lactate dehydrogenase B chain OS=Homo sapiens GN=LDHB PE=1 SV=2	11532.2		1.09417	0.09	0.03	1	0.95	0.01	1.05	0.01
Q06830	2	Peroxiredoxin-1 OS=Homo sapiens GN=PRDX1 PE=1 SV=1	11389.3		1.06184	0.06	0.03	1	0.97	0.02	1.03	0.02
O60361	2	Putative nucleoside diphosphate kinase OS=Homo sapiens GN=NME2P1 PE=5 SV=1	11358		0.67032	-0.4	0.07	0	1.2	0.03	0.8	0.03
P15531	2	Nucleoside diphosphate kinase A OS=Homo sapiens GN=NME1 PE=1 SV=1	11218.6		0.481909	-0.73	0.08	0	1.35	0.04	0.65	0.04
Q58FF7	2	Putative heat shock protein HSP 90-beta-3 OS=Homo sapiens GN=HSP90AB3P PE=5 SV=1	10996.5		1.08329	0.08	0.03	1	0.96	0.01	1.04	0.01
P68371	2	Tubulin beta-4B chain OS=Homo sapiens GN=TUBB4B PE=1 SV=1	10759.2		1.20925	0.19	0.05	1	0.91	0.02	1.09	0.02
P05386	2	60S acidic ribosomal protein P1 OS=Homo sapiens GN=RPLP1 PE=1 SV=1	10695.5	24h_Control_BiolRep1	24h_Control_BiolRep1	24h_Control_BiolRep1	24h_Control_BiolRep1	24h_Control_BiolRep1
P0CW22	2	40S ribosomal protein S17-like OS=Homo sapiens GN=RPS17L PE=3 SV=1	10655.1		0.458406	-0.78	0.2	0	1.37	0.09	0.63	0.09
P08708	2	40S ribosomal protein S17 OS=Homo sapiens GN=RPS17 PE=1 SV=2	10655.1		0.458406	-0.78	0.15	0	1.37	0.06	0.63	0.06
P62258	2	14-3-3 protein epsilon OS=Homo sapiens GN=YWHAE PE=1 SV=1	10629		1.1853	0.17	0.05	1	0.91	0.02	1.09	0.02
Q13765	2	Nascent polypeptide-associated complex subunit alpha OS=Homo sapiens GN=NACA PE=1 SV=1	9820.89		0.543351	-0.61	0.11	0	1.29	0.05	0.71	0.05
Q9BVA1	2	Tubulin beta-2B chain OS=Homo sapiens GN=TUBB2B PE=1 SV=1	9718.39		1.2214	0.2	0.04	1	0.9	0.02	1.1	0.02
Q04837	2	Single-stranded DNA-binding protein, mitochondrial OS=Homo sapiens GN=SSBP1 PE=1 SV=1	9508.57		1.15027	0.14	0.11	1	0.93	0.05	1.07	0.05
P05388	2	60S acidic ribosomal protein P0 OS=Homo sapiens GN=RPLP0 PE=1 SV=1	9508.27		1.06184	0.06	0.09	0.87	0.97	0.04	1.03	0.04
P62241	2	40S ribosomal protein S8 OS=Homo sapiens GN=RPS8 PE=1 SV=2	9460.48		0.357007	-1.03	0.13	0	1.47	0.05	0.53	0.05
Q13885	2	Tubulin beta-2A chain OS=Homo sapiens GN=TUBB2A PE=1 SV=1	9402.01		1.2214	0.2	0.04	1	0.9	0.02	1.1	0.02
P63104	2	14-3-3 protein zeta/delta OS=Homo sapiens GN=YWHAZ PE=1 SV=1	9032.8		1.01005	0.01	0.06	0.64	0.99	0.03	1.01	0.03
P10809	2	60 kDa heat shock protein, mitochondrial OS=Homo sapiens GN=HSPD1 PE=1 SV=2	8997.71		0.980199	-0.02	0.06	0.27	1.01	0.03	0.99	0.03
Q6PEY2	2	Tubulin alpha-3E chain OS=Homo sapiens GN=TUBA3E PE=1 SV=2	8845.51		1.03045	0.03	0.03	0.92	0.99	0.02	1.01	0.02
Q13748	2	Tubulin alpha-3C/D chain OS=Homo sapiens GN=TUBA3C PE=1 SV=3	8845.51		1.03045	0.03	0.04	0.92	0.99	0.02	1.01	0.02
P26373	2	60S ribosomal protein L13 OS=Homo sapiens GN=RPL13 PE=1 SV=4	8776.44		0.83527	-0.18	0.05	0	1.09	0.03	0.91	0.03
Q01130	2	Serine/arginine-rich splicing factor 2 OS=Homo sapiens GN=SRSF2 PE=1 SV=4	8664.65		1.16183	0.15	0.1	1	0.92	0.05	1.08	0.05
P04406	2	Glyceraldehyde-3-phosphate dehydrogenase OS=Homo sapiens GN=GAPDH PE=1 SV=3	8650.25		1	0	0.03	0.52	1	0.02	1	0.02
Q58FF8	2	Putative heat shock protein HSP 90-beta 2 OS=Homo sapiens GN=HSP90AB2P PE=1 SV=2	8624.55		1.06184	0.06	0.05	0.99	0.97	0.02	1.03	0.02
P63267	2	Actin, gamma-enteric smooth muscle OS=Homo sapiens GN=ACTG2 PE=1 SV=1	8616.44		1.1853	0.17	0.04	1	0.91	0.02	1.09	0.02
P68032	2	Actin, alpha cardiac muscle 1 OS=Homo sapiens GN=ACTC1 PE=1 SV=1	8616.44		1.07251	0.07	0.04	1	0.96	0.02	1.04	0.02
P62736	2	Actin, aortic smooth muscle OS=Homo sapiens GN=ACTA2 PE=1 SV=1	8616.44		1.13883	0.13	0.08	1	0.94	0.04	1.06	0.04
P68133	2	Actin, alpha skeletal muscle OS=Homo sapiens GN=ACTA1 PE=1 SV=1	8616.44		1.10517	0.1	0.08	1	0.95	0.04	1.05	0.04
P34931	2	Heat shock 70 kDa protein 1-like OS=Homo sapiens GN=HSPA1L PE=1 SV=2	8593.7		1.07251	0.07	0.04	1	0.96	0.02	1.04	0.02
P62937	2	Peptidyl-prolyl cis-trans isomerase A OS=Homo sapiens GN=PPIA PE=1 SV=2	8585.84		0.588605	-0.53	0.06	0	1.26	0.03	0.74	0.03
P30086	2	Phosphatidylethanolamine-binding protein 1 OS=Homo sapiens GN=PEBP1 PE=1 SV=3	8497.31		0.923116	-0.08	0.08	0.02	1.04	0.04	0.96	0.04
Q99879	2	Histone H2B type 1-M OS=Homo sapiens GN=HIST1H2BM PE=1 SV=3	8407.64		1.03045	0.03	0.05	0.87	0.99	0.03	1.01	0.03
Q99877	2	Histone H2B type 1-N OS=Homo sapiens GN=HIST1H2BN PE=1 SV=3	8407.64		1.0202	0.02	0.04	0.83	0.99	0.02	1.01	0.02
P58876	2	Histone H2B type 1-D OS=Homo sapiens GN=HIST1H2BD PE=1 SV=2	8407.64		1.0202	0.02	0.04	0.79	0.99	0.02	1.01	0.02
P57053	2	Histone H2B type F-S OS=Homo sapiens GN=H2BFS PE=1 SV=2	8407.64		1.03045	0.03	0.04	0.87	0.99	0.02	1.01	0.02
O60814	2	Histone H2B type 1-K OS=Homo sapiens GN=HIST1H2BK PE=1 SV=3	8407.64		1.03045	0.03	0.04	0.83	0.99	0.02	1.01	0.02
P62807	2	Histone H2B type 1-C/E/F/G/I OS=Homo sapiens GN=HIST1H2BC PE=1 SV=4	8407.64		1.03045	0.03	0.05	0.9	0.99	0.02	1.01	0.02
Q93079	2	Histone H2B type 1-H OS=Homo sapiens GN=HIST1H2BH PE=1 SV=3	8407.64		1.0202	0.02	0.04	0.78	0.99	0.02	1.01	0.02
Q5QNW6	2	Histone H2B type 2-F OS=Homo sapiens GN=HIST2H2BF PE=1 SV=3	8407.64		1.03045	0.03	0.04	0.85	0.99	0.02	1.01	0.02
Q99880	2	Histone H2B type 1-L OS=Homo sapiens GN=HIST1H2BL PE=1 SV=3	8407.64		1.03045	0.03	0.05	0.83	0.99	0.02	1.01	0.02
P09936	2	Ubiquitin carboxyl-terminal hydrolase isozyme L1 OS=Homo sapiens GN=UCHL1 PE=1 SV=2	8068.81		1	0	0.05	0.54	1	0.03	1	0.03
Q02543	2	60S ribosomal protein L18a OS=Homo sapiens GN=RPL18A PE=1 SV=2	7997.08		0.740818	-0.3	0.15	0	1.15	0.07	0.85	0.07
P27348	2	14-3-3 protein theta OS=Homo sapiens GN=YWHAQ PE=1 SV=1	7916.05		0.99005	-0.01	0.11	0.47	1	0.06	1	0.06
P62826	2	GTP-binding nuclear protein Ran OS=Homo sapiens GN=RAN PE=1 SV=3	7853.03		1.05127	0.05	0.05	0.96	0.98	0.03	1.02	0.03
P54652	2	Heat shock-related 70 kDa protein 2 OS=Homo sapiens GN=HSPA2 PE=1 SV=1	7852.23		1.1275	0.12	0.05	1	0.94	0.03	1.06	0.03
P61978	2	Heterogeneous nuclear ribonucleoprotein K OS=Homo sapiens GN=HNRNPK PE=1 SV=1	7827.51		1.15027	0.14	0.05	1	0.93	0.02	1.07	0.02
Q13509	2	Tubulin beta-3 chain OS=Homo sapiens GN=TUBB3 PE=1 SV=2	7783.1		1.68203	0.52	0.09	1	0.74	0.04	1.26	0.04
P23396	2	40S ribosomal protein S3 OS=Homo sapiens GN=RPS3 PE=1 SV=2	7775.99		0.941765	-0.06	0.05	0.01	1.03	0.02	0.97	0.02
P04350	2	Tubulin beta-4A chain OS=Homo sapiens GN=TUBB4A PE=1 SV=2	7692.49		0.644036	-0.44	0.08	0	1.22	0.04	0.78	0.04
P40926	2	Malate dehydrogenase, mitochondrial OS=Homo sapiens GN=MDH2 PE=1 SV=3	7613.37		1.1275	0.12	0.06	1	0.94	0.03	1.06	0.03
Q71UI9	2	Histone H2A.V OS=Homo sapiens GN=H2AFV PE=1 SV=3	7612.16		1.07251	0.07	0.06	0.98	0.96	0.03	1.04	0.03
P0C0S5	2	Histone H2A.Z OS=Homo sapiens GN=H2AFZ PE=1 SV=2	7612.16		1.07251	0.07	0.06	0.99	0.97	0.03	1.03	0.03
P52565	2	Rho GDP-dissociation inhibitor 1 OS=Homo sapiens GN=ARHGDIA PE=1 SV=3	7547.58		1.01005	0.01	0.11	0.53	1	0.06	1	0.06
Q6EEV6	2	Small ubiquitin-related modifier 4 OS=Homo sapiens GN=SUMO4 PE=1 SV=2	7496.78		1.23368	0.21	0.09	1	0.9	0.04	1.1	0.04
P61956	2	Small ubiquitin-related modifier 2 OS=Homo sapiens GN=SUMO2 PE=1 SV=3	7496.78		1.2214	0.2	0.08	1	0.9	0.04	1.1	0.04
P55854	2	Small ubiquitin-related modifier 3 OS=Homo sapiens GN=SUMO3 PE=1 SV=2	7496.78		1.2214	0.2	0.09	1	0.9	0.04	1.1	0.04
Q14568	2	Putative heat shock protein HSP 90-alpha A2 OS=Homo sapiens GN=HSP90AA2 PE=1 SV=2	7484.23		1.08329	0.08	0.06	1	0.96	0.03	1.04	0.03
Q6S8J3	2	POTE ankyrin domain family member E OS=Homo sapiens GN=POTEE PE=1 SV=3	7435.86		0.83527	-0.18	0.05	0	1.09	0.03	0.91	0.03
A5A3E0	2	POTE ankyrin domain family member F OS=Homo sapiens GN=POTEF PE=1 SV=2	7435.86		0.826959	-0.19	0.07	0	1.09	0.03	0.91	0.03
P07741	2	Adenine phosphoribosyltransferase OS=Homo sapiens GN=APRT PE=1 SV=2	7201.93		0.913931	-0.09	0.1	0.04	1.04	0.05	0.96	0.05
P62942	2	Peptidyl-prolyl cis-trans isomerase FKBP1A OS=Homo sapiens GN=FKBP1A PE=1 SV=2	7185.86		1.28403	0.25	0.18	1	0.87	0.08	1.13	0.08
P35268	2	60S ribosomal protein L22 OS=Homo sapiens GN=RPL22 PE=1 SV=2	7129.45		1.1275	0.12	0.06	1	0.94	0.03	1.06	0.03
P08865	2	40S ribosomal protein SA OS=Homo sapiens GN=RPSA PE=1 SV=4	7069.56		1.07251	0.07	0.06	0.98	0.96	0.03	1.04	0.03
P62753	2	40S ribosomal protein S6 OS=Homo sapiens GN=RPS6 PE=1 SV=1	6988.2		0.941765	-0.06	0.06	0.02	1.03	0.03	0.97	0.03
P37802	2	Transgelin-2 OS=Homo sapiens GN=TAGLN2 PE=1 SV=3	6861.25		1.32313	0.28	0.09	1	0.86	0.04	1.14	0.04
P63244	2	Guanine nucleotide-binding protein subunit beta-2-like 1 OS=Homo sapiens GN=GNB2L1 PE=1 SV=3	6845.26		0.88692	-0.12	0.07	0	1.06	0.04	0.94	0.04
P11021	2	78 kDa glucose-regulated protein OS=Homo sapiens GN=HSPA5 PE=1 SV=2	6820.66		1.03045	0.03	0.05	0.82	0.99	0.03	1.01	0.03
P46776	2	60S ribosomal protein L27a OS=Homo sapiens GN=RPL27A PE=1 SV=2	6779.27		1.07251	0.07	0.09	0.93	0.97	0.04	1.03	0.04
P17066	2	Heat shock 70 kDa protein 6 OS=Homo sapiens GN=HSPA6 PE=1 SV=2	6752.59		1.06184	0.06	0.05	0.98	0.97	0.02	1.03	0.02
P05387	2	60S acidic ribosomal protein P2 OS=Homo sapiens GN=RPLP2 PE=1 SV=1	6645.87		0.501576	-0.69	0.09	0	1.33	0.04	0.67	0.04
P06576	2	ATP synthase subunit beta, mitochondrial OS=Homo sapiens GN=ATP5B PE=1 SV=3	6577.42		0.852144	-0.16	0.07	0	1.08	0.03	0.92	0.03
P12004	2	Proliferating cell nuclear antigen OS=Homo sapiens GN=PCNA PE=1 SV=1	6570.6		1.17351	0.16	0.08	1	0.92	0.04	1.08	0.04
P50502	2	Hsc70-interacting protein OS=Homo sapiens GN=ST13 PE=1 SV=2	6370.44		1.0202	0.02	0.1	0.68	0.99	0.05	1.01	0.05
P32119	2	Peroxiredoxin-2 OS=Homo sapiens GN=PRDX2 PE=1 SV=5	6316.49		1.06184	0.06	0.04	0.99	0.97	0.02	1.03	0.02
P35232	2	Prohibitin OS=Homo sapiens GN=PHB PE=1 SV=1	6299.66		0.771052	-0.26	0.13	0	1.13	0.06	0.87	0.06
Q71UM5	2	40S ribosomal protein S27-like OS=Homo sapiens GN=RPS27L PE=1 SV=3	6294.93		0.913931	-0.09	0.1	0.03	1.05	0.05	0.95	0.05
P49458	2	Signal recognition particle 9 kDa protein OS=Homo sapiens GN=SRP9 PE=1 SV=2	6275.57		0.537944	-0.62	0.16	0	1.3	0.07	0.7	0.07
Q58FF6	2	Putative heat shock protein HSP 90-beta 4 OS=Homo sapiens GN=HSP90AB4P PE=5 SV=1	6269.83		1.05127	0.05	0.05	0.96	0.97	0.03	1.03	0.03
P00338	2	L-lactate dehydrogenase A chain OS=Homo sapiens GN=LDHA PE=1 SV=2	6249.58		1.08329	0.08	0.04	1	0.96	0.02	1.04	0.02
P62263	2	40S ribosomal protein S14 OS=Homo sapiens GN=RPS14 PE=1 SV=3	6244.89		1.11628	0.11	0.09	1	0.95	0.04	1.05	0.04
P60866	2	40S ribosomal protein S20 OS=Homo sapiens GN=RPS20 PE=1 SV=1	6186.83		0.88692	-0.12	0.13	0.05	1.06	0.06	0.94	0.06
P60660	2	Myosin light polypeptide 6 OS=Homo sapiens GN=MYL6 PE=1 SV=2	6183.91		1.03045	0.03	0.09	0.72	0.98	0.05	1.02	0.05
P68366	2	Tubulin alpha-4A chain OS=Homo sapiens GN=TUBA4A PE=1 SV=1	6125.21		0.960789	-0.04	0.05	0.05	1.02	0.02	0.98	0.02
O43175	2	D-3-phosphoglycerate dehydrogenase OS=Homo sapiens GN=PHGDH PE=1 SV=4	6069.6		0.951229	-0.05	0.06	0.06	1.03	0.03	0.97	0.03
P50990	2	T-complex protein 1 subunit theta OS=Homo sapiens GN=CCT8 PE=1 SV=4	6066.07		0.860708	-0.15	0.07	0	1.07	0.03	0.93	0.03
P13639	2	Elongation factor 2 OS=Homo sapiens GN=EEF2 PE=1 SV=4	6047.6		1.05127	0.05	0.03	1	0.98	0.01	1.02	0.01
Q9BYX7	2	Putative beta-actin-like protein 3 OS=Homo sapiens GN=POTEKP PE=5 SV=1	5964.97		0.794534	-0.23	0.1	0	1.11	0.05	0.89	0.05
P42677	2	40S ribosomal protein S27 OS=Homo sapiens GN=RPS27 PE=1 SV=3	5940.56		0.941765	-0.06	0.09	0.12	1.03	0.05	0.97	0.05
P62913	2	60S ribosomal protein L11 OS=Homo sapiens GN=RPL11 PE=1 SV=2	5928.04		0.637628	-0.45	0.13	0	1.22	0.06	0.78	0.06
P23526	2	Adenosylhomocysteinase OS=Homo sapiens GN=AHCY PE=1 SV=4	5896.4		1.08329	0.08	0.06	1	0.96	0.03	1.04	0.03
Q16778	2	Histone H2B type 2-E OS=Homo sapiens GN=HIST2H2BE PE=1 SV=3	5848.11		1.05127	0.05	0.06	0.93	0.98	0.03	1.02	0.03
P33778	2	Histone H2B type 1-B OS=Homo sapiens GN=HIST1H2BB PE=1 SV=2	5848.11		1.03045	0.03	0.06	0.87	0.98	0.03	1.02	0.03
P23527	2	Histone H2B type 1-O OS=Homo sapiens GN=HIST1H2BO PE=1 SV=3	5848.11		1.03045	0.03	0.06	0.88	0.98	0.03	1.02	0.03
P06899	2	Histone H2B type 1-J OS=Homo sapiens GN=HIST1H2BJ PE=1 SV=3	5848.11		1.04081	0.04	0.06	0.86	0.98	0.03	1.02	0.03
P84098	2	60S ribosomal protein L19 OS=Homo sapiens GN=RPL19 PE=1 SV=1	5844.33		0.83527	-0.18	0.11	0	1.09	0.06	0.91	0.06
Q8N257	2	Histone H2B type 3-B OS=Homo sapiens GN=HIST3H2BB PE=1 SV=3	5679.8		1.04081	0.04	0.05	0.88	0.98	0.03	1.02	0.03
P09972	2	Fructose-bisphosphate aldolase C OS=Homo sapiens GN=ALDOC PE=1 SV=2	5652.99		0.740818	-0.3	0.1	0	1.15	0.05	0.85	0.05
P00558	2	Phosphoglycerate kinase 1 OS=Homo sapiens GN=PGK1 PE=1 SV=3	5645.67		1.01005	0.01	0.05	0.62	1	0.03	1	0.03
P04075	2	Fructose-bisphosphate aldolase A OS=Homo sapiens GN=ALDOA PE=1 SV=2	5567.37		1.1275	0.12	0.04	1	0.94	0.02	1.06	0.02
Q15365	2	Poly(rC)-binding protein 1 OS=Homo sapiens GN=PCBP1 PE=1 SV=2	5519.28		1.04081	0.04	0.09	0.77	0.98	0.04	1.02	0.04
Q8IZP2	2	Putative protein FAM10A4 OS=Homo sapiens GN=ST13P4 PE=5 SV=1	5511.24		1.07251	0.07	0.11	0.92	0.97	0.05	1.03	0.05
P18124	2	60S ribosomal protein L7 OS=Homo sapiens GN=RPL7 PE=1 SV=1	5491.49		1.04081	0.04	0.14	0.61	0.98	0.07	1.02	0.07
P63220	2	40S ribosomal protein S21 OS=Homo sapiens GN=RPS21 PE=1 SV=1	5414.14		1.19722	0.18	0.1	1	0.91	0.05	1.09	0.05
P38646	2	Stress-70 protein, mitochondrial OS=Homo sapiens GN=HSPA9 PE=1 SV=2	5373.81		0.810584	-0.21	0.05	0	1.1	0.03	0.9	0.03
P60842	2	Eukaryotic initiation factor 4A-I OS=Homo sapiens GN=EIF4A1 PE=1 SV=1	5312.46		0.932394	-0.07	0.06	0.03	1.03	0.03	0.97	0.03
P13073	2	Cytochrome c oxidase subunit 4 isoform 1, mitochondrial OS=Homo sapiens GN=COX4I1 PE=1 SV=1	5304.07		1.01005	0.01	0.11	0.62	0.99	0.06	1.01	0.06
P53999	2	Activated RNA polymerase II transcriptional coactivator p15 OS=Homo sapiens GN=SUB1 PE=1 SV=3	5229.64		1.41907	0.35	0.08	1	0.83	0.04	1.17	0.04
P22626	2	Heterogeneous nuclear ribonucleoproteins A2/B1 OS=Homo sapiens GN=HNRNPA2B1 PE=1 SV=2	5205.15		1.03045	0.03	0.05	0.9	0.98	0.02	1.02	0.02
Q9H3K6	2	BolA-like protein 2 OS=Homo sapiens GN=BOLA2 PE=1 SV=1	5198.85		1.33643	0.29	0.16	1	0.86	0.08	1.14	0.08
P16403	2	Histone H1.2 OS=Homo sapiens GN=HIST1H1C PE=1 SV=2	5189.9		1.09417	0.09	0.05	1	0.95	0.02	1.05	0.02
P31946	2	14-3-3 protein beta/alpha OS=Homo sapiens GN=YWHAB PE=1 SV=3	5107.83		1.03045	0.03	0.08	0.77	0.98	0.04	1.02	0.04
P14174	2	Macrophage migration inhibitory factor OS=Homo sapiens GN=MIF PE=1 SV=4	5095.83		0.168638	-1.78	0.19	0	1.71	0.05	0.29	0.05
P62854	2	40S ribosomal protein S26 OS=Homo sapiens GN=RPS26 PE=1 SV=3	5067.05		1.11628	0.11	0.23	0.82	0.95	0.12	1.05	0.12
Q07020	2	60S ribosomal protein L18 OS=Homo sapiens GN=RPL18 PE=1 SV=2	5058.32		1.09417	0.09	0.08	0.98	0.96	0.04	1.04	0.04
P10412	2	Histone H1.4 OS=Homo sapiens GN=HIST1H1E PE=1 SV=2	4994.2		1.09417	0.09	0.05	1	0.95	0.02	1.05	0.02
P16402	2	Histone H1.3 OS=Homo sapiens GN=HIST1H1D PE=1 SV=2	4994.2		1.09417	0.09	0.05	1	0.95	0.02	1.05	0.02
Q9Y3U8	2	60S ribosomal protein L36 OS=Homo sapiens GN=RPL36 PE=1 SV=3	4866.6		0.970446	-0.03	0.09	0.24	1.01	0.04	0.99	0.04
Q6DN03	2	Putative histone H2B type 2-C OS=Homo sapiens GN=HIST2H2BC PE=5 SV=3	4866.1		0.704688	-0.35	0.19	0	1.17	0.09	0.83	0.09
Q6DRA6	2	Putative histone H2B type 2-D OS=Homo sapiens GN=HIST2H2BD PE=5 SV=3	4866.1		0.71177	-0.34	0.14	0	1.17	0.07	0.83	0.07
P23528	2	Cofilin-1 OS=Homo sapiens GN=CFL1 PE=1 SV=3	4860.38		1.28403	0.25	0.08	1	0.88	0.04	1.12	0.04
P62269	2	40S ribosomal protein S18 OS=Homo sapiens GN=RPS18 PE=1 SV=3	4814.77		1.1275	0.12	0.07	1	0.94	0.03	1.06	0.03
P10599	2	Thioredoxin OS=Homo sapiens GN=TXN PE=1 SV=3	4813.19		1.24608	0.22	0.16	1	0.89	0.08	1.11	0.08
Q5VTE0	2	Putative elongation factor 1-alpha-like 3 OS=Homo sapiens GN=EEF1A1P5 PE=5 SV=1	4811.68		1.04081	0.04	0.05	0.93	0.98	0.02	1.02	0.02
P68104	2	Elongation factor 1-alpha 1 OS=Homo sapiens GN=EEF1A1 PE=1 SV=1	4811.68		1.04081	0.04	0.04	0.99	0.98	0.02	1.02	0.02
Q8NHW5	2	60S acidic ribosomal protein P0-like OS=Homo sapiens GN=RPLP0P6 PE=5 SV=1	4805.1		1.09417	0.09	0.07	1	0.95	0.03	1.05	0.03
Q13242	2	Serine/arginine-rich splicing factor 9 OS=Homo sapiens GN=SRSF9 PE=1 SV=1	4761.92		0.913931	-0.09	0.09	0.06	1.04	0.05	0.96	0.05
P42766	2	60S ribosomal protein L35 OS=Homo sapiens GN=RPL35 PE=1 SV=2	4755.21		1.05127	0.05	0.14	0.73	0.98	0.07	1.02	0.07
P14625	2	Endoplasmin OS=Homo sapiens GN=HSP90B1 PE=1 SV=1	4702.98		1	0	0.05	0.42	1	0.02	1	0.02
P46781	2	40S ribosomal protein S9 OS=Homo sapiens GN=RPS9 PE=1 SV=3	4550.17		0.83527	-0.18	0.07	0	1.09	0.03	0.91	0.03
P62857	2	40S ribosomal protein S28 OS=Homo sapiens GN=RPS28 PE=1 SV=1	4541.79		1.17351	0.16	0.16	0.95	0.92	0.08	1.08	0.08
P14649	2	Myosin light chain 6B OS=Homo sapiens GN=MYL6B PE=1 SV=1	4533.6		1.05127	0.05	0.08	0.85	0.97	0.04	1.03	0.04
Q3ZCM7	2	Tubulin beta-8 chain OS=Homo sapiens GN=TUBB8 PE=1 SV=2	4530.04		0.66365	-0.41	0.07	0	1.2	0.03	0.8	0.03
P62851	2	40S ribosomal protein S25 OS=Homo sapiens GN=RPS25 PE=1 SV=1	4484.4		1.15027	0.14	0.1	1	0.93	0.05	1.07	0.05
P09874	2	Poly [ADP-ribose] polymerase 1 OS=Homo sapiens GN=PARP1 PE=1 SV=4	4468.66		0.802519	-0.22	0.05	0	1.11	0.03	0.89	0.03
Q9Y536	2	Peptidyl-prolyl cis-trans isomerase A-like 4A/B/C OS=Homo sapiens GN=PPIAL4A PE=1 SV=1	4436.65		1.1853	0.17	0.09	1	0.92	0.04	1.08	0.04
P55072	2	Transitional endoplasmic reticulum ATPase OS=Homo sapiens GN=VCP PE=1 SV=4	4407.89		0.677057	-0.39	0.08	0	1.19	0.04	0.81	0.04
P62750	2	60S ribosomal protein L23a OS=Homo sapiens GN=RPL23A PE=1 SV=1	4407		1.03045	0.03	0.06	0.8	0.98	0.03	1.02	0.03
P62424	2	60S ribosomal protein L7a OS=Homo sapiens GN=RPL7A PE=1 SV=2	4391.74		0.588605	-0.53	0.08	0	1.26	0.04	0.74	0.04
P25705	2	ATP synthase subunit alpha, mitochondrial OS=Homo sapiens GN=ATP5A1 PE=1 SV=1	4388.05		0.99005	-0.01	0.05	0.38	1	0.03	1	0.03
P31943	2	Heterogeneous nuclear ribonucleoprotein H OS=Homo sapiens GN=HNRNPH1 PE=1 SV=4	4336.31		0.83527	-0.18	0.11	0	1.09	0.05	0.91	0.05
P43487	2	Ran-specific GTPase-activating protein OS=Homo sapiens GN=RANBP1 PE=1 SV=1	4326.69		1.24608	0.22	0.1	1	0.89	0.05	1.11	0.05
P61088	2	Ubiquitin-conjugating enzyme E2 N OS=Homo sapiens GN=UBE2N PE=1 SV=1	4247.48		1.0202	0.02	0.12	0.65	0.99	0.06	1.01	0.06
Q15181	2	Inorganic pyrophosphatase OS=Homo sapiens GN=PPA1 PE=1 SV=2	4234.91		0.763379	-0.27	0.1	0	1.14	0.05	0.86	0.05
Q9BUF5	2	Tubulin beta-6 chain OS=Homo sapiens GN=TUBB6 PE=1 SV=1	4183.27		0.71177	-0.34	0.08	0	1.17	0.04	0.83	0.04
Q562R1	2	Beta-actin-like protein 2 OS=Homo sapiens GN=ACTBL2 PE=1 SV=2	4173.78		0.960789	-0.04	0.05	0.1	1.02	0.02	0.98	0.02
P62244	2	40S ribosomal protein S15a OS=Homo sapiens GN=RPS15A PE=1 SV=2	4168.54		0.786628	-0.24	0.07	0	1.12	0.03	0.88	0.03
P48741	2	Putative heat shock 70 kDa protein 7 OS=Homo sapiens GN=HSPA7 PE=5 SV=2	4166.2		1.04081	0.04	0.05	0.94	0.98	0.02	1.02	0.02
Q9UQ80	2	Proliferation-associated protein 2G4 OS=Homo sapiens GN=PA2G4 PE=1 SV=3	4131.61		1.09417	0.09	0.09	0.98	0.95	0.05	1.05	0.05
Q9NY65	2	Tubulin alpha-8 chain OS=Homo sapiens GN=TUBA8 PE=1 SV=1	4128.87		0.951229	-0.05	0.06	0.05	1.02	0.03	0.98	0.03
P04080	2	Cystatin-B OS=Homo sapiens GN=CSTB PE=1 SV=2	4124.19		0.511709	-0.67	0.57	0	1.31	0.25	0.69	0.25
P40925	2	Malate dehydrogenase, cytoplasmic OS=Homo sapiens GN=MDH1 PE=1 SV=4	4067.7		1.36343	0.31	0.12	1	0.85	0.05	1.15	0.05
P0CG38	2	POTE ankyrin domain family member I OS=Homo sapiens GN=POTEI PE=3 SV=1	4043.63		0.852144	-0.16	0.12	0.02	1.08	0.06	0.92	0.06
P62277	2	40S ribosomal protein S13 OS=Homo sapiens GN=RPS13 PE=1 SV=2	4013.53		1.05127	0.05	0.06	0.95	0.97	0.03	1.03	0.03
P62701	2	40S ribosomal protein S4, X isoform OS=Homo sapiens GN=RPS4X PE=1 SV=2	3946.36		0.99005	-0.01	0.09	0.47	1	0.04	1	0.04
P61981	2	14-3-3 protein gamma OS=Homo sapiens GN=YWHAG PE=1 SV=2	3931.69		1.30996	0.27	0.11	1	0.87	0.05	1.13	0.05
P16949	2	Stathmin OS=Homo sapiens GN=STMN1 PE=1 SV=3	3893.5		1.2586	0.23	0.1	1	0.88	0.05	1.12	0.05
P39019	2	40S ribosomal protein S19 OS=Homo sapiens GN=RPS19 PE=1 SV=2	3809.7		0.778801	-0.25	0.21	0	1.12	0.1	0.88	0.1
O14737	2	Programmed cell death protein 5 OS=Homo sapiens GN=PDCD5 PE=1 SV=3	3793.01		0.323033	-1.13	0.22	0	1.51	0.08	0.49	0.08
P17844	2	Probable ATP-dependent RNA helicase DDX5 OS=Homo sapiens GN=DDX5 PE=1 SV=1	3750.04		0.818731	-0.2	0.06	0	1.1	0.03	0.9	0.03
P0CG39	2	POTE ankyrin domain family member J OS=Homo sapiens GN=POTEJ PE=3 SV=1	3748.51		0.970446	-0.03	0.07	0.21	1.02	0.03	0.98	0.03
P51148	2	Ras-related protein Rab-5C OS=Homo sapiens GN=RAB5C PE=1 SV=2	3737.81		0.704688	-0.35	0.13	0	1.17	0.06	0.83	0.06
Q92928	2	Putative Ras-related protein Rab-1C OS=Homo sapiens GN=RAB1C PE=5 SV=2	3733.67		1	0	0.36	0.53	1	0.18	1	0.18
Q9H0U4	2	Ras-related protein Rab-1B OS=Homo sapiens GN=RAB1B PE=1 SV=1	3733.67		0.771052	-0.26	0.11	0	1.13	0.05	0.87	0.05
P62820	2	Ras-related protein Rab-1A OS=Homo sapiens GN=RAB1A PE=1 SV=3	3733.67		0.763379	-0.27	0.1	0	1.14	0.05	0.86	0.05
Q58FG0	2	Putative heat shock protein HSP 90-alpha A5 OS=Homo sapiens GN=HSP90AA5P PE=1 SV=1	3731.61		1.2214	0.2	0.09	1	0.9	0.05	1.1	0.05
P60900	2	Proteasome subunit alpha type-6 OS=Homo sapiens GN=PSMA6 PE=1 SV=1	3725		0.913931	-0.09	0.08	0.02	1.04	0.04	0.96	0.04
Q07021	2	Complement component 1 Q subcomponent-binding protein, mitochondrial OS=Homo sapiens GN=C1QBP PE=1 SV=1	3711.05		0.280832	-1.27	0.17	0	1.56	0.06	0.44	0.06
P40429	2	60S ribosomal protein L13a OS=Homo sapiens GN=RPL13A PE=1 SV=2	3684.86		1.05127	0.05	0.11	0.79	0.97	0.06	1.03	0.06
Q8NFI4	2	Putative protein FAM10A5 OS=Homo sapiens GN=ST13P5 PE=5 SV=1	3674.21		0.960789	-0.04	0.14	0.39	1.02	0.07	0.98	0.07
O14818	2	Proteasome subunit alpha type-7 OS=Homo sapiens GN=PSMA7 PE=1 SV=1	3668.47		0.960789	-0.04	0.11	0.24	1.02	0.05	0.98	0.05
P38159	2	RNA-binding motif protein, X chromosome OS=Homo sapiens GN=RBMX PE=1 SV=3	3657.71		0.778801	-0.25	0.09	0	1.12	0.05	0.88	0.05
P63167	2	Dynein light chain 1, cytoplasmic OS=Homo sapiens GN=DYNLL1 PE=1 SV=1	3646.1		1.0202	0.02	0.24	0.52	0.99	0.12	1.01	0.12
P31948	2	Stress-induced-phosphoprotein 1 OS=Homo sapiens GN=STIP1 PE=1 SV=1	3612.89		0.852144	-0.16	0.08	0	1.08	0.04	0.92	0.04
P46777	2	60S ribosomal protein L5 OS=Homo sapiens GN=RPL5 PE=1 SV=3	3578.65		1.16183	0.15	0.08	1	0.93	0.04	1.07	0.04
P62318	2	Small nuclear ribonucleoprotein Sm D3 OS=Homo sapiens GN=SNRPD3 PE=1 SV=1	3575.32		0.755784	-0.28	0.12	0	1.14	0.06	0.86	0.06
P23284	2	Peptidyl-prolyl cis-trans isomerase B OS=Homo sapiens GN=PPIB PE=1 SV=2	3560.21		0.860708	-0.15	0.12	0	1.08	0.06	0.92	0.06
P06744	2	Glucose-6-phosphate isomerase OS=Homo sapiens GN=GPI PE=1 SV=4	3538.79		0.740818	-0.3	0.05	0	1.15	0.03	0.85	0.03
O75347	2	Tubulin-specific chaperone A OS=Homo sapiens GN=TBCA PE=1 SV=3	3534.44		1.36343	0.31	0.15	1	0.85	0.07	1.15	0.07
P28066	2	Proteasome subunit alpha type-5 OS=Homo sapiens GN=PSMA5 PE=1 SV=3	3527.88		1.23368	0.21	0.22	0.95	0.9	0.11	1.1	0.11
Q05639	2	Elongation factor 1-alpha 2 OS=Homo sapiens GN=EEF1A2 PE=1 SV=1	3519.36		1.0202	0.02	0.04	0.85	0.99	0.02	1.01	0.02
Q5JXB2	2	Putative ubiquitin-conjugating enzyme E2 N-like OS=Homo sapiens GN=UBE2NL PE=1 SV=1	3517.22		1.1275	0.12	0.1	0.99	0.94	0.05	1.06	0.05
Q14240	2	Eukaryotic initiation factor 4A-II OS=Homo sapiens GN=EIF4A2 PE=1 SV=2	3494.81		0.970446	-0.03	0.09	0.25	1.01	0.04	0.99	0.04
Q6NVV1	2	Putative 60S ribosomal protein L13a-like MGC87657 OS=Homo sapiens PE=5 SV=1	3474.38		1.06184	0.06	0.12	0.79	0.97	0.06	1.03	0.06
P30049	2	ATP synthase subunit delta, mitochondrial OS=Homo sapiens GN=ATP5D PE=1 SV=2	3466.65		1.10517	0.1	0.16	0.87	0.95	0.08	1.05	0.08
Q92930	2	Ras-related protein Rab-8B OS=Homo sapiens GN=RAB8B PE=1 SV=2	3456.82		0.740818	-0.3	0.14	0	1.15	0.07	0.85	0.07
P61006	2	Ras-related protein Rab-8A OS=Homo sapiens GN=RAB8A PE=1 SV=1	3452.28		0.0862936	-2.45	0.49	0	1.84	0.07	0.16	0.07
P61026	2	Ras-related protein Rab-10 OS=Homo sapiens GN=RAB10 PE=1 SV=1	3452.28		0.83527	-0.18	0.12	0.01	1.09	0.06	0.91	0.06
P06753	2	Tropomyosin alpha-3 chain OS=Homo sapiens GN=TPM3 PE=1 SV=1	3447.56		0.904837	-0.1	0.12	0.07	1.05	0.06	0.95	0.06
P09651	2	Heterogeneous nuclear ribonucleoprotein A1 OS=Homo sapiens GN=HNRNPA1 PE=1 SV=5	3401.4		1.10517	0.1	0.06	0.99	0.95	0.03	1.05	0.03
P49411	2	Elongation factor Tu, mitochondrial OS=Homo sapiens GN=TUFM PE=1 SV=2	3371.52		1.2214	0.2	0.1	1	0.9	0.05	1.1	0.05
Q99832	2	T-complex protein 1 subunit eta OS=Homo sapiens GN=CCT7 PE=1 SV=2	3367.49		0.960789	-0.04	0.07	0.14	1.02	0.04	0.98	0.04
P62899	2	60S ribosomal protein L31 OS=Homo sapiens GN=RPL31 PE=1 SV=1	3330.82		1.06184	0.06	0.14	0.79	0.97	0.07	1.03	0.07
P00505	2	Aspartate aminotransferase, mitochondrial OS=Homo sapiens GN=GOT2 PE=1 SV=3	3327.13		1.03045	0.03	0.09	0.77	0.98	0.04	1.02	0.04
Q02790	2	Peptidyl-prolyl cis-trans isomerase FKBP4 OS=Homo sapiens GN=FKBP4 PE=1 SV=3	3322.22		1.15027	0.14	0.11	1	0.93	0.06	1.07	0.06
Q92841	2	Probable ATP-dependent RNA helicase DDX17 OS=Homo sapiens GN=DDX17 PE=1 SV=2	3304.46		0.843665	-0.17	0.06	0	1.09	0.03	0.91	0.03
P62316	2	Small nuclear ribonucleoprotein Sm D2 OS=Homo sapiens GN=SNRPD2 PE=1 SV=1	3266.61		1.04081	0.04	0.11	0.7	0.98	0.05	1.02	0.05
Q9Y5S9	2	RNA-binding protein 8A OS=Homo sapiens GN=RBM8A PE=1 SV=1	3258.65		0.690734	-0.37	0.37	0.02	1.18	0.17	0.82	0.17
Q99873	2	Protein arginine N-methyltransferase 1 OS=Homo sapiens GN=PRMT1 PE=1 SV=2	3257.65		0.951229	-0.05	0.14	0.27	1.02	0.07	0.98	0.07
Q16576	2	Histone-binding protein RBBP7 OS=Homo sapiens GN=RBBP7 PE=1 SV=1	3255.5		0.66365	-0.41	0.09	0	1.2	0.04	0.8	0.04
P45880	2	Voltage-dependent anion-selective channel protein 2 OS=Homo sapiens GN=VDAC2 PE=1 SV=2	3241.89		0.932394	-0.07	0.11	0.13	1.03	0.05	0.97	0.05
P07237	2	Protein disulfide-isomerase OS=Homo sapiens GN=P4HB PE=1 SV=3	3235.22		0.88692	-0.12	0.18	0.12	1.06	0.09	0.94	0.09
P83731	2	60S ribosomal protein L24 OS=Homo sapiens GN=RPL24 PE=1 SV=1	3233.32		0.532592	-0.63	0.11	0	1.31	0.05	0.69	0.05
Q09028	2	Histone-binding protein RBBP4 OS=Homo sapiens GN=RBBP4 PE=1 SV=3	3218.5		0.71177	-0.34	0.07	0	1.17	0.03	0.83	0.03
P78371	2	T-complex protein 1 subunit beta OS=Homo sapiens GN=CCT2 PE=1 SV=4	3211.46		0.913931	-0.09	0.18	0.25	1.04	0.09	0.96	0.09
P63208	2	S-phase kinase-associated protein 1 OS=Homo sapiens GN=SKP1 PE=1 SV=2	3201.29		0.755784	-0.28	0.23	0.02	1.14	0.11	0.86	0.11
P42167	2	Lamina-associated polypeptide 2, isoforms beta/gamma OS=Homo sapiens GN=TMPO PE=1 SV=2	3183.46		0.99005	-0.01	0.07	0.35	1.01	0.04	0.99	0.04
Q01105	2	Protein SET OS=Homo sapiens GN=SET PE=1 SV=3	3182.26		0.852144	-0.16	0.07	0	1.08	0.04	0.92	0.04
Q00839	2	Heterogeneous nuclear ribonucleoprotein U OS=Homo sapiens GN=HNRNPU PE=1 SV=6	3149.96		0.923116	-0.08	0.06	0	1.04	0.03	0.96	0.03
Q96E39	2	RNA binding motif protein, X-linked-like-1 OS=Homo sapiens GN=RBMXL1 PE=1 SV=1	3141.94		0.740818	-0.3	0.09	0	1.15	0.04	0.85	0.04
Q15366	2	Poly(rC)-binding protein 2 OS=Homo sapiens GN=PCBP2 PE=1 SV=1	3140.96		1.0202	0.02	0.06	0.69	0.99	0.03	1.01	0.03
P20339	2	Ras-related protein Rab-5A OS=Homo sapiens GN=RAB5A PE=1 SV=2	3135.14		0.726149	-0.32	0.14	0	1.16	0.07	0.84	0.07
P55769	2	NHP2-like protein 1 OS=Homo sapiens GN=NHP2L1 PE=1 SV=3	3076.19		0.588605	-0.53	0.22	0	1.26	0.1	0.74	0.1
P04181	2	Ornithine aminotransferase, mitochondrial OS=Homo sapiens GN=OAT PE=1 SV=1	3067.17		1.1275	0.12	0.09	1	0.94	0.05	1.06	0.05
P61020	2	Ras-related protein Rab-5B OS=Homo sapiens GN=RAB5B PE=1 SV=1	3066.26		0.704688	-0.35	0.13	0	1.17	0.06	0.83	0.06
P62266	2	40S ribosomal protein S23 OS=Homo sapiens GN=RPS23 PE=1 SV=3	3058.82	24h_Control_BiolRep1	24h_Control_BiolRep1	24h_Control_BiolRep1	24h_Control_BiolRep1	24h_Control_BiolRep1
Q04917	2	14-3-3 protein eta OS=Homo sapiens GN=YWHAH PE=1 SV=4	3058.25		0.88692	-0.12	0.1	0.03	1.06	0.05	0.94	0.05
P61313	2	60S ribosomal protein L15 OS=Homo sapiens GN=RPL15 PE=1 SV=2	3055.63		0.486752	-0.72	0.15	0	1.35	0.06	0.65	0.06
Q07955	2	Serine/arginine-rich splicing factor 1 OS=Homo sapiens GN=SRSF1 PE=1 SV=2	3035.07		1.03045	0.03	0.09	0.73	0.99	0.04	1.01	0.04
Q9Y333	2	U6 snRNA-associated Sm-like protein LSm2 OS=Homo sapiens GN=LSM2 PE=1 SV=1	3021.2		0.565525	-0.57	0.56	0.03	1.27	0.25	0.73	0.25
P12956	2	X-ray repair cross-complementing protein 6 OS=Homo sapiens GN=XRCC6 PE=1 SV=2	3021.04		0.644036	-0.44	0.14	0	1.21	0.07	0.79	0.07
P62249	2	40S ribosomal protein S16 OS=Homo sapiens GN=RPS16 PE=1 SV=2	3010.76		0.436049	-0.83	0.15	0	1.39	0.06	0.61	0.06
P48047	2	ATP synthase subunit O, mitochondrial OS=Homo sapiens GN=ATP5O PE=1 SV=1	3003.58		0.88692	-0.12	0.14	0.04	1.06	0.07	0.94	0.07
P62280	2	40S ribosomal protein S11 OS=Homo sapiens GN=RPS11 PE=1 SV=3	2984.3		1.04081	0.04	0.09	0.78	0.98	0.04	1.02	0.04
Q13404	2	Ubiquitin-conjugating enzyme E2 variant 1 OS=Homo sapiens GN=UBE2V1 PE=1 SV=2	2979.24		1.15027	0.14	0.1	1	0.93	0.05	1.07	0.05
O43707	2	Alpha-actinin-4 OS=Homo sapiens GN=ACTN4 PE=1 SV=2	2978.39		0.99005	-0.01	0.07	0.43	1	0.03	1	0.03
Q9UHV9	2	Prefoldin subunit 2 OS=Homo sapiens GN=PFDN2 PE=1 SV=1	2930.14		0.458406	-0.78	0.19	0	1.37	0.08	0.63	0.08
P00492	2	Hypoxanthine-guanine phosphoribosyltransferase OS=Homo sapiens GN=HPRT1 PE=1 SV=2	2905.48		0.869358	-0.14	0.08	0	1.07	0.04	0.93	0.04
Q15185	2	Prostaglandin E synthase 3 OS=Homo sapiens GN=PTGES3 PE=1 SV=1	2887.81		0.582748	-0.54	0.08	0	1.26	0.04	0.74	0.04
P26641	2	Elongation factor 1-gamma OS=Homo sapiens GN=EEF1G PE=1 SV=3	2860.66		0.960789	-0.04	0.08	0.17	1.02	0.04	0.98	0.04
P84090	2	Enhancer of rudimentary homolog OS=Homo sapiens GN=ERH PE=1 SV=1	2858.84		0.810584	-0.21	0.29	0.09	1.1	0.14	0.9	0.14
Q32P51	2	Heterogeneous nuclear ribonucleoprotein A1-like 2 OS=Homo sapiens GN=HNRNPA1L2 PE=2 SV=2	2855.33		1.05127	0.05	0.08	0.88	0.98	0.04	1.02	0.04
Q14103	2	Heterogeneous nuclear ribonucleoprotein D0 OS=Homo sapiens GN=HNRNPD PE=1 SV=1	2844.9		0.980199	-0.02	0.07	0.3	1.01	0.04	0.99	0.04
P50991	2	T-complex protein 1 subunit delta OS=Homo sapiens GN=CCT4 PE=1 SV=4	2830.16		0.980199	-0.02	0.07	0.35	1.01	0.03	0.99	0.03
P30101	2	Protein disulfide-isomerase A3 OS=Homo sapiens GN=PDIA3 PE=1 SV=4	2829.66		1.05127	0.05	0.08	0.89	0.98	0.04	1.02	0.04
P61247	2	40S ribosomal protein S3a OS=Homo sapiens GN=RPS3A PE=1 SV=2	2818.57		1.41907	0.35	0.07	1	0.83	0.03	1.17	0.03
P02768	2	Serum albumin OS=Homo sapiens GN=ALB PE=1 SV=2	2790.29		0.869358	-0.14	0.04	0	1.07	0.02	0.93	0.02
P25398	2	40S ribosomal protein S12 OS=Homo sapiens GN=RPS12 PE=1 SV=3	2736.53		0.869358	-0.14	0.1	0	1.07	0.05	0.93	0.05
P20700	2	Lamin-B1 OS=Homo sapiens GN=LMNB1 PE=1 SV=2	2727.13		1.05127	0.05	0.09	0.84	0.98	0.04	1.02	0.04
O75390	2	Citrate synthase, mitochondrial OS=Homo sapiens GN=CS PE=1 SV=2	2711.44		0.878095	-0.13	0.08	0	1.06	0.04	0.94	0.04
P55209	2	Nucleosome assembly protein 1-like 1 OS=Homo sapiens GN=NAP1L1 PE=1 SV=1	2701.97		0.256661	-1.36	0.18	0	1.59	0.06	0.41	0.06
P42166	2	Lamina-associated polypeptide 2, isoform alpha OS=Homo sapiens GN=TMPO PE=1 SV=2	2689.55		0.99005	-0.01	0.07	0.41	1	0.03	1	0.03
Q9Y230	2	RuvB-like 2 OS=Homo sapiens GN=RUVBL2 PE=1 SV=3	2689.18		0.869358	-0.14	0.11	0.01	1.07	0.05	0.93	0.05
P08758	2	Annexin A5 OS=Homo sapiens GN=ANXA5 PE=1 SV=2	2686.22		1.16183	0.15	0.12	1	0.92	0.06	1.08	0.06
P61586	2	Transforming protein RhoA OS=Homo sapiens GN=RHOA PE=1 SV=1	2683.28		1.17351	0.16	0.13	1	0.92	0.07	1.08	0.07
Q9NP97	2	Dynein light chain roadblock-type 1 OS=Homo sapiens GN=DYNLRB1 PE=1 SV=3	2682.46		0.516851	-0.66	0.43	0.02	1.31	0.19	0.69	0.19
Q8TF09	2	Dynein light chain roadblock-type 2 OS=Homo sapiens GN=DYNLRB2 PE=1 SV=1	2682.46		0.543351	-0.61	0.43	0.01	1.29	0.19	0.71	0.19
P50395	2	Rab GDP dissociation inhibitor beta OS=Homo sapiens GN=GDI2 PE=1 SV=2	2678.69		0.826959	-0.19	0.25	0.13	1.09	0.12	0.91	0.12
Q13162	2	Peroxiredoxin-4 OS=Homo sapiens GN=PRDX4 PE=1 SV=1	2677.78		1.01005	0.01	0.07	0.6	0.99	0.04	1.01	0.04
P19338	2	Nucleolin OS=Homo sapiens GN=NCL PE=1 SV=3	2663.22		1.04081	0.04	0.05	0.91	0.98	0.03	1.02	0.03
Q9Y281	2	Cofilin-2 OS=Homo sapiens GN=CFL2 PE=1 SV=1	2659.6		1.29693	0.26	0.07	1	0.87	0.03	1.13	0.03
Q8TAA3	2	Proteasome subunit alpha type-7-like OS=Homo sapiens GN=PSMA8 PE=1 SV=3	2654.79		0.970446	-0.03	0.15	0.39	1.02	0.07	0.98	0.07
Q12931	2	Heat shock protein 75 kDa, mitochondrial OS=Homo sapiens GN=TRAP1 PE=1 SV=3	2654.48		0.869358	-0.14	0.08	0	1.07	0.04	0.93	0.04
Q15819	2	Ubiquitin-conjugating enzyme E2 variant 2 OS=Homo sapiens GN=UBE2V2 PE=1 SV=4	2652.51		1.20925	0.19	0.16	0.98	0.9	0.08	1.1	0.08
Q9NR30	2	Nucleolar RNA helicase 2 OS=Homo sapiens GN=DDX21 PE=1 SV=5	2631.78		0.913931	-0.09	0.07	0	1.05	0.03	0.95	0.03
P16152	2	Carbonyl reductase [NADPH] 1 OS=Homo sapiens GN=CBR1 PE=1 SV=3	2628.57		0.690734	-0.37	0.14	0	1.18	0.07	0.82	0.07
P49368	2	T-complex protein 1 subunit gamma OS=Homo sapiens GN=CCT3 PE=1 SV=4	2626.3		0.690734	-0.37	0.08	0	1.18	0.04	0.82	0.04
P21796	2	Voltage-dependent anion-selective channel protein 1 OS=Homo sapiens GN=VDAC1 PE=1 SV=2	2618.64		0.895834	-0.11	0.08	0.01	1.06	0.04	0.94	0.04
P30613	2	Pyruvate kinase isozymes R/L OS=Homo sapiens GN=PKLR PE=1 SV=2	2611.34		1.13883	0.13	0.06	1	0.94	0.03	1.06	0.03
Q96IX5	2	Up-regulated during skeletal muscle growth protein 5 OS=Homo sapiens GN=USMG5 PE=1 SV=1	2606.85		0.913931	-0.09	0.25	0.28	1.04	0.12	0.96	0.12
P15880	2	40S ribosomal protein S2 OS=Homo sapiens GN=RPS2 PE=1 SV=2	2593.24		1.11628	0.11	0.09	0.99	0.95	0.04	1.05	0.04
P67809	2	Nuclease-sensitive element-binding protein 1 OS=Homo sapiens GN=YBX1 PE=1 SV=3	2586.55		1.06184	0.06	0.13	0.85	0.97	0.06	1.03	0.06
P34932	2	Heat shock 70 kDa protein 4 OS=Homo sapiens GN=HSPA4 PE=1 SV=4	2574.54		0.878095	-0.13	0.07	0	1.07	0.03	0.93	0.03
P05141	2	ADP/ATP translocase 2 OS=Homo sapiens GN=SLC25A5 PE=1 SV=7	2559.14		0.683861	-0.38	0.1	0	1.19	0.05	0.81	0.05
P22234	2	Multifunctional protein ADE2 OS=Homo sapiens GN=PAICS PE=1 SV=3	2549.3		1	0	0.12	0.51	1	0.06	1	0.06
P49006	2	MARCKS-related protein OS=Homo sapiens GN=MARCKSL1 PE=1 SV=2	2539.11		1.1853	0.17	0.19	0.96	0.92	0.1	1.08	0.1
P17987	2	T-complex protein 1 subunit alpha OS=Homo sapiens GN=TCP1 PE=1 SV=1	2523		0.932394	-0.07	0.1	0.07	1.04	0.05	0.96	0.05
P41091	2	Eukaryotic translation initiation factor 2 subunit 3 OS=Homo sapiens GN=EIF2S3 PE=1 SV=3	2511.44		0.970446	-0.03	0.16	0.33	1.02	0.08	0.98	0.08
Q15691	2	Microtubule-associated protein RP/EB family member 1 OS=Homo sapiens GN=MAPRE1 PE=1 SV=3	2451.86		0.554327	-0.59	0.13	0	1.28	0.06	0.72	0.06
O75828	2	Carbonyl reductase [NADPH] 3 OS=Homo sapiens GN=CBR3 PE=1 SV=3	2441.97		0.878095	-0.13	0.15	0.05	1.06	0.07	0.94	0.07
A6NNZ2	2	Tubulin beta-8 chain-like protein LOC260334 OS=Homo sapiens PE=1 SV=1	2441.61		0.690734	-0.37	0.07	0	1.19	0.04	0.81	0.04
Q08211	2	ATP-dependent RNA helicase A OS=Homo sapiens GN=DHX9 PE=1 SV=4	2437.29		0.980199	-0.02	0.07	0.28	1.01	0.03	0.99	0.03
P07355	2	Annexin A2 OS=Homo sapiens GN=ANXA2 PE=1 SV=2	2434.88		0.960789	-0.04	0.11	0.32	1.02	0.06	0.98	0.06
P11586	2	C-1-tetrahydrofolate synthase, cytoplasmic OS=Homo sapiens GN=MTHFD1 PE=1 SV=3	2433.32		0.794534	-0.23	0.06	0	1.12	0.03	0.88	0.03
P14868	2	Aspartate--tRNA ligase, cytoplasmic OS=Homo sapiens GN=DARS PE=1 SV=2	2380.64		0.895834	-0.11	0.09	0.01	1.05	0.05	0.95	0.05
Q99426	2	Tubulin-folding cofactor B OS=Homo sapiens GN=TBCB PE=1 SV=2	2367.52		1.17351	0.16	0.14	0.98	0.92	0.07	1.08	0.07
A6NL28	2	Putative tropomyosin alpha-3 chain-like protein OS=Homo sapiens PE=5 SV=2	2342.93		1.09417	0.09	0.15	0.86	0.96	0.08	1.04	0.08
P62829	2	60S ribosomal protein L23 OS=Homo sapiens GN=RPL23 PE=1 SV=1	2329.71		0.802519	-0.22	0.15	0	1.11	0.07	0.89	0.07
Q99623	2	Prohibitin-2 OS=Homo sapiens GN=PHB2 PE=1 SV=2	2297.96		1.29693	0.26	0.1	1	0.87	0.05	1.13	0.05
P48643	2	T-complex protein 1 subunit epsilon OS=Homo sapiens GN=CCT5 PE=1 SV=1	2289.44		1.04081	0.04	0.08	0.83	0.98	0.04	1.02	0.04
P18669	2	Phosphoglycerate mutase 1 OS=Homo sapiens GN=PGAM1 PE=1 SV=2	2275.17		1.0202	0.02	0.13	0.58	0.99	0.06	1.01	0.06
Q8NC51	2	Plasminogen activator inhibitor 1 RNA-binding protein OS=Homo sapiens GN=SERBP1 PE=1 SV=2	2273.15		1.29693	0.26	0.09	1	0.87	0.05	1.13	0.05
O43390	2	Heterogeneous nuclear ribonucleoprotein R OS=Homo sapiens GN=HNRNPR PE=1 SV=1	2257.88		0.786628	-0.24	0.07	0	1.12	0.03	0.88	0.03
P84077	2	ADP-ribosylation factor 1 OS=Homo sapiens GN=ARF1 PE=1 SV=2	2228.72		0.860708	-0.15	0.15	0.03	1.08	0.07	0.92	0.07
P61204	2	ADP-ribosylation factor 3 OS=Homo sapiens GN=ARF3 PE=1 SV=2	2228.72		0.860708	-0.15	0.16	0.04	1.07	0.08	0.93	0.08
Q9NR28	2	Diablo homolog, mitochondrial OS=Homo sapiens GN=DIABLO PE=1 SV=1	2220.91		1.03045	0.03	0.28	0.57	0.99	0.14	1.01	0.14
P61081	2	NEDD8-conjugating enzyme Ubc12 OS=Homo sapiens GN=UBE2M PE=1 SV=1	2207.58		0.904837	-0.1	0.15	0.12	1.05	0.07	0.95	0.07
P22314	2	Ubiquitin-like modifier-activating enzyme 1 OS=Homo sapiens GN=UBA1 PE=1 SV=3	2189.76		1	0	0.06	0.47	1	0.03	1	0.03
Q16695	2	Histone H3.1t OS=Homo sapiens GN=HIST3H3 PE=1 SV=3	2186.87		1.15027	0.14	0.05	1	0.93	0.03	1.07	0.03
P84243	2	Histone H3.3 OS=Homo sapiens GN=H3F3A PE=1 SV=2	2186.87		1.15027	0.14	0.06	1	0.93	0.03	1.07	0.03
P68431	2	Histone H3.1 OS=Homo sapiens GN=HIST1H3A PE=1 SV=2	2186.87		1.15027	0.14	0.06	1	0.93	0.03	1.07	0.03
Q71DI3	2	Histone H3.2 OS=Homo sapiens GN=HIST2H3A PE=1 SV=3	2186.87		1.15027	0.14	0.06	1	0.93	0.03	1.07	0.03
A6NMY6	2	Putative annexin A2-like protein OS=Homo sapiens GN=ANXA2P2 PE=5 SV=2	2137.96		0.904837	-0.1	0.16	0.11	1.05	0.08	0.95	0.08
P51991	2	Heterogeneous nuclear ribonucleoprotein A3 OS=Homo sapiens GN=HNRNPA3 PE=1 SV=2	2134.77		1.05127	0.05	0.07	0.89	0.98	0.04	1.02	0.04
P57721	2	Poly(rC)-binding protein 3 OS=Homo sapiens GN=PCBP3 PE=1 SV=2	2132.04		0.99005	-0.01	0.07	0.44	1	0.03	1	0.03
P61077	2	Ubiquitin-conjugating enzyme E2 D3 OS=Homo sapiens GN=UBE2D3 PE=1 SV=1	2129.3		0.67032	-0.4	0.17	0	1.2	0.08	0.8	0.08
P62837	2	Ubiquitin-conjugating enzyme E2 D2 OS=Homo sapiens GN=UBE2D2 PE=1 SV=1	2129.3		0.657047	-0.42	0.17	0	1.21	0.08	0.79	0.08
P16989	2	DNA-binding protein A OS=Homo sapiens GN=CSDA PE=1 SV=4	2128.87		1.01005	0.01	0.18	0.53	0.99	0.09	1.01	0.09
P30520	2	Adenylosuccinate synthetase isozyme 2 OS=Homo sapiens GN=ADSS PE=1 SV=3	2126.28		0.726149	-0.32	0.12	0	1.16	0.06	0.84	0.06
Q9Y5L4	2	Mitochondrial import inner membrane translocase subunit Tim13 OS=Homo sapiens GN=TIMM13 PE=1 SV=1	2126.06		0.612626	-0.49	0.43	0.01	1.24	0.2	0.76	0.2
O60925	2	Prefoldin subunit 1 OS=Homo sapiens GN=PFDN1 PE=1 SV=2	2115.02		0.941765	-0.06	0.23	0.27	1.03	0.11	0.97	0.11
O75947	2	ATP synthase subunit d, mitochondrial OS=Homo sapiens GN=ATP5H PE=1 SV=3	2110.03		1	0	0.11	0.5	1	0.06	1	0.06
O00299	2	Chloride intracellular channel protein 1 OS=Homo sapiens GN=CLIC1 PE=1 SV=4	2105.06		0.625002	-0.47	0.17	0	1.23	0.08	0.77	0.08
P63241	2	Eukaryotic translation initiation factor 5A-1 OS=Homo sapiens GN=EIF5A PE=1 SV=2	2102.79		0.440432	-0.82	0.34	0	1.39	0.15	0.61	0.15
O60506	2	Heterogeneous nuclear ribonucleoprotein Q OS=Homo sapiens GN=SYNCRIP PE=1 SV=2	2095.1		0.852144	-0.16	0.1	0	1.08	0.05	0.92	0.05
P50914	2	60S ribosomal protein L14 OS=Homo sapiens GN=RPL14 PE=1 SV=4	2092.3		0.932394	-0.07	0.13	0.17	1.03	0.06	0.97	0.06
P61224	2	Ras-related protein Rap-1b OS=Homo sapiens GN=RAP1B PE=1 SV=1	2089.66		1.11628	0.11	0.13	0.95	0.94	0.06	1.06	0.06
P62081	2	40S ribosomal protein S7 OS=Homo sapiens GN=RPS7 PE=1 SV=1	2086.64		0.802519	-0.22	0.17	0	1.11	0.08	0.89	0.08
Q01469	2	Fatty acid-binding protein, epidermal OS=Homo sapiens GN=FABP5 PE=1 SV=3	2078.68		0.980199	-0.02	0.25	0.42	1.01	0.12	0.99	0.12
Q99729	2	Heterogeneous nuclear ribonucleoprotein A/B OS=Homo sapiens GN=HNRNPAB PE=1 SV=2	2067.73		0.980199	-0.02	0.1	0.35	1.01	0.05	0.99	0.05
P55795	2	Heterogeneous nuclear ribonucleoprotein H2 OS=Homo sapiens GN=HNRNPH2 PE=1 SV=1	2045.41		0.913931	-0.09	0.17	0.15	1.05	0.08	0.95	0.08
P56385	2	ATP synthase subunit e, mitochondrial OS=Homo sapiens GN=ATP5I PE=1 SV=2	2042.25		1.16183	0.15	0.24	0.89	0.93	0.12	1.07	0.12
P06748	2	Nucleophosmin OS=Homo sapiens GN=NPM1 PE=1 SV=2	2036.61		1.13883	0.13	0.07	1	0.94	0.03	1.06	0.03
Q86SX6	2	Glutaredoxin-related protein 5, mitochondrial OS=Homo sapiens GN=GLRX5 PE=1 SV=2	2023.68		0.718924	-0.33	0.5	0.11	1.16	0.24	0.84	0.24
Q9Y265	2	RuvB-like 1 OS=Homo sapiens GN=RUVBL1 PE=1 SV=1	2022.54		0.960789	-0.04	0.09	0.23	1.02	0.05	0.98	0.05
Q01518	2	Adenylyl cyclase-associated protein 1 OS=Homo sapiens GN=CAP1 PE=1 SV=5	2020.65		1.19722	0.18	0.1	1	0.91	0.05	1.09	0.05
Q9H4B7	2	Tubulin beta-1 chain OS=Homo sapiens GN=TUBB1 PE=1 SV=1	2020.39		0.690734	-0.37	0.09	0	1.18	0.04	0.82	0.04
A6NKZ8	2	Putative tubulin beta chain-like protein ENSP00000290377 OS=Homo sapiens PE=5 SV=2	2014.18		0.683861	-0.38	0.08	0	1.19	0.04	0.81	0.04
O43765	2	Small glutamine-rich tetratricopeptide repeat-containing protein alpha OS=Homo sapiens GN=SGTA PE=1 SV=1	2012.52		1.10517	0.1	0.11	0.94	0.95	0.06	1.05	0.06
P58546	2	Myotrophin OS=Homo sapiens GN=MTPN PE=1 SV=2	2008.56		0.99005	-0.01	0.18	0.43	1.01	0.09	0.99	0.09
P22492	2	Histone H1t OS=Homo sapiens GN=HIST1H1T PE=1 SV=4	2008.31		1.1275	0.12	0.07	1	0.94	0.03	1.06	0.03
Q02539	2	Histone H1.1 OS=Homo sapiens GN=HIST1H1A PE=1 SV=3	2008.31		1.13883	0.13	0.06	1	0.94	0.03	1.06	0.03
P11940	2	Polyadenylate-binding protein 1 OS=Homo sapiens GN=PABPC1 PE=1 SV=2	2006.12		0.786628	-0.24	0.1	0	1.12	0.05	0.88	0.05
P07910	2	Heterogeneous nuclear ribonucleoproteins C1/C2 OS=Homo sapiens GN=HNRNPC PE=1 SV=4	2003.54		1	0	0.1	0.55	1	0.05	1	0.05
P06493	2	Cyclin-dependent kinase 1 OS=Homo sapiens GN=CDK1 PE=1 SV=3	1990.83		1.06184	0.06	0.11	0.83	0.97	0.06	1.03	0.06
P13797	2	Plastin-3 OS=Homo sapiens GN=PLS3 PE=1 SV=4	1983.54		1.06184	0.06	0.09	0.91	0.97	0.04	1.03	0.04
Q5JNZ5	2	Putative 40S ribosomal protein S26-like 1 OS=Homo sapiens GN=RPS26P11 PE=5 SV=1	1970.95		1.08329	0.08	0.24	0.75	0.96	0.12	1.04	0.12
P08134	2	Rho-related GTP-binding protein RhoC OS=Homo sapiens GN=RHOC PE=1 SV=1	1967.87		1.2214	0.2	0.12	1	0.9	0.06	1.1	0.06
O14979	2	Heterogeneous nuclear ribonucleoprotein D-like OS=Homo sapiens GN=HNRPDL PE=1 SV=3	1967.27		0.970446	-0.03	0.07	0.2	1.02	0.04	0.98	0.04
Q6IS14	2	Eukaryotic translation initiation factor 5A-1-like OS=Homo sapiens GN=EIF5AL1 PE=1 SV=2	1949.26		0.571209	-0.56	0.27	0	1.27	0.12	0.73	0.12
Q99714	2	3-hydroxyacyl-CoA dehydrogenase type-2 OS=Homo sapiens GN=HSD17B10 PE=1 SV=3	1934.98		0.826959	-0.19	0.19	0.05	1.1	0.09	0.9	0.09
P37837	2	Transaldolase OS=Homo sapiens GN=TALDO1 PE=1 SV=2	1916.63		1.20925	0.19	0.17	0.99	0.91	0.09	1.09	0.09
P09104	2	Gamma-enolase OS=Homo sapiens GN=ENO2 PE=1 SV=3	1909.44		0.970446	-0.03	0.12	0.3	1.02	0.06	0.98	0.06
P28074	2	Proteasome subunit beta type-5 OS=Homo sapiens GN=PSMB5 PE=1 SV=3	1904.72		0.960789	-0.04	0.21	0.36	1.02	0.1	0.98	0.1
Q9UK45	2	U6 snRNA-associated Sm-like protein LSm7 OS=Homo sapiens GN=LSM7 PE=1 SV=1	1904.42	24h_Control_BiolRep1	24h_Control_BiolRep1	24h_Control_BiolRep1	24h_Control_BiolRep1	24h_Control_BiolRep1
Q02878	2	60S ribosomal protein L6 OS=Homo sapiens GN=RPL6 PE=1 SV=3	1902.78		1.1853	0.17	0.09	1	0.92	0.04	1.08	0.04
P31150	2	Rab GDP dissociation inhibitor alpha OS=Homo sapiens GN=GDI1 PE=1 SV=2	1901.85		0.960789	-0.04	0.11	0.26	1.02	0.05	0.98	0.05
P35080	2	Profilin-2 OS=Homo sapiens GN=PFN2 PE=1 SV=3	1896.62		1.13883	0.13	0.3	0.8	0.94	0.15	1.06	0.15
O14950	2	Myosin regulatory light chain 12B OS=Homo sapiens GN=MYL12B PE=1 SV=2	1889.53		1.66529	0.51	0.22	1	0.75	0.1	1.25	0.1
P19105	2	Myosin regulatory light chain 12A OS=Homo sapiens GN=MYL12A PE=1 SV=2	1889.53		1.68203	0.52	0.18	1	0.75	0.08	1.25	0.08
P82979	2	SAP domain-containing ribonucleoprotein OS=Homo sapiens GN=SARNP PE=1 SV=3	1879.56		0.980199	-0.02	0.12	0.39	1.01	0.06	0.99	0.06
P05198	2	Eukaryotic translation initiation factor 2 subunit 1 OS=Homo sapiens GN=EIF2S1 PE=1 SV=3	1878.16		1.1853	0.17	0.12	0.98	0.91	0.06	1.09	0.06
P18085	2	ADP-ribosylation factor 4 OS=Homo sapiens GN=ARF4 PE=1 SV=3	1859.93		0.313486	-1.16	0.18	0	1.52	0.06	0.48	0.06
P63000	2	Ras-related C3 botulinum toxin substrate 1 OS=Homo sapiens GN=RAC1 PE=1 SV=1	1841.24		1	0	0.14	0.49	1	0.07	1	0.07
P20338	2	Ras-related protein Rab-4A OS=Homo sapiens GN=RAB4A PE=1 SV=2	1829.94		0.826959	-0.19	0.14	0.02	1.1	0.07	0.9	0.07
P20618	2	Proteasome subunit beta type-1 OS=Homo sapiens GN=PSMB1 PE=1 SV=2	1826.52		1.0202	0.02	0.19	0.54	0.99	0.1	1.01	0.1
P00441	2	Superoxide dismutase [Cu-Zn] OS=Homo sapiens GN=SOD1 PE=1 SV=2	1819.99		1.46228	0.38	0.11	1	0.81	0.05	1.19	0.05
P31947	2	14-3-3 protein sigma OS=Homo sapiens GN=SFN PE=1 SV=1	1814.49		0.229925	-1.47	0.3	0	1.62	0.09	0.38	0.09
P13929	2	Beta-enolase OS=Homo sapiens GN=ENO3 PE=1 SV=5	1809.2		0.980199	-0.02	0.15	0.4	1.01	0.08	0.99	0.08
Q9Y6H1	2	Coiled-coil-helix-coiled-coil-helix domain-containing protein 2, mitochondrial OS=Homo sapiens GN=CHCHD2 PE=1 SV=1	1786.43		0.697676	-0.36	0.19	0	1.18	0.09	0.82	0.09
P24752	2	Acetyl-CoA acetyltransferase, mitochondrial OS=Homo sapiens GN=ACAT1 PE=1 SV=1	1760.79		0.895834	-0.11	0.18	0.09	1.05	0.09	0.95	0.09
P62304	2	Small nuclear ribonucleoprotein E OS=Homo sapiens GN=SNRPE PE=1 SV=1	1757.18		1.08329	0.08	0.24	0.69	0.96	0.12	1.04	0.12
O43684	2	Mitotic checkpoint protein BUB3 OS=Homo sapiens GN=BUB3 PE=1 SV=1	1754.54		1.16183	0.15	0.13	0.97	0.93	0.06	1.07	0.06
P59190	2	Ras-related protein Rab-15 OS=Homo sapiens GN=RAB15 PE=1 SV=1	1743.96		5.31217	1.67	0.26	1	0.32	0.07	1.68	0.07
P51153	2	Ras-related protein Rab-13 OS=Homo sapiens GN=RAB13 PE=1 SV=1	1743.96		5.05309	1.62	0.25	0.99	0.34	0.07	1.66	0.07
P52209	2	6-phosphogluconate dehydrogenase, decarboxylating OS=Homo sapiens GN=PGD PE=1 SV=3	1739.14		1.16183	0.15	0.07	1	0.92	0.03	1.08	0.03
P61106	2	Ras-related protein Rab-14 OS=Homo sapiens GN=RAB14 PE=1 SV=4	1738.57		0.826959	-0.19	0.12	0.01	1.09	0.06	0.91	0.06
Q2VIR3	2	Putative eukaryotic translation initiation factor 2 subunit 3-like protein OS=Homo sapiens GN=EIF2S3L PE=5 SV=2	1723.77		0.913931	-0.09	0.15	0.16	1.04	0.07	0.96	0.07
P09661	2	U2 small nuclear ribonucleoprotein A' OS=Homo sapiens GN=SNRPA1 PE=1 SV=2	1720.96	24h_Control_BiolRep1	24h_Control_BiolRep1	24h_Control_BiolRep1	24h_Control_BiolRep1	24h_Control_BiolRep1
P07951	2	Tropomyosin beta chain OS=Homo sapiens GN=TPM2 PE=1 SV=1	1702.91		0.71177	-0.34	0.18	0	1.17	0.09	0.83	0.09
P84085	2	ADP-ribosylation factor 5 OS=Homo sapiens GN=ARF5 PE=1 SV=2	1701.71		0.332871	-1.1	0.18	0	1.5	0.07	0.5	0.07
Q15717	2	ELAV-like protein 1 OS=Homo sapiens GN=ELAVL1 PE=1 SV=2	1687.17		0.852144	-0.16	0.14	0.02	1.08	0.07	0.92	0.07
Q9Y3F4	2	Serine-threonine kinase receptor-associated protein OS=Homo sapiens GN=STRAP PE=1 SV=1	1685.38		0.763379	-0.27	0.11	0	1.14	0.06	0.86	0.06
Q16543	2	Hsp90 co-chaperone Cdc37 OS=Homo sapiens GN=CDC37 PE=1 SV=1	1682.19		0.951229	-0.05	0.12	0.2	1.03	0.06	0.97	0.06
P18621	2	60S ribosomal protein L17 OS=Homo sapiens GN=RPL17 PE=1 SV=3	1681.08		0.67032	-0.4	0.13	0	1.2	0.06	0.8	0.06
P62834	2	Ras-related protein Rap-1A OS=Homo sapiens GN=RAP1A PE=1 SV=1	1679.77		1.10517	0.1	0.16	0.91	0.95	0.08	1.05	0.08
Q96E17	2	Ras-related protein Rab-3C OS=Homo sapiens GN=RAB3C PE=2 SV=1	1677.92		0.810584	-0.21	0.15	0.01	1.1	0.08	0.9	0.08
Q6IQ22	2	Ras-related protein Rab-12 OS=Homo sapiens GN=RAB12 PE=1 SV=3	1677.92		0.794534	-0.23	0.14	0.01	1.11	0.07	0.89	0.07
Q86YS6	2	Ras-related protein Rab-43 OS=Homo sapiens GN=RAB43 PE=1 SV=1	1677.92		0.810584	-0.21	0.16	0.01	1.1	0.08	0.9	0.08
Q96DA2	2	Ras-related protein Rab-39B OS=Homo sapiens GN=RAB39B PE=1 SV=1	1677.92		0.794534	-0.23	0.23	0.03	1.1	0.09	0.9	0.09
P20337	2	Ras-related protein Rab-3B OS=Homo sapiens GN=RAB3B PE=1 SV=2	1677.92		0.778801	-0.25	0.15	0.01	1.12	0.08	0.88	0.08
P20336	2	Ras-related protein Rab-3A OS=Homo sapiens GN=RAB3A PE=1 SV=1	1677.92		0.802519	-0.22	0.16	0	1.11	0.08	0.89	0.08
Q15286	2	Ras-related protein Rab-35 OS=Homo sapiens GN=RAB35 PE=1 SV=1	1677.92		0.83527	-0.18	0.12	0.01	1.09	0.06	0.91	0.06
P61018	2	Ras-related protein Rab-4B OS=Homo sapiens GN=RAB4B PE=1 SV=1	1677.92		0.818731	-0.2	0.15	0.02	1.1	0.07	0.9	0.07
Q15771	2	Ras-related protein Rab-30 OS=Homo sapiens GN=RAB30 PE=1 SV=2	1677.92		0.826959	-0.19	0.12	0.01	1.09	0.06	0.91	0.06
A6NDJ8	2	Putative Rab-43-like protein ENSP00000330714 OS=Homo sapiens PE=5 SV=3	1677.92		0.810584	-0.21	0.16	0.01	1.1	0.08	0.9	0.08
Q96AX2	2	Ras-related protein Rab-37 OS=Homo sapiens GN=RAB37 PE=1 SV=3	1677.92		0.786628	-0.24	0.17	0	1.11	0.06	0.89	0.06
O95716	2	Ras-related protein Rab-3D OS=Homo sapiens GN=RAB3D PE=1 SV=1	1677.92		0.771052	-0.26	0.16	0	1.12	0.08	0.88	0.08
O75526	2	RNA-binding motif protein, X-linked-like-2 OS=Homo sapiens GN=RBMXL2 PE=1 SV=3	1669.39		0.402524	-0.91	0.24	0	1.42	0.09	0.58	0.09
P20042	2	Eukaryotic translation initiation factor 2 subunit 2 OS=Homo sapiens GN=EIF2S2 PE=1 SV=2	1658.92		0.740818	-0.3	0.17	0	1.15	0.08	0.85	0.08
Q92945	2	Far upstream element-binding protein 2 OS=Homo sapiens GN=KHSRP PE=1 SV=4	1653.99		1.16183	0.15	0.08	1	0.93	0.04	1.07	0.04
Q969Q0	2	60S ribosomal protein L36a-like OS=Homo sapiens GN=RPL36AL PE=1 SV=3	1634.43		1.41907	0.35	0.27	1	0.83	0.13	1.17	0.13
P83881	2	60S ribosomal protein L36a OS=Homo sapiens GN=RPL36A PE=1 SV=2	1634.43		1.40495	0.34	0.28	0.98	0.83	0.13	1.17	0.13
Q9HB71	2	Calcyclin-binding protein OS=Homo sapiens GN=CACYBP PE=1 SV=2	1632.74		0.802519	-0.22	0.13	0	1.11	0.06	0.89	0.06
Q8WW12	2	PEST proteolytic signal-containing nuclear protein OS=Homo sapiens GN=PCNP PE=1 SV=2	1632.72		0.932394	-0.07	0.22	0.28	1.04	0.11	0.96	0.11
P36578	2	60S ribosomal protein L4 OS=Homo sapiens GN=RPL4 PE=1 SV=5	1624.09		1.04081	0.04	0.1	0.74	0.98	0.05	1.02	0.05
P27635	2	60S ribosomal protein L10 OS=Homo sapiens GN=RPL10 PE=1 SV=4	1616.51		0.778801	-0.25	0.38	0.12	1.13	0.19	0.87	0.19
P38919	2	Eukaryotic initiation factor 4A-III OS=Homo sapiens GN=EIF4A3 PE=1 SV=4	1607		0.980199	-0.02	0.13	0.34	1.01	0.06	0.99	0.06
P62917	2	60S ribosomal protein L8 OS=Homo sapiens GN=RPL8 PE=1 SV=2	1603.53		1.05127	0.05	0.09	0.83	0.98	0.04	1.02	0.04
P53396	2	ATP-citrate synthase OS=Homo sapiens GN=ACLY PE=1 SV=3	1599.74		0.980199	-0.02	0.08	0.28	1.01	0.04	0.99	0.04
Q6ZMR3	2	L-lactate dehydrogenase A-like 6A OS=Homo sapiens GN=LDHAL6A PE=2 SV=1	1597.07		1.05127	0.05	0.05	0.96	0.97	0.03	1.03	0.03
Q13263	2	Transcription intermediary factor 1-beta OS=Homo sapiens GN=TRIM28 PE=1 SV=5	1597		0.477114	-0.74	0.18	0	1.35	0.08	0.65	0.08
Q13347	2	Eukaryotic translation initiation factor 3 subunit I OS=Homo sapiens GN=EIF3I PE=1 SV=1	1594.09		0.99005	-0.01	0.13	0.47	1.01	0.06	0.99	0.06
P18077	2	60S ribosomal protein L35a OS=Homo sapiens GN=RPL35A PE=1 SV=2	1579.51		1.10517	0.1	0.12	0.96	0.95	0.06	1.05	0.06
Q9Y6B6	2	GTP-binding protein SAR1b OS=Homo sapiens GN=SAR1B PE=1 SV=1	1574.92		0.414783	-0.88	0.24	0	1.41	0.1	0.59	0.1
P29966	2	Myristoylated alanine-rich C-kinase substrate OS=Homo sapiens GN=MARCKS PE=1 SV=4	1574.18		1.06184	0.06	0.17	0.75	0.97	0.09	1.03	0.09
P15153	2	Ras-related C3 botulinum toxin substrate 2 OS=Homo sapiens GN=RAC2 PE=1 SV=1	1573.46		1.07251	0.07	0.21	0.72	0.97	0.1	1.03	0.1
P28072	2	Proteasome subunit beta type-6 OS=Homo sapiens GN=PSMB6 PE=1 SV=4	1570.9		1.13883	0.13	0.14	0.98	0.93	0.07	1.07	0.07
P15311	2	Ezrin OS=Homo sapiens GN=EZR PE=1 SV=4	1570.4		0.869358	-0.14	0.1	0	1.07	0.05	0.93	0.05
P29692	2	Elongation factor 1-delta OS=Homo sapiens GN=EEF1D PE=1 SV=5	1568.92		1.04081	0.04	0.16	0.69	0.98	0.08	1.02	0.08
Q93045	2	Stathmin-2 OS=Homo sapiens GN=STMN2 PE=1 SV=3	1568.61		1.28403	0.25	0.1	1	0.87	0.05	1.13	0.05
Q04760	2	Lactoylglutathione lyase OS=Homo sapiens GN=GLO1 PE=1 SV=4	1564.2		1.41907	0.35	0.12	1	0.83	0.06	1.17	0.06
P51149	2	Ras-related protein Rab-7a OS=Homo sapiens GN=RAB7A PE=1 SV=1	1558.44		0.960789	-0.04	0.12	0.26	1.02	0.06	0.98	0.06
P31939	2	Bifunctional purine biosynthesis protein PURH OS=Homo sapiens GN=ATIC PE=1 SV=3	1556.8		0.740818	-0.3	0.17	0	1.15	0.08	0.85	0.08
P62906	2	60S ribosomal protein L10a OS=Homo sapiens GN=RPL10A PE=1 SV=2	1551.01		1.32313	0.28	0.13	1	0.86	0.07	1.14	0.07
Q13838	2	Spliceosome RNA helicase DDX39B OS=Homo sapiens GN=DDX39B PE=1 SV=1	1549.61		0.869358	-0.14	0.1	0.01	1.07	0.05	0.93	0.05
Q9Y617	2	Phosphoserine aminotransferase OS=Homo sapiens GN=PSAT1 PE=1 SV=2	1533.88		1.15027	0.14	0.14	0.97	0.93	0.07	1.07	0.07
P34897	2	Serine hydroxymethyltransferase, mitochondrial OS=Homo sapiens GN=SHMT2 PE=1 SV=3	1527.48		0.860708	-0.15	0.07	0	1.07	0.04	0.93	0.04
Q86V81	2	THO complex subunit 4 OS=Homo sapiens GN=ALYREF PE=1 SV=3	1525.67		0.472367	-0.75	0.14	0	1.36	0.06	0.64	0.06
P09960	2	Leukotriene A-4 hydrolase OS=Homo sapiens GN=LTA4H PE=1 SV=2	1511.95		0.810584	-0.21	0.11	0	1.1	0.06	0.9	0.06
O76003	2	Glutaredoxin-3 OS=Homo sapiens GN=GLRX3 PE=1 SV=2	1506.25		0.904837	-0.1	0.13	0.08	1.05	0.06	0.95	0.06
P32969	2	60S ribosomal protein L9 OS=Homo sapiens GN=RPL9 PE=1 SV=1	1503.19	24h_Control_BiolRep1	24h_Control_BiolRep1	24h_Control_BiolRep1	24h_Control_BiolRep1	24h_Control_BiolRep1
O00483	2	NADH dehydrogenase [ubiquinone] 1 alpha subcomplex subunit 4 OS=Homo sapiens GN=NDUFA4 PE=1 SV=1	1500.45	24h_Control_BiolRep1	24h_Control_BiolRep1	24h_Control_BiolRep1	24h_Control_BiolRep1	24h_Control_BiolRep1
Q13642	2	Four and a half LIM domains protein 1 OS=Homo sapiens GN=FHL1 PE=1 SV=4	1493.01		0.923116	-0.08	0.14	0.11	1.04	0.07	0.96	0.07
P30084	2	Enoyl-CoA hydratase, mitochondrial OS=Homo sapiens GN=ECHS1 PE=1 SV=4	1488.53		0.802519	-0.22	0.22	0.03	1.11	0.11	0.89	0.11
P07205	2	Phosphoglycerate kinase 2 OS=Homo sapiens GN=PGK2 PE=1 SV=3	1481.15	24h_Control_BiolRep1	24h_Control_BiolRep1	24h_Control_BiolRep1	24h_Control_BiolRep1	24h_Control_BiolRep1
P19623	2	Spermidine synthase OS=Homo sapiens GN=SRM PE=1 SV=1	1480.38		0.637628	-0.45	0.17	0	1.22	0.08	0.78	0.08
P62158	2	Calmodulin OS=Homo sapiens GN=CALM1 PE=1 SV=2	1473.32		0.778801	-0.25	0.18	0	1.12	0.09	0.88	0.09
P60763	2	Ras-related C3 botulinum toxin substrate 3 OS=Homo sapiens GN=RAC3 PE=1 SV=1	1470.88		1.08329	0.08	0.17	0.74	0.96	0.08	1.04	0.08
Q96FW1	2	Ubiquitin thioesterase OTUB1 OS=Homo sapiens GN=OTUB1 PE=1 SV=2	1469.06		1.09417	0.09	0.14	0.87	0.96	0.07	1.04	0.07
P20962	2	Parathymosin OS=Homo sapiens GN=PTMS PE=1 SV=2	1464		0.852144	-0.16	0.23	0.11	1.08	0.11	0.92	0.11
P62910	2	60S ribosomal protein L32 OS=Homo sapiens GN=RPL32 PE=1 SV=2	1456.86		0.618783	-0.48	0.12	0	1.24	0.06	0.76	0.06
P12814	2	Alpha-actinin-1 OS=Homo sapiens GN=ACTN1 PE=1 SV=2	1456.84		0.748264	-0.29	0.09	0	1.14	0.05	0.86	0.05
P67936	2	Tropomyosin alpha-4 chain OS=Homo sapiens GN=TPM4 PE=1 SV=3	1454.79		0.726149	-0.32	0.15	0	1.16	0.07	0.84	0.07
Q9H910	2	Hematological and neurological expressed 1-like protein OS=Homo sapiens GN=HN1L PE=1 SV=1	1453.77		1.04081	0.04	0.18	0.61	0.98	0.09	1.02	0.09
P13667	2	Protein disulfide-isomerase A4 OS=Homo sapiens GN=PDIA4 PE=1 SV=2	1452.85		1.09417	0.09	0.07	0.99	0.96	0.04	1.04	0.04
Q96B49	2	Mitochondrial import receptor subunit TOM6 homolog OS=Homo sapiens GN=TOMM6 PE=1 SV=1	1450.99		1.52196	0.42	0.37	0.98	0.79	0.17	1.21	0.17
Q13185	2	Chromobox protein homolog 3 OS=Homo sapiens GN=CBX3 PE=1 SV=4	1449.35		1.11628	0.11	0.11	0.94	0.94	0.05	1.06	0.05
P05023	2	Sodium/potassium-transporting ATPase subunit alpha-1 OS=Homo sapiens GN=ATP1A1 PE=1 SV=1	1440.91		0.83527	-0.18	0.09	0	1.09	0.05	0.91	0.05
P24534	2	Elongation factor 1-beta OS=Homo sapiens GN=EEF1B2 PE=1 SV=3	1437.11		0.371577	-0.99	0.2	0	1.46	0.08	0.54	0.08
Q9BRA2	2	Thioredoxin domain-containing protein 17 OS=Homo sapiens GN=TXNDC17 PE=1 SV=1	1430.11		1.2214	0.2	0.16	0.97	0.9	0.08	1.1	0.08
P60981	2	Destrin OS=Homo sapiens GN=DSTN PE=1 SV=3	1426.34		0.683861	-0.38	0.31	0.02	1.19	0.15	0.81	0.15
O00148	2	ATP-dependent RNA helicase DDX39A OS=Homo sapiens GN=DDX39A PE=1 SV=2	1423.67		0.860708	-0.15	0.11	0	1.07	0.06	0.93	0.06
P14927	2	Cytochrome b-c1 complex subunit 7 OS=Homo sapiens GN=UQCRB PE=1 SV=2	1417.84	24h_Control_BiolRep1	24h_Control_BiolRep1	24h_Control_BiolRep1	24h_Control_BiolRep1	24h_Control_BiolRep1
P63165	2	Small ubiquitin-related modifier 1 OS=Homo sapiens GN=SUMO1 PE=1 SV=1	1414.58		0.367879	-1	0.28	0	1.46	0.11	0.54	0.11
Q9H361	2	Polyadenylate-binding protein 3 OS=Homo sapiens GN=PABPC3 PE=1 SV=2	1412.26		0.683861	-0.38	0.13	0	1.19	0.06	0.81	0.06
P62491	2	Ras-related protein Rab-11A OS=Homo sapiens GN=RAB11A PE=1 SV=3	1405.86		1.24608	0.22	0.13	1	0.89	0.06	1.11	0.06
Q15907	2	Ras-related protein Rab-11B OS=Homo sapiens GN=RAB11B PE=1 SV=4	1405.86		1.23368	0.21	0.12	1	0.89	0.06	1.11	0.06
Q8N7X1	2	RNA-binding motif protein, X-linked-like-3 OS=Homo sapiens GN=RBMXL3 PE=2 SV=2	1400.32		0.402524	-0.91	0.29	0	1.43	0.12	0.57	0.12
P14406	2	Cytochrome c oxidase subunit 7A2, mitochondrial OS=Homo sapiens GN=COX7A2 PE=1 SV=1	1394.48	24h_Control_BiolRep1	24h_Control_BiolRep1	24h_Control_BiolRep1	24h_Control_BiolRep1	24h_Control_BiolRep1
P12236	2	ADP/ATP translocase 3 OS=Homo sapiens GN=SLC25A6 PE=1 SV=4	1379.65		0.960789	-0.04	0.13	0.27	1.02	0.06	0.98	0.06
Q9UI30	2	tRNA methyltransferase 112 homolog OS=Homo sapiens GN=TRMT112 PE=1 SV=1	1376.74		0.677057	-0.39	0.24	0.01	1.19	0.11	0.81	0.11
Q9GZV4	2	Eukaryotic translation initiation factor 5A-2 OS=Homo sapiens GN=EIF5A2 PE=1 SV=3	1375.83		0.25924	-1.35	0.42	0	1.59	0.13	0.41	0.13
P62195	2	26S protease regulatory subunit 8 OS=Homo sapiens GN=PSMC5 PE=1 SV=1	1375.54		0.778801	-0.25	0.16	0	1.13	0.08	0.87	0.08
O95757	2	Heat shock 70 kDa protein 4L OS=Homo sapiens GN=HSPA4L PE=1 SV=3	1374.58		0.941765	-0.06	0.11	0.13	1.03	0.05	0.97	0.05
Q9Y266	2	Nuclear migration protein nudC OS=Homo sapiens GN=NUDC PE=1 SV=1	1373.29		0.852144	-0.16	0.11	0.01	1.08	0.06	0.92	0.06
Q12906	2	Interleukin enhancer-binding factor 3 OS=Homo sapiens GN=ILF3 PE=1 SV=3	1367.09		0.932394	-0.07	0.07	0.02	1.04	0.03	0.96	0.03
Q13310	2	Polyadenylate-binding protein 4 OS=Homo sapiens GN=PABPC4 PE=1 SV=1	1365.47		0.618783	-0.48	0.1	0	1.24	0.05	0.76	0.05
Q9NR31	2	GTP-binding protein SAR1a OS=Homo sapiens GN=SAR1A PE=1 SV=1	1364.99		0.40657	-0.9	0.21	0	1.42	0.09	0.58	0.09
P46779	2	60S ribosomal protein L28 OS=Homo sapiens GN=RPL28 PE=1 SV=3	1358.18		1.13883	0.13	0.14	0.96	0.93	0.07	1.07	0.07
Q96AE4	2	Far upstream element-binding protein 1 OS=Homo sapiens GN=FUBP1 PE=1 SV=3	1354.52		0.960789	-0.04	0.08	0.21	1.02	0.04	0.98	0.04
P25789	2	Proteasome subunit alpha type-4 OS=Homo sapiens GN=PSMA4 PE=1 SV=1	1351.37		0.718924	-0.33	0.25	0	1.16	0.12	0.84	0.12
Q96HS1	2	Serine/threonine-protein phosphatase PGAM5, mitochondrial OS=Homo sapiens GN=PGAM5 PE=1 SV=2	1351.03		1.06184	0.06	0.12	0.81	0.97	0.06	1.03	0.06
Q5T1J5	2	Putative coiled-coil-helix-coiled-coil-helix domain-containing protein CHCHD2P9, mitochondrial OS=Homo sapiens GN=CHCHD2P9 PE=5 SV=1	1347.91		0.594521	-0.52	0.28	0	1.25	0.13	0.75	0.13
P13804	2	Electron transfer flavoprotein subunit alpha, mitochondrial OS=Homo sapiens GN=ETFA PE=1 SV=1	1344.02		0.852144	-0.16	0.17	0.04	1.08	0.09	0.92	0.09
Q92598	2	Heat shock protein 105 kDa OS=Homo sapiens GN=HSPH1 PE=1 SV=1	1342.4		0.677057	-0.39	0.15	0	1.19	0.07	0.81	0.07
Q6NXT2	2	Histone H3.3C OS=Homo sapiens GN=H3F3C PE=1 SV=3	1329.71		1.13883	0.13	0.08	0.99	0.94	0.04	1.06	0.04
P52292	2	Importin subunit alpha-2 OS=Homo sapiens GN=KPNA2 PE=1 SV=1	1324.13		0.878095	-0.13	0.13	0.03	1.06	0.07	0.94	0.07
Q9UNE7	2	E3 ubiquitin-protein ligase CHIP OS=Homo sapiens GN=STUB1 PE=1 SV=2	1320.91		0.83527	-0.18	0.18	0.02	1.09	0.09	0.91	0.09
P18206	2	Vinculin OS=Homo sapiens GN=VCL PE=1 SV=4	1319.06		0.960789	-0.04	0.09	0.19	1.02	0.05	0.98	0.05
P27797	2	Calreticulin OS=Homo sapiens GN=CALR PE=1 SV=1	1317.7		0.726149	-0.32	0.13	0	1.16	0.06	0.84	0.06
Q15370	2	Transcription elongation factor B polypeptide 2 OS=Homo sapiens GN=TCEB2 PE=1 SV=1	1316.12		0.980199	-0.02	0.2	0.49	1.01	0.1	0.99	0.1
P39023	2	60S ribosomal protein L3 OS=Homo sapiens GN=RPL3 PE=1 SV=2	1309.81		1	0	0.13	0.49	1	0.06	1	0.06
P09669	2	Cytochrome c oxidase subunit 6C OS=Homo sapiens GN=COX6C PE=1 SV=2	1309.62	24h_Control_BiolRep1	24h_Control_BiolRep1	24h_Control_BiolRep1	24h_Control_BiolRep1	24h_Control_BiolRep1
P49321	2	Nuclear autoantigenic sperm protein OS=Homo sapiens GN=NASP PE=1 SV=2	1308.15		1.33643	0.29	0.1	1	0.86	0.05	1.14	0.05
P13010	2	X-ray repair cross-complementing protein 5 OS=Homo sapiens GN=XRCC5 PE=1 SV=3	1302.02		0.477114	-0.74	0.12	0	1.35	0.05	0.65	0.05
P67775	2	Serine/threonine-protein phosphatase 2A catalytic subunit alpha isoform OS=Homo sapiens GN=PPP2CA PE=1 SV=1	1297.34		0.501576	-0.69	0.27	0	1.33	0.12	0.67	0.12
P29401	2	Transketolase OS=Homo sapiens GN=TKT PE=1 SV=3	1294.76		1.04081	0.04	0.07	0.85	0.98	0.04	1.02	0.04
P09493	2	Tropomyosin alpha-1 chain OS=Homo sapiens GN=TPM1 PE=1 SV=2	1290.66		0.594521	-0.52	0.21	0	1.25	0.1	0.75	0.1
P62310	2	U6 snRNA-associated Sm-like protein LSm3 OS=Homo sapiens GN=LSM3 PE=1 SV=2	1290.24		0.941765	-0.06	0.23	0.38	1.03	0.11	0.97	0.11
P49588	2	Alanine--tRNA ligase, cytoplasmic OS=Homo sapiens GN=AARS PE=1 SV=2	1282.29		1	0	0.14	0.49	1	0.07	1	0.07
P05787	2	Keratin, type II cytoskeletal 8 OS=Homo sapiens GN=KRT8 PE=1 SV=7	1280.34		0.860708	-0.15	0.1	0	1.07	0.05	0.93	0.05
P33316	2	Deoxyuridine 5'-triphosphate nucleotidohydrolase, mitochondrial OS=Homo sapiens GN=DUT PE=1 SV=4	1279.19		0.869358	-0.14	0.2	0.08	1.07	0.1	0.93	0.1
P27824	2	Calnexin OS=Homo sapiens GN=CANX PE=1 SV=2	1275.37		0.565525	-0.57	0.21	0	1.28	0.09	0.72	0.09
O60812	2	Heterogeneous nuclear ribonucleoprotein C-like 1 OS=Homo sapiens GN=HNRNPCL1 PE=1 SV=1	1273.72		1.01005	0.01	0.12	0.53	0.99	0.06	1.01	0.06
Q00325	2	Phosphate carrier protein, mitochondrial OS=Homo sapiens GN=SLC25A3 PE=1 SV=2	1265.08		0.960789	-0.04	0.11	0.27	1.02	0.05	0.98	0.05
P00403	2	Cytochrome c oxidase subunit 2 OS=Homo sapiens GN=MT-CO2 PE=1 SV=1	1252.33		0.631284	-0.46	0.14	0	1.23	0.07	0.77	0.07
Q9HC38	2	Glyoxalase domain-containing protein 4 OS=Homo sapiens GN=GLOD4 PE=1 SV=1	1246.57		0.980199	-0.02	0.13	0.41	1.01	0.06	0.99	0.06
P30443	2	HLA class I histocompatibility antigen, A-1 alpha chain OS=Homo sapiens GN=HLA-A PE=1 SV=1	1241.2		0.878095	-0.13	0.31	0.2	1.07	0.15	0.93	0.15
P04439	2	HLA class I histocompatibility antigen, A-3 alpha chain OS=Homo sapiens GN=HLA-A PE=1 SV=2	1241.2		0.878095	-0.13	0.31	0.2	1.06	0.15	0.94	0.15
P30455	2	HLA class I histocompatibility antigen, A-36 alpha chain OS=Homo sapiens GN=HLA-A PE=2 SV=1	1241.2		0.852144	-0.16	0.28	0.17	1.08	0.14	0.92	0.14
P00491	2	Purine nucleoside phosphorylase OS=Homo sapiens GN=PNP PE=1 SV=2	1239.79		0.951229	-0.05	0.12	0.24	1.03	0.06	0.97	0.06
A6NHL2	2	Tubulin alpha chain-like 3 OS=Homo sapiens GN=TUBAL3 PE=1 SV=2	1239.25		0.951229	-0.05	0.07	0.11	1.03	0.04	0.97	0.04
P63092	2	Guanine nucleotide-binding protein G(s) subunit alpha isoforms short OS=Homo sapiens GN=GNAS PE=1 SV=1	1234.84		0.869358	-0.14	0.15	0.03	1.07	0.07	0.93	0.07
Q5JWF2	2	Guanine nucleotide-binding protein G(s) subunit alpha isoforms XLas OS=Homo sapiens GN=GNAS PE=1 SV=2	1234.84		0.860708	-0.15	0.13	0	1.08	0.07	0.92	0.07
P56537	2	Eukaryotic translation initiation factor 6 OS=Homo sapiens GN=EIF6 PE=1 SV=1	1225.89		1.2586	0.23	0.12	1	0.89	0.06	1.11	0.06
P13746	2	HLA class I histocompatibility antigen, A-11 alpha chain OS=Homo sapiens GN=HLA-A PE=1 SV=1	1224.57		0.852144	-0.16	0.28	0.17	1.08	0.14	0.92	0.14
P14314	2	Glucosidase 2 subunit beta OS=Homo sapiens GN=PRKCSH PE=1 SV=2	1216.69		0.810584	-0.21	0.11	0	1.1	0.05	0.9	0.05
Q9NZI8	2	Insulin-like growth factor 2 mRNA-binding protein 1 OS=Homo sapiens GN=IGF2BP1 PE=1 SV=2	1213.63		0.83527	-0.18	0.11	0	1.09	0.06	0.91	0.06
P30048	2	Thioredoxin-dependent peroxide reductase, mitochondrial OS=Homo sapiens GN=PRDX3 PE=1 SV=3	1211.8		0.980199	-0.02	0.16	0.4	1.01	0.08	0.99	0.08
P55060	2	Exportin-2 OS=Homo sapiens GN=CSE1L PE=1 SV=3	1203.92		0.932394	-0.07	0.07	0.07	1.03	0.04	0.97	0.04
Q9UNX3	2	60S ribosomal protein L26-like 1 OS=Homo sapiens GN=RPL26L1 PE=1 SV=1	1200.34		0.852144	-0.16	0.13	0	1.08	0.06	0.92	0.06
P61254	2	60S ribosomal protein L26 OS=Homo sapiens GN=RPL26 PE=1 SV=1	1200.34		0.878095	-0.13	0.17	0.07	1.07	0.08	0.93	0.08
P62714	2	Serine/threonine-protein phosphatase 2A catalytic subunit beta isoform OS=Homo sapiens GN=PPP2CB PE=1 SV=1	1189.08		0.516851	-0.66	0.31	0	1.32	0.14	0.68	0.14
P07864	2	L-lactate dehydrogenase C chain OS=Homo sapiens GN=LDHC PE=2 SV=4	1187.03		1.10517	0.1	0.06	0.99	0.95	0.03	1.05	0.03
P05534	2	HLA class I histocompatibility antigen, A-24 alpha chain OS=Homo sapiens GN=HLA-A PE=1 SV=2	1176.7		0.860708	-0.15	0.33	0.2	1.08	0.16	0.92	0.16
P01893	2	Putative HLA class I histocompatibility antigen, alpha chain H OS=Homo sapiens GN=HLA-H PE=5 SV=3	1176.7		0.869358	-0.14	0.24	0.18	1.07	0.12	0.93	0.12
Q15084	2	Protein disulfide-isomerase A6 OS=Homo sapiens GN=PDIA6 PE=1 SV=1	1162.78		0.600496	-0.51	0.19	0.01	1.25	0.09	0.75	0.09
Q8NBS9	2	Thioredoxin domain-containing protein 5 OS=Homo sapiens GN=TXNDC5 PE=1 SV=2	1154.67		0.941765	-0.06	0.19	0.29	1.03	0.1	0.97	0.1
P25788	2	Proteasome subunit alpha type-3 OS=Homo sapiens GN=PSMA3 PE=1 SV=2	1150.07		0.970446	-0.03	0.19	0.33	1.01	0.09	0.99	0.09
O95861	2	3'(2'),5'-bisphosphate nucleotidase 1 OS=Homo sapiens GN=BPNT1 PE=1 SV=1	1148.35		0.802519	-0.22	0.25	0.1	1.11	0.12	0.89	0.12
P54136	2	Arginine--tRNA ligase, cytoplasmic OS=Homo sapiens GN=RARS PE=1 SV=2	1143.3		1.01005	0.01	0.11	0.55	0.99	0.06	1.01	0.06
P41219	2	Peripherin OS=Homo sapiens GN=PRPH PE=1 SV=2	1126.21		0.878095	-0.13	0.11	0.03	1.06	0.06	0.94	0.06
P08754	2	Guanine nucleotide-binding protein G(k) subunit alpha OS=Homo sapiens GN=GNAI3 PE=1 SV=3	1123.49		0.726149	-0.32	0.18	0	1.16	0.09	0.84	0.09
Q29865	2	HLA class I histocompatibility antigen, Cw-18 alpha chain OS=Homo sapiens GN=HLA-C PE=2 SV=1	1120.72		0.923116	-0.08	0.28	0.29	1.04	0.14	0.96	0.14
P30508	2	HLA class I histocompatibility antigen, Cw-12 alpha chain OS=Homo sapiens GN=HLA-C PE=1 SV=2	1120.72		0.904837	-0.1	0.35	0.29	1.05	0.17	0.95	0.17
P30505	2	HLA class I histocompatibility antigen, Cw-8 alpha chain OS=Homo sapiens GN=HLA-C PE=2 SV=1	1120.72		0.923116	-0.08	0.3	0.35	1.04	0.15	0.96	0.15
P30504	2	HLA class I histocompatibility antigen, Cw-4 alpha chain OS=Homo sapiens GN=HLA-C PE=1 SV=1	1120.72		0.941765	-0.06	0.31	0.4	1.03	0.15	0.97	0.15
P30501	2	HLA class I histocompatibility antigen, Cw-2 alpha chain OS=Homo sapiens GN=HLA-C PE=1 SV=1	1120.72		0.932394	-0.07	0.33	0.35	1.03	0.16	0.97	0.16
P30447	2	HLA class I histocompatibility antigen, A-23 alpha chain OS=Homo sapiens GN=HLA-A PE=1 SV=1	1120.72		0.904837	-0.1	0.32	0.33	1.05	0.16	0.95	0.16
P04222	2	HLA class I histocompatibility antigen, Cw-3 alpha chain OS=Homo sapiens GN=HLA-C PE=1 SV=2	1120.72		0.951229	-0.05	0.35	0.37	1.02	0.17	0.98	0.17
Q07000	2	HLA class I histocompatibility antigen, Cw-15 alpha chain OS=Homo sapiens GN=HLA-C PE=1 SV=1	1120.72		0.923116	-0.08	0.41	0.37	1.04	0.2	0.96	0.2
P16188	2	HLA class I histocompatibility antigen, A-30 alpha chain OS=Homo sapiens GN=HLA-A PE=1 SV=2	1120.72		0.932394	-0.07	0.37	0.37	1.03	0.18	0.97	0.18
Q29963	2	HLA class I histocompatibility antigen, Cw-6 alpha chain OS=Homo sapiens GN=HLA-C PE=1 SV=2	1120.72		0.913931	-0.09	0.29	0.31	1.04	0.14	0.96	0.14
Q29960	2	HLA class I histocompatibility antigen, Cw-16 alpha chain OS=Homo sapiens GN=HLA-C PE=2 SV=1	1120.72		0.941765	-0.06	0.28	0.33	1.03	0.14	0.97	0.14
Q9TNN7	2	HLA class I histocompatibility antigen, Cw-5 alpha chain OS=Homo sapiens GN=HLA-C PE=2 SV=1	1120.72		0.923116	-0.08	0.41	0.35	1.04	0.2	0.96	0.2
P30510	2	HLA class I histocompatibility antigen, Cw-14 alpha chain OS=Homo sapiens GN=HLA-C PE=2 SV=2	1120.72		0.932394	-0.07	0.37	0.35	1.03	0.18	0.97	0.18
Q9NQ39	2	Putative 40S ribosomal protein S10-like OS=Homo sapiens GN=RPS10P5 PE=5 SV=1	1120.42	24h_Control_BiolRep1	24h_Control_BiolRep1	24h_Control_BiolRep1	24h_Control_BiolRep1	24h_Control_BiolRep1
P46783	2	40S ribosomal protein S10 OS=Homo sapiens GN=RPS10 PE=1 SV=1	1120.42	24h_Control_BiolRep1	24h_Control_BiolRep1	24h_Control_BiolRep1	24h_Control_BiolRep1	24h_Control_BiolRep1
P12235	2	ADP/ATP translocase 1 OS=Homo sapiens GN=SLC25A4 PE=1 SV=4	1116.12		1.04081	0.04	0.15	0.67	0.98	0.07	1.02	0.07
Q12905	2	Interleukin enhancer-binding factor 2 OS=Homo sapiens GN=ILF2 PE=1 SV=2	1114.1		0.453845	-0.79	0.18	0	1.37	0.08	0.63	0.08
P06730	2	Eukaryotic translation initiation factor 4E OS=Homo sapiens GN=EIF4E PE=1 SV=2	1112.26	24h_Control_BiolRep1	24h_Control_BiolRep1	24h_Control_BiolRep1	24h_Control_BiolRep1	24h_Control_BiolRep1
P20674	2	Cytochrome c oxidase subunit 5A, mitochondrial OS=Homo sapiens GN=COX5A PE=1 SV=2	1111.44		0.690734	-0.37	0.32	0.01	1.18	0.15	0.82	0.15
P54577	2	Tyrosine--tRNA ligase, cytoplasmic OS=Homo sapiens GN=YARS PE=1 SV=4	1108.71		1.03045	0.03	0.14	0.66	0.98	0.07	1.02	0.07
O43242	2	26S proteasome non-ATPase regulatory subunit 3 OS=Homo sapiens GN=PSMD3 PE=1 SV=2	1107.23		0.951229	-0.05	0.08	0.14	1.03	0.04	0.97	0.04
Q15369	2	Transcription elongation factor B polypeptide 1 OS=Homo sapiens GN=TCEB1 PE=1 SV=1	1106.96	24h_Control_BiolRep1	24h_Control_BiolRep1	24h_Control_BiolRep1	24h_Control_BiolRep1	24h_Control_BiolRep1
P26639	2	Threonine--tRNA ligase, cytoplasmic OS=Homo sapiens GN=TARS PE=1 SV=3	1106.79		0.594521	-0.52	0.11	0	1.25	0.05	0.75	0.05
Q9Y237	2	Peptidyl-prolyl cis-trans isomerase NIMA-interacting 4 OS=Homo sapiens GN=PIN4 PE=1 SV=1	1093		0.970446	-0.03	0.25	0.45	1.01	0.12	0.99	0.12
P40227	2	T-complex protein 1 subunit zeta OS=Homo sapiens GN=CCT6A PE=1 SV=3	1090.54		1.23368	0.21	0.08	1	0.9	0.04	1.1	0.04
Q53GQ0	2	Estradiol 17-beta-dehydrogenase 12 OS=Homo sapiens GN=HSD17B12 PE=1 SV=2	1081.45	24h_Control_BiolRep1	24h_Control_BiolRep1	24h_Control_BiolRep1	24h_Control_BiolRep1	24h_Control_BiolRep1
P38117	2	Electron transfer flavoprotein subunit beta OS=Homo sapiens GN=ETFB PE=1 SV=3	1079.99		1.13883	0.13	0.14	0.97	0.94	0.07	1.06	0.07
Q00610	2	Clathrin heavy chain 1 OS=Homo sapiens GN=CLTC PE=1 SV=5	1075.94		0.786628	-0.24	0.09	0	1.12	0.04	0.88	0.04
P22102	2	Trifunctional purine biosynthetic protein adenosine-3 OS=Homo sapiens GN=GART PE=1 SV=1	1070.53		1.10517	0.1	0.1	0.98	0.95	0.05	1.05	0.05
Q15233	2	Non-POU domain-containing octamer-binding protein OS=Homo sapiens GN=NONO PE=1 SV=4	1069.78		1.27125	0.24	0.09	1	0.88	0.05	1.12	0.05
P04899	2	Guanine nucleotide-binding protein G(i) subunit alpha-2 OS=Homo sapiens GN=GNAI2 PE=1 SV=3	1067.42		0.718924	-0.33	0.19	0	1.16	0.09	0.84	0.09
P25786	2	Proteasome subunit alpha type-1 OS=Homo sapiens GN=PSMA1 PE=1 SV=1	1062.08		1.19722	0.18	0.15	1	0.91	0.07	1.09	0.07
A6NHG4	2	D-dopachrome decarboxylase-like protein OS=Homo sapiens GN=DDTL PE=2 SV=1	1061.71	24h_Control_BiolRep1	24h_Control_BiolRep1	24h_Control_BiolRep1	24h_Control_BiolRep1	24h_Control_BiolRep1
P30046	2	D-dopachrome decarboxylase OS=Homo sapiens GN=DDT PE=1 SV=3	1061.71		0.16696	-1.79	0.77	0	1.7	0.16	0.3	0.16
Q9Y383	2	Putative RNA-binding protein Luc7-like 2 OS=Homo sapiens GN=LUC7L2 PE=1 SV=2	1060.29		0.869358	-0.14	0.17	0.09	1.07	0.09	0.93	0.09
P60953	2	Cell division control protein 42 homolog OS=Homo sapiens GN=CDC42 PE=1 SV=2	1055.08		1.17351	0.16	0.24	0.9	0.92	0.12	1.08	0.12
P35659	2	Protein DEK OS=Homo sapiens GN=DEK PE=1 SV=1	1048.22		0.88692	-0.12	0.16	0.12	1.06	0.08	0.94	0.08
Q29836	2	HLA class I histocompatibility antigen, B-67 alpha chain OS=Homo sapiens GN=HLA-B PE=1 SV=1	1048.1		0.970446	-0.03	0.29	0.4	1.02	0.14	0.98	0.14
P10319	2	HLA class I histocompatibility antigen, B-58 alpha chain OS=Homo sapiens GN=HLA-B PE=2 SV=1	1048.1		0.951229	-0.05	0.32	0.36	1.03	0.16	0.97	0.16
P18465	2	HLA class I histocompatibility antigen, B-57 alpha chain OS=Homo sapiens GN=HLA-B PE=1 SV=1	1048.1		0.970446	-0.03	0.33	0.4	1.02	0.16	0.98	0.16
P18464	2	HLA class I histocompatibility antigen, B-51 alpha chain OS=Homo sapiens GN=HLA-B PE=1 SV=1	1048.1		0.951229	-0.05	0.31	0.36	1.03	0.15	0.97	0.15
P18463	2	HLA class I histocompatibility antigen, B-37 alpha chain OS=Homo sapiens GN=HLA-B PE=2 SV=1	1048.1		0.980199	-0.02	0.27	0.45	1.01	0.13	0.99	0.13
P17693	2	HLA class I histocompatibility antigen, alpha chain G OS=Homo sapiens GN=HLA-G PE=1 SV=1	1048.1		0.951229	-0.05	0.3	0.44	1.02	0.15	0.98	0.15
P30498	2	HLA class I histocompatibility antigen, B-78 alpha chain OS=Homo sapiens GN=HLA-B PE=2 SV=1	1048.1		0.960789	-0.04	0.29	0.37	1.02	0.15	0.98	0.15
P30495	2	HLA class I histocompatibility antigen, B-56 alpha chain OS=Homo sapiens GN=HLA-B PE=2 SV=1	1048.1		0.960789	-0.04	0.32	0.43	1.02	0.16	0.98	0.16
P30493	2	HLA class I histocompatibility antigen, B-55 alpha chain OS=Homo sapiens GN=HLA-B PE=1 SV=1	1048.1		0.951229	-0.05	0.35	0.39	1.03	0.17	0.97	0.17
P30492	2	HLA class I histocompatibility antigen, B-54 alpha chain OS=Homo sapiens GN=HLA-B PE=2 SV=1	1048.1		0.960789	-0.04	0.33	0.45	1.02	0.17	0.98	0.17
P30491	2	HLA class I histocompatibility antigen, B-53 alpha chain OS=Homo sapiens GN=HLA-B PE=1 SV=1	1048.1		0.932394	-0.07	0.29	0.31	1.03	0.14	0.97	0.14
P30490	2	HLA class I histocompatibility antigen, B-52 alpha chain OS=Homo sapiens GN=HLA-B PE=2 SV=1	1048.1		0.970446	-0.03	0.34	0.4	1.02	0.17	0.98	0.17
P30488	2	HLA class I histocompatibility antigen, B-50 alpha chain OS=Homo sapiens GN=HLA-B PE=2 SV=1	1048.1		0.960789	-0.04	0.29	0.43	1.02	0.14	0.98	0.14
P30487	2	HLA class I histocompatibility antigen, B-49 alpha chain OS=Homo sapiens GN=HLA-B PE=2 SV=2	1048.1		0.951229	-0.05	0.32	0.4	1.02	0.17	0.98	0.17
P30485	2	HLA class I histocompatibility antigen, B-47 alpha chain OS=Homo sapiens GN=HLA-B PE=2 SV=1	1048.1		0.941765	-0.06	0.34	0.36	1.03	0.17	0.97	0.17
P30484	2	HLA class I histocompatibility antigen, B-46 alpha chain OS=Homo sapiens GN=HLA-B PE=2 SV=1	1048.1		0.941765	-0.06	0.3	0.4	1.03	0.15	0.97	0.15
P30483	2	HLA class I histocompatibility antigen, B-45 alpha chain OS=Homo sapiens GN=HLA-B PE=2 SV=1	1048.1		0.941765	-0.06	0.33	0.34	1.03	0.16	0.97	0.16
P30481	2	HLA class I histocompatibility antigen, B-44 alpha chain OS=Homo sapiens GN=HLA-B PE=1 SV=1	1048.1		0.951229	-0.05	0.31	0.4	1.02	0.15	0.98	0.15
P30480	2	HLA class I histocompatibility antigen, B-42 alpha chain OS=Homo sapiens GN=HLA-B PE=1 SV=1	1048.1		0.980199	-0.02	0.35	0.42	1.01	0.17	0.99	0.17
P30479	2	HLA class I histocompatibility antigen, B-41 alpha chain OS=Homo sapiens GN=HLA-B PE=1 SV=1	1048.1		0.951229	-0.05	0.35	0.37	1.02	0.17	0.98	0.17
P30475	2	HLA class I histocompatibility antigen, B-39 alpha chain OS=Homo sapiens GN=HLA-B PE=2 SV=1	1048.1		0.951229	-0.05	0.3	0.35	1.03	0.15	0.97	0.15
P30466	2	HLA class I histocompatibility antigen, B-18 alpha chain OS=Homo sapiens GN=HLA-B PE=1 SV=1	1048.1		0.970446	-0.03	0.3	0.49	1.02	0.15	0.98	0.15
P30464	2	HLA class I histocompatibility antigen, B-15 alpha chain OS=Homo sapiens GN=HLA-B PE=1 SV=2	1048.1		0.970446	-0.03	0.36	0.44	1.01	0.18	0.99	0.18
P30462	2	HLA class I histocompatibility antigen, B-14 alpha chain OS=Homo sapiens GN=HLA-B PE=1 SV=1	1048.1		0.941765	-0.06	0.32	0.37	1.03	0.16	0.97	0.16
P30461	2	HLA class I histocompatibility antigen, B-13 alpha chain OS=Homo sapiens GN=HLA-B PE=2 SV=1	1048.1		0.923116	-0.08	0.33	0.34	1.04	0.16	0.96	0.16
P30460	2	HLA class I histocompatibility antigen, B-8 alpha chain OS=Homo sapiens GN=HLA-B PE=1 SV=1	1048.1		0.923116	-0.08	0.29	0.35	1.04	0.14	0.96	0.14
Q95365	2	HLA class I histocompatibility antigen, B-38 alpha chain OS=Homo sapiens GN=HLA-B PE=2 SV=1	1048.1		0.951229	-0.05	0.29	0.4	1.03	0.14	0.97	0.14
Q29718	2	HLA class I histocompatibility antigen, B-82 alpha chain OS=Homo sapiens GN=HLA-B PE=2 SV=1	1048.1		0.932394	-0.07	0.29	0.4	1.03	0.15	0.97	0.15
P01889	2	HLA class I histocompatibility antigen, B-7 alpha chain OS=Homo sapiens GN=HLA-B PE=1 SV=3	1048.1		0.932394	-0.07	0.27	0.33	1.03	0.14	0.97	0.14
P30685	2	HLA class I histocompatibility antigen, B-35 alpha chain OS=Homo sapiens GN=HLA-B PE=1 SV=1	1048.1		0.913931	-0.09	0.37	0.3	1.04	0.18	0.96	0.18
P13747	2	HLA class I histocompatibility antigen, alpha chain E OS=Homo sapiens GN=HLA-E PE=1 SV=3	1048.1		0.951229	-0.05	0.32	0.29	1.02	0.16	0.98	0.16
Q29940	2	HLA class I histocompatibility antigen, B-59 alpha chain OS=Homo sapiens GN=HLA-B PE=2 SV=1	1048.1		0.941765	-0.06	0.27	0.35	1.03	0.13	0.97	0.13
P03989	2	HLA class I histocompatibility antigen, B-27 alpha chain OS=Homo sapiens GN=HLA-B PE=1 SV=2	1048.1		0.932394	-0.07	0.31	0.4	1.03	0.15	0.97	0.15
Q04826	2	HLA class I histocompatibility antigen, B-40 alpha chain OS=Homo sapiens GN=HLA-B PE=1 SV=1	1048.1		0.951229	-0.05	0.29	0.35	1.02	0.14	0.98	0.14
P62312	2	U6 snRNA-associated Sm-like protein LSm6 OS=Homo sapiens GN=LSM6 PE=1 SV=1	1047.02		0.810584	-0.21	0.69	0.32	1.1	0.33	0.9	0.33
P30040	2	Endoplasmic reticulum resident protein 29 OS=Homo sapiens GN=ERP29 PE=1 SV=4	1041.58		0.704688	-0.35	0.19	0	1.17	0.09	0.83	0.09
O00571	2	ATP-dependent RNA helicase DDX3X OS=Homo sapiens GN=DDX3X PE=1 SV=3	1041.08		0.878095	-0.13	0.11	0.01	1.06	0.06	0.94	0.06
P04264	2	Keratin, type II cytoskeletal 1 OS=Homo sapiens GN=KRT1 PE=1 SV=6	1036.92	24h_Control_BiolRep1	24h_Control_BiolRep1	24h_Control_BiolRep1	24h_Control_BiolRep1	24h_Control_BiolRep1
P49721	2	Proteasome subunit beta type-2 OS=Homo sapiens GN=PSMB2 PE=1 SV=1	1036.5		0.960789	-0.04	0.16	0.35	1.02	0.08	0.98	0.08
O15212	2	Prefoldin subunit 6 OS=Homo sapiens GN=PFDN6 PE=1 SV=1	1036.03	24h_Control_BiolRep1	24h_Control_BiolRep1	24h_Control_BiolRep1	24h_Control_BiolRep1	24h_Control_BiolRep1
Q86VP6	2	Cullin-associated NEDD8-dissociated protein 1 OS=Homo sapiens GN=CAND1 PE=1 SV=2	1029.63		0.618783	-0.48	0.11	0	1.24	0.05	0.76	0.05
P49207	2	60S ribosomal protein L34 OS=Homo sapiens GN=RPL34 PE=1 SV=3	1021.08		1.2586	0.23	0.09	1	0.88	0.04	1.12	0.04
O76021	2	Ribosomal L1 domain-containing protein 1 OS=Homo sapiens GN=RSL1D1 PE=1 SV=3	1016.8		0.869358	-0.14	0.19	0.09	1.07	0.09	0.93	0.09
Q9Y3I0	2	tRNA-splicing ligase RtcB homolog OS=Homo sapiens GN=C22orf28 PE=1 SV=1	1015.78		0.83527	-0.18	0.12	0	1.09	0.06	0.91	0.06
P14866	2	Heterogeneous nuclear ribonucleoprotein L OS=Homo sapiens GN=HNRNPL PE=1 SV=2	1012.91		0.904837	-0.1	0.11	0.04	1.05	0.05	0.95	0.05
P55786	2	Puromycin-sensitive aminopeptidase OS=Homo sapiens GN=NPEPPS PE=1 SV=2	1011.26		0.802519	-0.22	0.13	0	1.11	0.07	0.89	0.07
P39748	2	Flap endonuclease 1 OS=Homo sapiens GN=FEN1 PE=1 SV=1	1011.02		1.06184	0.06	0.15	0.77	0.97	0.07	1.03	0.07
P62861	2	40S ribosomal protein S30 OS=Homo sapiens GN=FAU PE=1 SV=1	1010.67		0.704688	-0.35	0.18	0	1.17	0.09	0.83	0.09
P63279	2	SUMO-conjugating enzyme UBC9 OS=Homo sapiens GN=UBE2I PE=1 SV=1	1009.67	24h_Control_BiolRep1	24h_Control_BiolRep1	24h_Control_BiolRep1	24h_Control_BiolRep1	24h_Control_BiolRep1
Q9H9B4	2	Sideroflexin-1 OS=Homo sapiens GN=SFXN1 PE=1 SV=4	1004.42		0.71177	-0.34	0.2	0	1.17	0.09	0.83	0.09
P36404	2	ADP-ribosylation factor-like protein 2 OS=Homo sapiens GN=ARL2 PE=1 SV=4	1000.6		1.23368	0.21	0.24	0.96	0.9	0.12	1.1	0.12
P60228	2	Eukaryotic translation initiation factor 3 subunit E OS=Homo sapiens GN=EIF3E PE=1 SV=1	996.23		1.08329	0.08	0.13	0.87	0.96	0.07	1.04	0.07
P63096	2	Guanine nucleotide-binding protein G(i) subunit alpha-1 OS=Homo sapiens GN=GNAI1 PE=1 SV=2	992.28		0.733447	-0.31	0.17	0	1.15	0.08	0.85	0.08
Q96A08	2	Histone H2B type 1-A OS=Homo sapiens GN=HIST1H2BA PE=1 SV=3	982.01		1.07251	0.07	0.07	0.96	0.96	0.03	1.04	0.03
Q13155	2	Aminoacyl tRNA synthase complex-interacting multifunctional protein 2 OS=Homo sapiens GN=AIMP2 PE=1 SV=2	980.17		0.554327	-0.59	0.28	0	1.29	0.13	0.71	0.13
Q9UBQ5	2	Eukaryotic translation initiation factor 3 subunit K OS=Homo sapiens GN=EIF3K PE=1 SV=1	978.91		0.852144	-0.16	0.22	0.08	1.08	0.11	0.92	0.11
P99999	2	Cytochrome c OS=Homo sapiens GN=CYCS PE=1 SV=2	973.6		0.612626	-0.49	0.28	0	1.24	0.13	0.76	0.13
Q96LZ3	2	Calcineurin subunit B type 2 OS=Homo sapiens GN=PPP3R2 PE=2 SV=3	971.77		1.04081	0.04	0.13	0.69	0.98	0.06	1.02	0.06
P54886	2	Delta-1-pyrroline-5-carboxylate synthase OS=Homo sapiens GN=ALDH18A1 PE=1 SV=2	964		0.83527	-0.18	0.16	0.01	1.09	0.08	0.91	0.08
O75964	2	ATP synthase subunit g, mitochondrial OS=Homo sapiens GN=ATP5L PE=1 SV=3	961.42	24h_Control_BiolRep1	24h_Control_BiolRep1	24h_Control_BiolRep1	24h_Control_BiolRep1	24h_Control_BiolRep1
P52597	2	Heterogeneous nuclear ribonucleoprotein F OS=Homo sapiens GN=HNRNPF PE=1 SV=3	960.91		0.960789	-0.04	0.1	0.26	1.02	0.05	0.98	0.05
Q00059	2	Transcription factor A, mitochondrial OS=Homo sapiens GN=TFAM PE=1 SV=1	958.48		1.43333	0.36	0.42	0.95	0.82	0.2	1.18	0.2
P12081	2	Histidine--tRNA ligase, cytoplasmic OS=Homo sapiens GN=HARS PE=1 SV=2	956.21		0.878095	-0.13	0.11	0.01	1.07	0.05	0.93	0.05
P46778	2	60S ribosomal protein L21 OS=Homo sapiens GN=RPL21 PE=1 SV=2	956.05	24h_Control_BiolRep1	24h_Control_BiolRep1	24h_Control_BiolRep1	24h_Control_BiolRep1	24h_Control_BiolRep1
P61326	2	Protein mago nashi homolog OS=Homo sapiens GN=MAGOH PE=1 SV=1	955.55		0.71177	-0.34	0.47	0.1	1.17	0.24	0.83	0.24
Q96A72	2	Protein mago nashi homolog 2 OS=Homo sapiens GN=MAGOHB PE=1 SV=1	955.55		0.683861	-0.38	0.41	0.06	1.18	0.2	0.82	0.2
P35579	2	Myosin-9 OS=Homo sapiens GN=MYH9 PE=1 SV=4	952.55		0.960789	-0.04	0.09	0.22	1.02	0.04	0.98	0.04
P61019	2	Ras-related protein Rab-2A OS=Homo sapiens GN=RAB2A PE=1 SV=1	950.14		1.08329	0.08	0.25	0.73	0.96	0.13	1.04	0.13
Q08J23	2	tRNA (cytosine(34)-C(5))-methyltransferase OS=Homo sapiens GN=NSUN2 PE=1 SV=2	943.35		0.895834	-0.11	0.14	0.07	1.05	0.07	0.95	0.07
Q9Y277	2	Voltage-dependent anion-selective channel protein 3 OS=Homo sapiens GN=VDAC3 PE=1 SV=1	940.05		0.600496	-0.51	0.27	0	1.25	0.13	0.75	0.13
P30044	2	Peroxiredoxin-5, mitochondrial OS=Homo sapiens GN=PRDX5 PE=1 SV=4	938.9		1.33643	0.29	0.18	1	0.86	0.09	1.14	0.09
Q9UMS4	2	Pre-mRNA-processing factor 19 OS=Homo sapiens GN=PRPF19 PE=1 SV=1	935.96		0.869358	-0.14	0.15	0.01	1.07	0.07	0.93	0.07
P42771	2	Cyclin-dependent kinase inhibitor 2A, isoforms 1/2/3 OS=Homo sapiens GN=CDKN2A PE=1 SV=2	934.98		0.726149	-0.32	0.32	0.03	1.16	0.15	0.84	0.15
P17661	2	Desmin OS=Homo sapiens GN=DES PE=1 SV=3	934.63		1.1275	0.12	0.07	1	0.94	0.03	1.06	0.03
Q9NPJ3	2	Acyl-coenzyme A thioesterase 13 OS=Homo sapiens GN=ACOT13 PE=1 SV=1	934.57		0.852144	-0.16	0.43	0.25	1.08	0.21	0.92	0.21
P17812	2	CTP synthase 1 OS=Homo sapiens GN=CTPS1 PE=1 SV=2	933.63		0.904837	-0.1	0.11	0.04	1.05	0.06	0.95	0.06
Q96AG4	2	Leucine-rich repeat-containing protein 59 OS=Homo sapiens GN=LRRC59 PE=1 SV=1	932.6		0.83527	-0.18	0.14	0	1.09	0.07	0.91	0.07
Q9UI15	2	Transgelin-3 OS=Homo sapiens GN=TAGLN3 PE=1 SV=2	930.61		1.39097	0.33	0.22	1	0.84	0.1	1.16	0.1
Q04637	2	Eukaryotic translation initiation factor 4 gamma 1 OS=Homo sapiens GN=EIF4G1 PE=1 SV=4	928.48		0.869358	-0.14	0.14	0.04	1.07	0.07	0.93	0.07
O60749	2	Sorting nexin-2 OS=Homo sapiens GN=SNX2 PE=1 SV=2	925.68		0.923116	-0.08	0.2	0.21	1.04	0.1	0.96	0.1
Q9NS69	2	Mitochondrial import receptor subunit TOM22 homolog OS=Homo sapiens GN=TOMM22 PE=1 SV=3	911.62		1.16183	0.15	0.26	0.86	0.93	0.13	1.07	0.13
Q15393	2	Splicing factor 3B subunit 3 OS=Homo sapiens GN=SF3B3 PE=1 SV=4	907.63		0.83527	-0.18	0.1	0	1.09	0.05	0.91	0.05
P55036	2	26S proteasome non-ATPase regulatory subunit 4 OS=Homo sapiens GN=PSMD4 PE=1 SV=1	903.54		0.860708	-0.15	0.16	0.04	1.07	0.08	0.93	0.08
P47756	2	F-actin-capping protein subunit beta OS=Homo sapiens GN=CAPZB PE=1 SV=4	902.9		1	0	0.17	0.52	1	0.08	1	0.08
O14654	2	Insulin receptor substrate 4 OS=Homo sapiens GN=IRS4 PE=1 SV=1	901.24		0.99005	-0.01	0.09	0.45	1	0.05	1	0.05
P54819	2	Adenylate kinase 2, mitochondrial OS=Homo sapiens GN=AK2 PE=1 SV=2	897.14		1.07251	0.07	0.12	0.79	0.97	0.06	1.03	0.06
P11177	2	Pyruvate dehydrogenase E1 component subunit beta, mitochondrial OS=Homo sapiens GN=PDHB PE=1 SV=3	895.82		0.923116	-0.08	0.17	0.19	1.04	0.09	0.96	0.09
Q9Y2B0	2	Protein canopy homolog 2 OS=Homo sapiens GN=CNPY2 PE=1 SV=1	893.36		1.1853	0.17	0.21	0.94	0.91	0.1	1.09	0.1
P53004	2	Biliverdin reductase A OS=Homo sapiens GN=BLVRA PE=1 SV=2	893.24		0.941765	-0.06	0.19	0.24	1.03	0.09	0.97	0.09
P52907	2	F-actin-capping protein subunit alpha-1 OS=Homo sapiens GN=CAPZA1 PE=1 SV=3	889.04		1.08329	0.08	0.28	0.67	0.96	0.14	1.04	0.14
Q9BRL6	2	Serine/arginine-rich splicing factor 8 OS=Homo sapiens GN=SRSF8 PE=1 SV=1	888.62		1.11628	0.11	0.12	0.93	0.95	0.06	1.05	0.06
O15523	2	ATP-dependent RNA helicase DDX3Y OS=Homo sapiens GN=DDX3Y PE=1 SV=2	887.04		0.895834	-0.11	0.12	0.04	1.06	0.06	0.94	0.06
Q7KZF4	2	Staphylococcal nuclease domain-containing protein 1 OS=Homo sapiens GN=SND1 PE=1 SV=1	886		1.01005	0.01	0.09	0.56	0.99	0.05	1.01	0.05
P16615	2	Sarcoplasmic/endoplasmic reticulum calcium ATPase 2 OS=Homo sapiens GN=ATP2A2 PE=1 SV=1	885.72		0.66365	-0.41	0.11	0	1.2	0.05	0.8	0.05
P17174	2	Aspartate aminotransferase, cytoplasmic OS=Homo sapiens GN=GOT1 PE=1 SV=3	883.61		1.0202	0.02	0.14	0.57	0.99	0.07	1.01	0.07
Q00688	2	Peptidyl-prolyl cis-trans isomerase FKBP3 OS=Homo sapiens GN=FKBP3 PE=1 SV=1	883.14		0.657047	-0.42	0.27	0	1.21	0.13	0.79	0.13
Q9NP72	2	Ras-related protein Rab-18 OS=Homo sapiens GN=RAB18 PE=1 SV=1	876.48		0.941765	-0.06	0.27	0.36	1.03	0.13	0.97	0.13
Q13442	2	28 kDa heat- and acid-stable phosphoprotein OS=Homo sapiens GN=PDAP1 PE=1 SV=1	869.76		0.923116	-0.08	0.23	0.22	1.04	0.11	0.96	0.11
P35637	2	RNA-binding protein FUS OS=Homo sapiens GN=FUS PE=1 SV=1	868.09		1.07251	0.07	0.12	0.91	0.97	0.06	1.03	0.06
P30153	2	Serine/threonine-protein phosphatase 2A 65 kDa regulatory subunit A alpha isoform OS=Homo sapiens GN=PPP2R1A PE=1 SV=4	867.22		1.0202	0.02	0.11	0.62	0.99	0.06	1.01	0.06
P49773	2	Histidine triad nucleotide-binding protein 1 OS=Homo sapiens GN=HINT1 PE=1 SV=2	866.36		1.17351	0.16	0.16	0.98	0.92	0.08	1.08	0.08
O00425	2	Insulin-like growth factor 2 mRNA-binding protein 3 OS=Homo sapiens GN=IGF2BP3 PE=1 SV=2	864.04		0.794534	-0.23	0.19	0	1.11	0.1	0.89	0.1
Q9P258	2	Protein RCC2 OS=Homo sapiens GN=RCC2 PE=1 SV=2	857.82		0.810584	-0.21	0.1	0	1.1	0.05	0.9	0.05
P51858	2	Hepatoma-derived growth factor OS=Homo sapiens GN=HDGF PE=1 SV=1	851.96		0.904837	-0.1	0.2	0.15	1.05	0.1	0.95	0.1
Q99622	2	Protein C10 OS=Homo sapiens GN=C12orf57 PE=1 SV=1	842.15	24h_Control_BiolRep1	24h_Control_BiolRep1	24h_Control_BiolRep1	24h_Control_BiolRep1	24h_Control_BiolRep1
A6NIZ1	2	Ras-related protein Rap-1b-like protein OS=Homo sapiens PE=2 SV=1	841.9		1.15027	0.14	0.4	0.75	0.93	0.2	1.07	0.2
Q7Z4W1	2	L-xylulose reductase OS=Homo sapiens GN=DCXR PE=1 SV=2	837.11		0.818731	-0.2	0.15	0.01	1.1	0.07	0.9	0.07
O95292	2	Vesicle-associated membrane protein-associated protein B/C OS=Homo sapiens GN=VAPB PE=1 SV=3	833.67	24h_Control_BiolRep1	24h_Control_BiolRep1	24h_Control_BiolRep1	24h_Control_BiolRep1	24h_Control_BiolRep1
Q16629	2	Serine/arginine-rich splicing factor 7 OS=Homo sapiens GN=SRSF7 PE=1 SV=1	823.42		1.0202	0.02	0.15	0.61	0.99	0.08	1.01	0.08
Q13011	2	Delta(3,5)-Delta(2,4)-dienoyl-CoA isomerase, mitochondrial OS=Homo sapiens GN=ECH1 PE=1 SV=2	822.35		0.818731	-0.2	0.17	0.06	1.1	0.08	0.9	0.08
P47813	2	Eukaryotic translation initiation factor 1A, X-chromosomal OS=Homo sapiens GN=EIF1AX PE=1 SV=2	821.45		1.33643	0.29	0.19	1	0.86	0.09	1.14	0.09
P02765	2	Alpha-2-HS-glycoprotein OS=Homo sapiens GN=AHSG PE=1 SV=1	819.05		0.960789	-0.04	0.1	0.25	1.02	0.05	0.98	0.05
P84103	2	Serine/arginine-rich splicing factor 3 OS=Homo sapiens GN=SRSF3 PE=1 SV=1	818.86		0.353455	-1.04	0.42	0	1.47	0.16	0.53	0.16
P41223	2	Protein BUD31 homolog OS=Homo sapiens GN=BUD31 PE=1 SV=2	812.93	24h_Induced_BiolRep1	24h_Induced_BiolRep1	24h_Induced_BiolRep1	24h_Induced_BiolRep1	24h_Induced_BiolRep1
Q9UK76	2	Hematological and neurological expressed 1 protein OS=Homo sapiens GN=HN1 PE=1 SV=3	812.24		0.71177	-0.34	0.29	0	1.17	0.14	0.83	0.14
P13796	2	Plastin-2 OS=Homo sapiens GN=LCP1 PE=1 SV=6	811.47		1.08329	0.08	0.08	0.95	0.96	0.04	1.04	0.04
Q4VXU2	2	Polyadenylate-binding protein 1-like OS=Homo sapiens GN=PABPC1L PE=2 SV=1	810.98		0.852144	-0.16	0.19	0.06	1.08	0.09	0.92	0.09
Q9UBQ0	2	Vacuolar protein sorting-associated protein 29 OS=Homo sapiens GN=VPS29 PE=1 SV=1	809.45		1.20925	0.19	0.32	0.86	0.91	0.16	1.09	0.16
P80723	2	Brain acid soluble protein 1 OS=Homo sapiens GN=BASP1 PE=1 SV=2	808.99		1.05127	0.05	0.26	0.65	0.98	0.13	1.02	0.13
Q15287	2	RNA-binding protein with serine-rich domain 1 OS=Homo sapiens GN=RNPS1 PE=1 SV=1	806.95		0.941765	-0.06	0.29	0.37	1.03	0.14	0.97	0.14
P00367	2	Glutamate dehydrogenase 1, mitochondrial OS=Homo sapiens GN=GLUD1 PE=1 SV=2	806.49		1.10517	0.1	0.14	0.92	0.95	0.07	1.05	0.07
P61158	2	Actin-related protein 3 OS=Homo sapiens GN=ACTR3 PE=1 SV=3	806.33		1.01005	0.01	0.2	0.53	1	0.1	1	0.1
P61160	2	Actin-related protein 2 OS=Homo sapiens GN=ACTR2 PE=1 SV=1	802.6		0.843665	-0.17	0.17	0.05	1.08	0.08	0.92	0.08
P17980	2	26S protease regulatory subunit 6A OS=Homo sapiens GN=PSMC3 PE=1 SV=3	799.78		0.66365	-0.41	0.22	0	1.2	0.11	0.8	0.11
Q15836	2	Vesicle-associated membrane protein 3 OS=Homo sapiens GN=VAMP3 PE=1 SV=3	795.67	24h_Induced_BiolRep1	24h_Induced_BiolRep1	24h_Induced_BiolRep1	24h_Induced_BiolRep1	24h_Induced_BiolRep1
P63027	2	Vesicle-associated membrane protein 2 OS=Homo sapiens GN=VAMP2 PE=1 SV=3	795.67	24h_Induced_BiolRep1	24h_Induced_BiolRep1	24h_Induced_BiolRep1	24h_Induced_BiolRep1	24h_Induced_BiolRep1
P04843	2	Dolichyl-diphosphooligosaccharide--protein glycosyltransferase subunit 1 OS=Homo sapiens GN=RPN1 PE=1 SV=1	791.42		0.690734	-0.37	0.15	0	1.18	0.07	0.82	0.07
Q9P2J5	2	Leucine--tRNA ligase, cytoplasmic OS=Homo sapiens GN=LARS PE=1 SV=2	788.09		0.913931	-0.09	0.11	0.06	1.05	0.05	0.95	0.05
P50213	2	Isocitrate dehydrogenase [NAD] subunit alpha, mitochondrial OS=Homo sapiens GN=IDH3A PE=1 SV=1	787.18		0.878095	-0.13	0.15	0.06	1.06	0.08	0.94	0.08
P18859	2	ATP synthase-coupling factor 6, mitochondrial OS=Homo sapiens GN=ATP5J PE=1 SV=1	784.46		1.0202	0.02	0.82	0.43	1	0.39	1	0.39
P55884	2	Eukaryotic translation initiation factor 3 subunit B OS=Homo sapiens GN=EIF3B PE=1 SV=3	776.33		1.0202	0.02	0.17	0.61	0.99	0.09	1.01	0.09
Q9NZL9	2	Methionine adenosyltransferase 2 subunit beta OS=Homo sapiens GN=MAT2B PE=1 SV=1	774.93		0.726149	-0.32	0.35	0.04	1.16	0.17	0.84	0.17
P31153	2	S-adenosylmethionine synthase isoform type-2 OS=Homo sapiens GN=MAT2A PE=1 SV=1	774.53		0.548812	-0.6	0.24	0	1.29	0.11	0.71	0.11
Q15459	2	Splicing factor 3A subunit 1 OS=Homo sapiens GN=SF3A1 PE=1 SV=1	772.37		0.923116	-0.08	0.14	0.15	1.04	0.07	0.96	0.07
O95831	2	Apoptosis-inducing factor 1, mitochondrial OS=Homo sapiens GN=AIFM1 PE=1 SV=1	771.7		1	0	0.17	0.55	1	0.08	1	0.08
P35998	2	26S protease regulatory subunit 7 OS=Homo sapiens GN=PSMC2 PE=1 SV=3	771.06		0.843665	-0.17	0.18	0.06	1.08	0.09	0.92	0.09
P02545	2	Prelamin-A/C OS=Homo sapiens GN=LMNA PE=1 SV=1	770.99		0.88692	-0.12	0.14	0.06	1.06	0.07	0.94	0.07
P61353	2	60S ribosomal protein L27 OS=Homo sapiens GN=RPL27 PE=1 SV=2	768.67		1.05127	0.05	0.12	0.8	0.97	0.06	1.03	0.06
Q15102	2	Platelet-activating factor acetylhydrolase IB subunit gamma OS=Homo sapiens GN=PAFAH1B3 PE=1 SV=1	757.59		0.718924	-0.33	0.32	0.04	1.16	0.16	0.84	0.16
P05455	2	Lupus La protein OS=Homo sapiens GN=SSB PE=1 SV=2	751.13		1.16183	0.15	0.15	0.97	0.93	0.07	1.07	0.07
A8MTJ3	2	Guanine nucleotide-binding protein G(t) subunit alpha-3 OS=Homo sapiens GN=GNAT3 PE=2 SV=2	747.85		0.763379	-0.27	0.26	0.04	1.13	0.13	0.87	0.13
P09471	2	Guanine nucleotide-binding protein G(o) subunit alpha OS=Homo sapiens GN=GNAO1 PE=1 SV=4	747.85		0.802519	-0.22	0.25	0.05	1.11	0.12	0.89	0.12
P19087	2	Guanine nucleotide-binding protein G(t) subunit alpha-2 OS=Homo sapiens GN=GNAT2 PE=1 SV=4	747.85		0.771052	-0.26	0.23	0.03	1.13	0.11	0.87	0.11
P38405	2	Guanine nucleotide-binding protein G(olf) subunit alpha OS=Homo sapiens GN=GNAL PE=1 SV=1	747.85		0.763379	-0.27	0.24	0.02	1.13	0.12	0.87	0.12
P11488	2	Guanine nucleotide-binding protein G(t) subunit alpha-1 OS=Homo sapiens GN=GNAT1 PE=1 SV=5	747.85		0.778801	-0.25	0.27	0.04	1.12	0.13	0.88	0.13
P15259	2	Phosphoglycerate mutase 2 OS=Homo sapiens GN=PGAM2 PE=1 SV=3	745.55		0.289384	-1.24	0.67	0	1.54	0.23	0.46	0.23
O75367	2	Core histone macro-H2A.1 OS=Homo sapiens GN=H2AFY PE=1 SV=4	744.86		1.33643	0.29	0.11	1	0.86	0.05	1.14	0.05
P47914	2	60S ribosomal protein L29 OS=Homo sapiens GN=RPL29 PE=1 SV=2	743.23		1.2586	0.23	0.26	0.96	0.89	0.13	1.11	0.13
A6NEC2	2	Puromycin-sensitive aminopeptidase-like protein OS=Homo sapiens GN=NPEPPSL1 PE=2 SV=3	742.37		1.09417	0.09	0.19	0.83	0.95	0.1	1.05	0.1
P61758	2	Prefoldin subunit 3 OS=Homo sapiens GN=VBP1 PE=1 SV=3	740.11	24h_Control_BiolRep1	24h_Control_BiolRep1	24h_Control_BiolRep1	24h_Control_BiolRep1	24h_Control_BiolRep1
Q9NX63	2	Coiled-coil-helix-coiled-coil-helix domain-containing protein 3, mitochondrial OS=Homo sapiens GN=CHCHD3 PE=1 SV=1	737.32		0.99005	-0.01	0.28	0.49	1.01	0.14	0.99	0.14
P69905	2	Hemoglobin subunit alpha OS=Homo sapiens GN=HBA1 PE=1 SV=2	732.68		0.357007	-1.03	0.45	0	1.47	0.18	0.53	0.18
Q15645	2	Pachytene checkpoint protein 2 homolog OS=Homo sapiens GN=TRIP13 PE=1 SV=2	729.41		0.913931	-0.09	0.26	0.23	1.05	0.13	0.95	0.13
P63151	2	Serine/threonine-protein phosphatase 2A 55 kDa regulatory subunit B alpha isoform OS=Homo sapiens GN=PPP2R2A PE=1 SV=1	725.18		0.99005	-0.01	0.19	0.5	1	0.09	1	0.09
P31942	2	Heterogeneous nuclear ribonucleoprotein H3 OS=Homo sapiens GN=HNRNPH3 PE=1 SV=2	717.81		0.718924	-0.33	0.24	0.02	1.16	0.12	0.84	0.12
P68871	2	Hemoglobin subunit beta OS=Homo sapiens GN=HBB PE=1 SV=2	717.16	24h_Control_BiolRep1	24h_Control_BiolRep1	24h_Control_BiolRep1	24h_Control_BiolRep1	24h_Control_BiolRep1
O00264	2	Membrane-associated progesterone receptor component 1 OS=Homo sapiens GN=PGRMC1 PE=1 SV=3	713.31		0.99005	-0.01	0.15	0.47	1	0.07	1	0.07
Q13247	2	Serine/arginine-rich splicing factor 6 OS=Homo sapiens GN=SRSF6 PE=1 SV=2	713.19		1.07251	0.07	0.12	0.85	0.97	0.06	1.03	0.06
P49189	2	4-trimethylaminobutyraldehyde dehydrogenase OS=Homo sapiens GN=ALDH9A1 PE=1 SV=3	710.95		1.2586	0.23	0.15	1	0.89	0.08	1.11	0.08
Q5JTJ3	2	Cytochrome c oxidase assembly factor 6 homolog OS=Homo sapiens GN=COA6 PE=1 SV=1	710.34		0.843665	-0.17	0.18	0.05	1.09	0.09	0.91	0.09
Q15388	2	Mitochondrial import receptor subunit TOM20 homolog OS=Homo sapiens GN=TOMM20 PE=1 SV=1	709.47		1.23368	0.21	0.2	0.97	0.9	0.1	1.1	0.1
O75131	2	Copine-3 OS=Homo sapiens GN=CPNE3 PE=1 SV=1	708.27		0.932394	-0.07	0.37	0.37	1.03	0.18	0.97	0.18
O43837	2	Isocitrate dehydrogenase [NAD] subunit beta, mitochondrial OS=Homo sapiens GN=IDH3B PE=1 SV=2	707.86		0.923116	-0.08	0.15	0.18	1.04	0.08	0.96	0.08
P26599	2	Polypyrimidine tract-binding protein 1 OS=Homo sapiens GN=PTBP1 PE=1 SV=1	701.86		0.932394	-0.07	0.12	0.11	1.04	0.06	0.96	0.06
O00303	2	Eukaryotic translation initiation factor 3 subunit F OS=Homo sapiens GN=EIF3F PE=1 SV=1	699.12		0.453845	-0.79	0.25	0	1.37	0.11	0.63	0.11
P02042	2	Hemoglobin subunit delta OS=Homo sapiens GN=HBD PE=1 SV=2	697.8	24h_Control_BiolRep1	24h_Control_BiolRep1	24h_Control_BiolRep1	24h_Control_BiolRep1	24h_Control_BiolRep1
P46782	2	40S ribosomal protein S5 OS=Homo sapiens GN=RPS5 PE=1 SV=4	695.44		1.05127	0.05	0.15	0.62	0.98	0.07	1.02	0.07
O43760	2	Synaptogyrin-2 OS=Homo sapiens GN=SYNGR2 PE=1 SV=1	694.8		1.11628	0.11	0.28	0.73	0.95	0.14	1.05	0.14
P68036	2	Ubiquitin-conjugating enzyme E2 L3 OS=Homo sapiens GN=UBE2L3 PE=1 SV=1	694.5		0.818731	-0.2	0.47	0.16	1.1	0.23	0.9	0.23
Q9UJZ1	2	Stomatin-like protein 2 OS=Homo sapiens GN=STOML2 PE=1 SV=1	690.74		0.88692	-0.12	0.24	0.11	1.06	0.12	0.94	0.12
P52272	2	Heterogeneous nuclear ribonucleoprotein M OS=Homo sapiens GN=HNRNPM PE=1 SV=3	686.38		1.20925	0.19	0.11	1	0.9	0.05	1.1	0.05
Q96BM9	2	ADP-ribosylation factor-like protein 8A OS=Homo sapiens GN=ARL8A PE=1 SV=1	685.44		1.16183	0.15	0.24	0.89	0.93	0.12	1.07	0.12
P39687	2	Acidic leucine-rich nuclear phosphoprotein 32 family member A OS=Homo sapiens GN=ANP32A PE=1 SV=1	685.26		1.46228	0.38	0.4	0.96	0.81	0.19	1.19	0.19
Q9UBE0	2	SUMO-activating enzyme subunit 1 OS=Homo sapiens GN=SAE1 PE=1 SV=1	679.7		1.19722	0.18	0.23	0.94	0.91	0.11	1.09	0.11
P62495	2	Eukaryotic peptide chain release factor subunit 1 OS=Homo sapiens GN=ETF1 PE=1 SV=3	676.1		1.24608	0.22	0.15	1	0.89	0.07	1.11	0.07
Q9UKK9	2	ADP-sugar pyrophosphatase OS=Homo sapiens GN=NUDT5 PE=1 SV=1	670.54		0.951229	-0.05	0.21	0.3	1.02	0.11	0.98	0.11
P69892	2	Hemoglobin subunit gamma-2 OS=Homo sapiens GN=HBG2 PE=1 SV=2	669.64	24h_Control_BiolRep1	24h_Control_BiolRep1	24h_Control_BiolRep1	24h_Control_BiolRep1	24h_Control_BiolRep1
P69891	2	Hemoglobin subunit gamma-1 OS=Homo sapiens GN=HBG1 PE=1 SV=2	669.64	24h_Control_BiolRep1	24h_Control_BiolRep1	24h_Control_BiolRep1	24h_Control_BiolRep1	24h_Control_BiolRep1
P02100	2	Hemoglobin subunit epsilon OS=Homo sapiens GN=HBE1 PE=1 SV=2	669.64	24h_Control_BiolRep1	24h_Control_BiolRep1	24h_Control_BiolRep1	24h_Control_BiolRep1	24h_Control_BiolRep1
Q9BQB6	2	Vitamin K epoxide reductase complex subunit 1 OS=Homo sapiens GN=VKORC1 PE=1 SV=1	665.56		1.09417	0.09	0.49	0.65	0.96	0.24	1.04	0.24
Q8N0Y7	2	Probable phosphoglycerate mutase 4 OS=Homo sapiens GN=PGAM4 PE=1 SV=1	664.97		0.25924	-1.35	0.39	0	1.58	0.13	0.42	0.13
P51659	2	Peroxisomal multifunctional enzyme type 2 OS=Homo sapiens GN=HSD17B4 PE=1 SV=3	662.9		0.980199	-0.02	0.18	0.43	1.01	0.09	0.99	0.09
Q15029	2	116 kDa U5 small nuclear ribonucleoprotein component OS=Homo sapiens GN=EFTUD2 PE=1 SV=1	661.94		1.01005	0.01	0.06	0.53	1	0.03	1	0.03
Q5JQF8	2	Polyadenylate-binding protein 1-like 2 OS=Homo sapiens GN=PABPC1L2A PE=1 SV=1	661.55		0.427415	-0.85	0.33	0	1.4	0.14	0.6	0.14
Q15056	2	Eukaryotic translation initiation factor 4H OS=Homo sapiens GN=EIF4H PE=1 SV=5	661.49		0.740818	-0.3	0.16	0	1.15	0.08	0.85	0.08
P60891	2	Ribose-phosphate pyrophosphokinase 1 OS=Homo sapiens GN=PRPS1 PE=1 SV=2	656.87		0.690734	-0.37	0.25	0	1.18	0.12	0.82	0.12
P46060	2	Ran GTPase-activating protein 1 OS=Homo sapiens GN=RANGAP1 PE=1 SV=1	655.93		0.923116	-0.08	0.13	0.13	1.04	0.06	0.96	0.06
A2BFH1	2	Peptidyl-prolyl cis-trans isomerase A-like 4G OS=Homo sapiens GN=PPIAL4G PE=2 SV=1	653.76	24h_Control_BiolRep1	24h_Control_BiolRep1	24h_Control_BiolRep1	24h_Control_BiolRep1	24h_Control_BiolRep1
P23368	2	NAD-dependent malic enzyme, mitochondrial OS=Homo sapiens GN=ME2 PE=1 SV=1	653		0.748264	-0.29	0.23	0.01	1.14	0.11	0.86	0.11
P62993	2	Growth factor receptor-bound protein 2 OS=Homo sapiens GN=GRB2 PE=1 SV=1	652.75		1.34986	0.3	0.25	0.98	0.85	0.12	1.15	0.12
O43169	2	Cytochrome b5 type B OS=Homo sapiens GN=CYB5B PE=1 SV=2	650.42	24h_Control_BiolRep1	24h_Control_BiolRep1	24h_Control_BiolRep1	24h_Control_BiolRep1	24h_Control_BiolRep1
P10768	2	S-formylglutathione hydrolase OS=Homo sapiens GN=ESD PE=1 SV=2	646.35	24h_Control_BiolRep1	24h_Control_BiolRep1	24h_Control_BiolRep1	24h_Control_BiolRep1	24h_Control_BiolRep1
P36871	2	Phosphoglucomutase-1 OS=Homo sapiens GN=PGM1 PE=1 SV=3	644.54		0.878095	-0.13	0.27	0.16	1.06	0.14	0.94	0.14
Q9P035	2	Very-long-chain (3R)-3-hydroxyacyl-[acyl-carrier protein] dehydratase 3 OS=Homo sapiens GN=PTPLAD1 PE=1 SV=2	640.57		0.970446	-0.03	0.22	0.43	1.02	0.11	0.98	0.11
P55735	2	Protein SEC13 homolog OS=Homo sapiens GN=SEC13 PE=1 SV=3	640.35		0.618783	-0.48	0.29	0	1.24	0.13	0.76	0.13
O15400	2	Syntaxin-7 OS=Homo sapiens GN=STX7 PE=1 SV=4	637.79		0.980199	-0.02	0.45	0.44	1.01	0.22	0.99	0.22
Q12904	2	Aminoacyl tRNA synthase complex-interacting multifunctional protein 1 OS=Homo sapiens GN=AIMP1 PE=1 SV=2	632.73		0.755784	-0.28	0.37	0.09	1.14	0.18	0.86	0.18
Q13435	2	Splicing factor 3B subunit 2 OS=Homo sapiens GN=SF3B2 PE=1 SV=2	632.6		1.30996	0.27	0.17	1	0.87	0.08	1.13	0.08
P00918	2	Carbonic anhydrase 2 OS=Homo sapiens GN=CA2 PE=1 SV=2	627.54		0.733447	-0.31	0.22	0.01	1.15	0.11	0.85	0.11
O75821	2	Eukaryotic translation initiation factor 3 subunit G OS=Homo sapiens GN=EIF3G PE=1 SV=2	627.22		1	0	0.16	0.5	1	0.08	1	0.08
P08727	2	Keratin, type I cytoskeletal 19 OS=Homo sapiens GN=KRT19 PE=1 SV=4	625.71		0.786628	-0.24	0.23	0.02	1.12	0.11	0.88	0.11
O14929	2	Histone acetyltransferase type B catalytic subunit OS=Homo sapiens GN=HAT1 PE=1 SV=1	625.45		1.03045	0.03	0.22	0.57	0.98	0.11	1.02	0.11
P20340	2	Ras-related protein Rab-6A OS=Homo sapiens GN=RAB6A PE=1 SV=3	623.04		5.69734	1.74	0.28	1	0.3	0.07	1.7	0.07
P46087	2	Putative ribosomal RNA methyltransferase NOP2 OS=Homo sapiens GN=NOP2 PE=1 SV=2	617.95		1.08329	0.08	0.19	0.84	0.96	0.09	1.04	0.09
Q99536	2	Synaptic vesicle membrane protein VAT-1 homolog OS=Homo sapiens GN=VAT1 PE=1 SV=2	617.6		1.2586	0.23	0.26	0.96	0.88	0.13	1.12	0.13
Q14651	2	Plastin-1 OS=Homo sapiens GN=PLS1 PE=1 SV=2	616.86		1	0	0.16	0.47	1	0.08	1	0.08
Q9BQA1	2	Methylosome protein 50 OS=Homo sapiens GN=WDR77 PE=1 SV=1	614.98		0.726149	-0.32	0.37	0.04	1.16	0.18	0.84	0.18
P62140	2	Serine/threonine-protein phosphatase PP1-beta catalytic subunit OS=Homo sapiens GN=PPP1CB PE=1 SV=3	614.23		1.01005	0.01	0.29	0.5	0.99	0.14	1.01	0.14
O60869	2	Endothelial differentiation-related factor 1 OS=Homo sapiens GN=EDF1 PE=1 SV=1	608.59	24h_Control_BiolRep1	24h_Control_BiolRep1	24h_Control_BiolRep1	24h_Control_BiolRep1	24h_Control_BiolRep1
P18754	2	Regulator of chromosome condensation OS=Homo sapiens GN=RCC1 PE=1 SV=1	604.25		0.860708	-0.15	0.17	0.05	1.08	0.08	0.92	0.08
P35613	2	Basigin OS=Homo sapiens GN=BSG PE=1 SV=2	603.43		0.683861	-0.38	0.19	0	1.19	0.09	0.81	0.09
Q08043	2	Alpha-actinin-3 OS=Homo sapiens GN=ACTN3 PE=1 SV=2	603.08		0.386741	-0.95	0.17	0	1.44	0.06	0.56	0.06
Q08945	2	FACT complex subunit SSRP1 OS=Homo sapiens GN=SSRP1 PE=1 SV=1	602.64		0.904837	-0.1	0.16	0.17	1.05	0.08	0.95	0.08
P33176	2	Kinesin-1 heavy chain OS=Homo sapiens GN=KIF5B PE=1 SV=1	596.85		0.83527	-0.18	0.11	0.01	1.09	0.06	0.91	0.06
Q01658	2	Protein Dr1 OS=Homo sapiens GN=DR1 PE=1 SV=1	594.7	24h_Control_BiolRep1	24h_Control_BiolRep1	24h_Control_BiolRep1	24h_Control_BiolRep1	24h_Control_BiolRep1
P31689	2	DnaJ homolog subfamily A member 1 OS=Homo sapiens GN=DNAJA1 PE=1 SV=2	594.25		0.631284	-0.46	0.28	0	1.22	0.13	0.78	0.13
P61289	2	Proteasome activator complex subunit 3 OS=Homo sapiens GN=PSME3 PE=1 SV=1	593.65		0.794534	-0.23	0.46	0.2	1.11	0.22	0.89	0.22
Q9BZX2	2	Uridine-cytidine kinase 2 OS=Homo sapiens GN=UCK2 PE=1 SV=1	593.61		1.75067	0.56	0.76	0.91	0.74	0.32	1.26	0.32
P22695	2	Cytochrome b-c1 complex subunit 2, mitochondrial OS=Homo sapiens GN=UQCRC2 PE=1 SV=3	593.12		1.01005	0.01	0.17	0.58	0.99	0.08	1.01	0.08
O15347	2	High mobility group protein B3 OS=Homo sapiens GN=HMGB3 PE=1 SV=4	588.69		1.29693	0.26	0.21	0.99	0.87	0.1	1.13	0.1
Q9H773	2	dCTP pyrophosphatase 1 OS=Homo sapiens GN=DCTPP1 PE=1 SV=1	588.58	24h_Control_BiolRep1	24h_Control_BiolRep1	24h_Control_BiolRep1	24h_Control_BiolRep1	24h_Control_BiolRep1
P59998	2	Actin-related protein 2/3 complex subunit 4 OS=Homo sapiens GN=ARPC4 PE=1 SV=3	587.82		0.980199	-0.02	0.29	0.45	1.01	0.14	0.99	0.14
Q9GZT3	2	SRA stem-loop-interacting RNA-binding protein, mitochondrial OS=Homo sapiens GN=SLIRP PE=1 SV=1	586.04		1.09417	0.09	0.59	0.6	0.95	0.29	1.05	0.29
O00487	2	26S proteasome non-ATPase regulatory subunit 14 OS=Homo sapiens GN=PSMD14 PE=1 SV=1	586.02		1.34986	0.3	0.2	0.99	0.85	0.1	1.15	0.1
P49915	2	GMP synthase [glutamine-hydrolyzing] OS=Homo sapiens GN=GMPS PE=1 SV=1	584.82		0.83527	-0.18	0.19	0.02	1.09	0.09	0.91	0.09
Q16658	2	Fascin OS=Homo sapiens GN=FSCN1 PE=1 SV=3	584.54		1.05127	0.05	0.18	0.72	0.97	0.09	1.03	0.09
Q92804	2	TATA-binding protein-associated factor 2N OS=Homo sapiens GN=TAF15 PE=1 SV=1	583.2		1.0202	0.02	0.1	0.64	0.99	0.05	1.01	0.05
Q9UMX5	2	Neudesin OS=Homo sapiens GN=NENF PE=1 SV=1	583.17		1.15027	0.14	0.28	0.79	0.93	0.14	1.07	0.14
Q9BRT3	2	Migration and invasion enhancer 1 OS=Homo sapiens GN=MIEN1 PE=1 SV=1	582.57	24h_Control_BiolRep1	24h_Control_BiolRep1	24h_Control_BiolRep1	24h_Control_BiolRep1	24h_Control_BiolRep1
P62873	2	Guanine nucleotide-binding protein G(I)/G(S)/G(T) subunit beta-1 OS=Homo sapiens GN=GNB1 PE=1 SV=3	581.32		1.1853	0.17	0.2	0.97	0.92	0.1	1.08	0.1
P36957	2	Dihydrolipoyllysine-residue succinyltransferase component of 2-oxoglutarate dehydrogenase complex, mitochondrial OS=Homo sapiens GN=DLST PE=1 SV=4	580.67		0.733447	-0.31	0.2	0	1.15	0.1	0.85	0.1
P23434	2	Glycine cleavage system H protein, mitochondrial OS=Homo sapiens GN=GCSH PE=1 SV=2	580.62		0.588605	-0.53	0.31	0	1.26	0.14	0.74	0.14
Q9H444	2	Charged multivesicular body protein 4b OS=Homo sapiens GN=CHMP4B PE=1 SV=1	577.99		1.30996	0.27	0.36	0.93	0.87	0.17	1.13	0.17
P23246	2	Splicing factor, proline- and glutamine-rich OS=Homo sapiens GN=SFPQ PE=1 SV=2	576.39		1.17351	0.16	0.1	1	0.92	0.05	1.08	0.05
Q14566	2	DNA replication licensing factor MCM6 OS=Homo sapiens GN=MCM6 PE=1 SV=1	574.64		1.13883	0.13	0.14	0.97	0.93	0.07	1.07	0.07
Q96QK1	2	Vacuolar protein sorting-associated protein 35 OS=Homo sapiens GN=VPS35 PE=1 SV=2	574.59		0.970446	-0.03	0.15	0.34	1.02	0.08	0.98	0.08
O75396	2	Vesicle-trafficking protein SEC22b OS=Homo sapiens GN=SEC22B PE=1 SV=4	574.17		1	0	0.29	0.5	1	0.15	1	0.15
Q16352	2	Alpha-internexin OS=Homo sapiens GN=INA PE=1 SV=2	572.8		1.15027	0.14	0.08	1	0.93	0.04	1.07	0.04
P26640	2	Valine--tRNA ligase OS=Homo sapiens GN=VARS PE=1 SV=4	569.5		0.980199	-0.02	0.13	0.37	1.01	0.06	0.99	0.06
O43776	2	Asparagine--tRNA ligase, cytoplasmic OS=Homo sapiens GN=NARS PE=1 SV=1	569.18		0.644036	-0.44	0.13	0	1.22	0.06	0.78	0.06
Q16531	2	DNA damage-binding protein 1 OS=Homo sapiens GN=DDB1 PE=1 SV=1	567.41		0.970446	-0.03	0.09	0.3	1.01	0.05	0.99	0.05
P31930	2	Cytochrome b-c1 complex subunit 1, mitochondrial OS=Homo sapiens GN=UQCRC1 PE=1 SV=3	565.4		1.01005	0.01	0.2	0.52	1	0.1	1	0.1
O95168	2	NADH dehydrogenase [ubiquinone] 1 beta subcomplex subunit 4 OS=Homo sapiens GN=NDUFB4 PE=1 SV=3	563.29	24h_Control_BiolRep1	24h_Control_BiolRep1	24h_Control_BiolRep1	24h_Control_BiolRep1	24h_Control_BiolRep1
Q9NRW1	2	Ras-related protein Rab-6B OS=Homo sapiens GN=RAB6B PE=1 SV=1	562.83		0.57695	-0.55	0.62	0.05	1.26	0.28	0.74	0.28
P35241	2	Radixin OS=Homo sapiens GN=RDX PE=1 SV=1	562.71		0.83527	-0.18	0.12	0	1.09	0.06	0.91	0.06
P22087	2	rRNA 2'-O-methyltransferase fibrillarin OS=Homo sapiens GN=FBL PE=1 SV=2	562.4		0.960789	-0.04	0.14	0.34	1.02	0.07	0.98	0.07
P11908	2	Ribose-phosphate pyrophosphokinase 2 OS=Homo sapiens GN=PRPS2 PE=1 SV=2	561.19		0.650509	-0.43	0.36	0.01	1.21	0.17	0.79	0.17
P21108	2	Ribose-phosphate pyrophosphokinase 3 OS=Homo sapiens GN=PRPS1L1 PE=1 SV=2	561.19		0.631284	-0.46	0.36	0.01	1.23	0.16	0.77	0.16
Q14152	2	Eukaryotic translation initiation factor 3 subunit A OS=Homo sapiens GN=EIF3A PE=1 SV=1	560.27		0.852144	-0.16	0.12	0.02	1.08	0.06	0.92	0.06
P26038	2	Moesin OS=Homo sapiens GN=MSN PE=1 SV=3	558.6		0.913931	-0.09	0.11	0.05	1.05	0.05	0.95	0.05
O00151	2	PDZ and LIM domain protein 1 OS=Homo sapiens GN=PDLIM1 PE=1 SV=4	557.97		1.46228	0.38	0.21	1	0.81	0.1	1.19	0.1
O14744	2	Protein arginine N-methyltransferase 5 OS=Homo sapiens GN=PRMT5 PE=1 SV=4	557.77		0.904837	-0.1	0.16	0.12	1.05	0.08	0.95	0.08
P07196	2	Neurofilament light polypeptide OS=Homo sapiens GN=NEFL PE=1 SV=3	557.68		1.15027	0.14	0.09	1	0.93	0.05	1.07	0.05
P67870	2	Casein kinase II subunit beta OS=Homo sapiens GN=CSNK2B PE=1 SV=1	552.93		1.08329	0.08	0.41	0.57	0.96	0.2	1.04	0.2
P42126	2	Enoyl-CoA delta isomerase 1, mitochondrial OS=Homo sapiens GN=ECI1 PE=1 SV=1	552.79		1.0202	0.02	0.23	0.63	0.99	0.11	1.01	0.11
P56192	2	Methionine--tRNA ligase, cytoplasmic OS=Homo sapiens GN=MARS PE=1 SV=2	548		0.878095	-0.13	0.15	0.03	1.07	0.07	0.93	0.07
P47897	2	Glutamine--tRNA ligase OS=Homo sapiens GN=QARS PE=1 SV=1	547.53		0.923116	-0.08	0.2	0.2	1.04	0.1	0.96	0.1
O75251	2	NADH dehydrogenase [ubiquinone] iron-sulfur protein 7, mitochondrial OS=Homo sapiens GN=NDUFS7 PE=1 SV=3	546.51	24h_Control_BiolRep1	24h_Control_BiolRep1	24h_Control_BiolRep1	24h_Control_BiolRep1	24h_Control_BiolRep1
Q99829	2	Copine-1 OS=Homo sapiens GN=CPNE1 PE=1 SV=1	543.27		0.878095	-0.13	0.17	0.08	1.07	0.08	0.93	0.08
P49448	2	Glutamate dehydrogenase 2, mitochondrial OS=Homo sapiens GN=GLUD2 PE=1 SV=2	542.93		1.13883	0.13	0.12	1	0.93	0.06	1.07	0.06
Q9Y2X3	2	Nucleolar protein 58 OS=Homo sapiens GN=NOP58 PE=1 SV=1	541.5		0.99005	-0.01	0.15	0.48	1	0.08	1	0.08
P43490	2	Nicotinamide phosphoribosyltransferase OS=Homo sapiens GN=NAMPT PE=1 SV=1	538.41		0.941765	-0.06	0.27	0.4	1.03	0.13	0.97	0.13
P62191	2	26S protease regulatory subunit 4 OS=Homo sapiens GN=PSMC1 PE=1 SV=1	535.24		0.970446	-0.03	0.21	0.43	1.01	0.1	0.99	0.1
P42765	2	3-ketoacyl-CoA thiolase, mitochondrial OS=Homo sapiens GN=ACAA2 PE=1 SV=2	531.37		0.802519	-0.22	0.21	0.01	1.11	0.1	0.89	0.1
Q99615	2	DnaJ homolog subfamily C member 7 OS=Homo sapiens GN=DNAJC7 PE=1 SV=2	530.34		1.04081	0.04	0.2	0.58	0.98	0.1	1.02	0.1
Q9NVI7	2	ATPase family AAA domain-containing protein 3A OS=Homo sapiens GN=ATAD3A PE=1 SV=2	530.25		0.66365	-0.41	0.16	0	1.2	0.08	0.8	0.08
Q13547	2	Histone deacetylase 1 OS=Homo sapiens GN=HDAC1 PE=1 SV=1	530.22	24h_Induced_BiolRep1	24h_Induced_BiolRep1	24h_Induced_BiolRep1	24h_Induced_BiolRep1	24h_Induced_BiolRep1
Q92769	2	Histone deacetylase 2 OS=Homo sapiens GN=HDAC2 PE=1 SV=2	530.22	24h_Induced_BiolRep1	24h_Induced_BiolRep1	24h_Induced_BiolRep1	24h_Induced_BiolRep1	24h_Induced_BiolRep1
P54727	2	UV excision repair protein RAD23 homolog B OS=Homo sapiens GN=RAD23B PE=1 SV=1	527.45		1.06184	0.06	0.14	0.79	0.97	0.07	1.03	0.07
Q15417	2	Calponin-3 OS=Homo sapiens GN=CNN3 PE=1 SV=1	525.84		0.913931	-0.09	0.28	0.26	1.04	0.14	0.96	0.14
P08621	2	U1 small nuclear ribonucleoprotein 70 kDa OS=Homo sapiens GN=SNRNP70 PE=1 SV=2	525.36		0.771052	-0.26	0.22	0.02	1.13	0.11	0.87	0.11
Q14444	2	Caprin-1 OS=Homo sapiens GN=CAPRIN1 PE=1 SV=2	524.87		0.810584	-0.21	0.13	0	1.1	0.07	0.9	0.07
O75534	2	Cold shock domain-containing protein E1 OS=Homo sapiens GN=CSDE1 PE=1 SV=2	518.89		1.06184	0.06	0.23	0.69	0.97	0.12	1.03	0.12
P12036	2	Neurofilament heavy polypeptide OS=Homo sapiens GN=NEFH PE=1 SV=4	517.76		1.15027	0.14	0.08	1	0.93	0.04	1.07	0.04
P07197	2	Neurofilament medium polypeptide OS=Homo sapiens GN=NEFM PE=1 SV=3	517.76		1.16183	0.15	0.09	1	0.93	0.04	1.07	0.04
P43686	2	26S protease regulatory subunit 6B OS=Homo sapiens GN=PSMC4 PE=1 SV=2	516.77		0.802519	-0.22	0.28	0.1	1.11	0.14	0.89	0.14
O14602	2	Eukaryotic translation initiation factor 1A, Y-chromosomal OS=Homo sapiens GN=EIF1AY PE=1 SV=4	516.59	24h_Control_BiolRep1	24h_Control_BiolRep1	24h_Control_BiolRep1	24h_Control_BiolRep1	24h_Control_BiolRep1
P60983	2	Glia maturation factor beta OS=Homo sapiens GN=GMFB PE=1 SV=2	515.98		0.697676	-0.36	0.32	0	1.18	0.16	0.82	0.16
Q9BSH4	2	Translational activator of cytochrome c oxidase 1 OS=Homo sapiens GN=TACO1 PE=1 SV=1	514.83	24h_Control_BiolRep1	24h_Control_BiolRep1	24h_Control_BiolRep1	24h_Control_BiolRep1	24h_Control_BiolRep1
Q01581	2	Hydroxymethylglutaryl-CoA synthase, cytoplasmic OS=Homo sapiens GN=HMGCS1 PE=1 SV=2	513.67		1.16183	0.15	0.21	0.92	0.93	0.11	1.07	0.11
Q9NX24	2	H/ACA ribonucleoprotein complex subunit 2 OS=Homo sapiens GN=NHP2 PE=1 SV=1	513.27		0.644036	-0.44	0.33	0.01	1.22	0.17	0.78	0.17
O43809	2	Cleavage and polyadenylation specificity factor subunit 5 OS=Homo sapiens GN=NUDT21 PE=1 SV=1	513.24		0.637628	-0.45	0.35	0.02	1.22	0.17	0.78	0.17
P04844	2	Dolichyl-diphosphooligosaccharide--protein glycosyltransferase subunit 2 OS=Homo sapiens GN=RPN2 PE=1 SV=3	509.69		0.88692	-0.12	0.17	0.1	1.06	0.08	0.94	0.08
P35609	2	Alpha-actinin-2 OS=Homo sapiens GN=ACTN2 PE=1 SV=1	507.68		0.444858	-0.81	0.18	0	1.39	0.08	0.61	0.08
O95433	2	Activator of 90 kDa heat shock protein ATPase homolog 1 OS=Homo sapiens GN=AHSA1 PE=1 SV=1	507.38		0.88692	-0.12	0.25	0.19	1.06	0.12	0.94	0.12
Q9Y6A4	2	UPF0468 protein C16orf80 OS=Homo sapiens GN=C16orf80 PE=1 SV=1	506.33		0.650509	-0.43	0.73	0.13	1.2	0.33	0.8	0.33
P09496	2	Clathrin light chain A OS=Homo sapiens GN=CLTA PE=1 SV=1	505.18		1.11628	0.11	0.3	0.78	0.95	0.15	1.05	0.15
P08579	2	U2 small nuclear ribonucleoprotein B'' OS=Homo sapiens GN=SNRPB2 PE=1 SV=1	503.51		0.810584	-0.21	0.28	0.1	1.1	0.15	0.9	0.15
P24666	2	Low molecular weight phosphotyrosine protein phosphatase OS=Homo sapiens GN=ACP1 PE=1 SV=3	501.55		0.826959	-0.19	0.28	0.09	1.1	0.14	0.9	0.14
O15371	2	Eukaryotic translation initiation factor 3 subunit D OS=Homo sapiens GN=EIF3D PE=1 SV=1	501.43		1.01005	0.01	0.3	0.51	0.99	0.15	1.01	0.15
P47755	2	F-actin-capping protein subunit alpha-2 OS=Homo sapiens GN=CAPZA2 PE=1 SV=3	501.37		0.313486	-1.16	0.55	0	1.52	0.18	0.48	0.18
P08133	2	Annexin A6 OS=Homo sapiens GN=ANXA6 PE=1 SV=3	501.19		0.657047	-0.42	0.19	0	1.21	0.09	0.79	0.09
P43243	2	Matrin-3 OS=Homo sapiens GN=MATR3 PE=1 SV=2	499.45		0.913931	-0.09	0.17	0.12	1.05	0.08	0.95	0.08
O43143	2	Putative pre-mRNA-splicing factor ATP-dependent RNA helicase DHX15 OS=Homo sapiens GN=DHX15 PE=1 SV=2	498.39		0.852144	-0.16	0.14	0	1.08	0.07	0.92	0.07
O14745	2	Na(+)/H(+) exchange regulatory cofactor NHE-RF1 OS=Homo sapiens GN=SLC9A3R1 PE=1 SV=4	497.71		0.895834	-0.11	0.26	0.18	1.05	0.13	0.95	0.13
P41240	2	Tyrosine-protein kinase CSK OS=Homo sapiens GN=CSK PE=1 SV=1	496.25		1.04081	0.04	0.19	0.64	0.98	0.09	1.02	0.09
Q14974	2	Importin subunit beta-1 OS=Homo sapiens GN=KPNB1 PE=1 SV=2	495.77		1.10517	0.1	0.14	0.91	0.95	0.07	1.05	0.07
P61923	2	Coatomer subunit zeta-1 OS=Homo sapiens GN=COPZ1 PE=1 SV=1	495.54	24h_Induced_BiolRep1	24h_Induced_BiolRep1	24h_Induced_BiolRep1	24h_Induced_BiolRep1	24h_Induced_BiolRep1
O95336	2	6-phosphogluconolactonase OS=Homo sapiens GN=PGLS PE=1 SV=2	494.54		0.810584	-0.21	0.19	0.03	1.11	0.1	0.89	0.1
Q9BZZ5	2	Apoptosis inhibitor 5 OS=Homo sapiens GN=API5 PE=1 SV=3	494.03		0.970446	-0.03	0.17	0.4	1.01	0.08	0.99	0.08
P35580	2	Myosin-10 OS=Homo sapiens GN=MYH10 PE=1 SV=3	492.76		0.878095	-0.13	0.11	0.02	1.07	0.06	0.93	0.06
P35908	2	Keratin, type II cytoskeletal 2 epidermal OS=Homo sapiens GN=KRT2 PE=1 SV=2	492.67		1.0202	0.02	0.4	0.6	0.99	0.2	1.01	0.2
Q9NQH7	2	Probable Xaa-Pro aminopeptidase 3 OS=Homo sapiens GN=XPNPEP3 PE=1 SV=1	492.15	24h_Control_BiolRep1	24h_Control_BiolRep1	24h_Control_BiolRep1	24h_Control_BiolRep1	24h_Control_BiolRep1
Q9ULV4	2	Coronin-1C OS=Homo sapiens GN=CORO1C PE=1 SV=1	491.31		0.794534	-0.23	0.22	0.02	1.11	0.11	0.89	0.11
P51572	2	B-cell receptor-associated protein 31 OS=Homo sapiens GN=BCAP31 PE=1 SV=3	490.63		1.28403	0.25	0.23	0.97	0.88	0.11	1.12	0.11
P43034	2	Platelet-activating factor acetylhydrolase IB subunit alpha OS=Homo sapiens GN=PAFAH1B1 PE=1 SV=2	490.58		0.802519	-0.22	0.21	0.02	1.11	0.1	0.89	0.1
Q92688	2	Acidic leucine-rich nuclear phosphoprotein 32 family member B OS=Homo sapiens GN=ANP32B PE=1 SV=1	489.94	24h_Control_BiolRep1	24h_Control_BiolRep1	24h_Control_BiolRep1	24h_Control_BiolRep1	24h_Control_BiolRep1
P62333	2	26S protease regulatory subunit 10B OS=Homo sapiens GN=PSMC6 PE=1 SV=1	488.23		0.644036	-0.44	0.24	0	1.22	0.11	0.78	0.11
P49720	2	Proteasome subunit beta type-3 OS=Homo sapiens GN=PSMB3 PE=1 SV=2	487.64	24h_Control_BiolRep1	24h_Control_BiolRep1	24h_Control_BiolRep1	24h_Control_BiolRep1	24h_Control_BiolRep1
Q8N5K1	2	CDGSH iron-sulfur domain-containing protein 2 OS=Homo sapiens GN=CISD2 PE=1 SV=1	483.87	24h_Control_BiolRep1	24h_Control_BiolRep1	24h_Control_BiolRep1	24h_Control_BiolRep1	24h_Control_BiolRep1
Q8N4Y2	2	EF-hand calcium-binding domain-containing protein 4A OS=Homo sapiens GN=EFCAB4A PE=2 SV=3	483.36	24h_Control_BiolRep1	24h_Control_BiolRep1	24h_Control_BiolRep1	24h_Control_BiolRep1	24h_Control_BiolRep1
Q9NVJ2	2	ADP-ribosylation factor-like protein 8B OS=Homo sapiens GN=ARL8B PE=1 SV=1	480.27		1.1275	0.12	0.23	0.86	0.94	0.11	1.06	0.11
O95816	2	BAG family molecular chaperone regulator 2 OS=Homo sapiens GN=BAG2 PE=1 SV=1	479.82		1.19722	0.18	0.26	0.89	0.91	0.13	1.09	0.13
Q9Y262	2	Eukaryotic translation initiation factor 3 subunit L OS=Homo sapiens GN=EIF3L PE=1 SV=1	479.62		1.01005	0.01	0.2	0.53	0.99	0.1	1.01	0.1
P49736	2	DNA replication licensing factor MCM2 OS=Homo sapiens GN=MCM2 PE=1 SV=4	479		1.19722	0.18	0.16	0.99	0.91	0.08	1.09	0.08
Q99613	2	Eukaryotic translation initiation factor 3 subunit C OS=Homo sapiens GN=EIF3C PE=1 SV=1	478.73		0.980199	-0.02	0.18	0.39	1.01	0.09	0.99	0.09
Q9BQ39	2	ATP-dependent RNA helicase DDX50 OS=Homo sapiens GN=DDX50 PE=1 SV=1	478.2		0.559898	-0.58	0.26	0	1.28	0.12	0.72	0.12
O95456	2	Proteasome assembly chaperone 1 OS=Homo sapiens GN=PSMG1 PE=1 SV=1	477.39	24h_Induced_BiolRep1	24h_Induced_BiolRep1	24h_Induced_BiolRep1	24h_Induced_BiolRep1	24h_Induced_BiolRep1
O43852	2	Calumenin OS=Homo sapiens GN=CALU PE=1 SV=2	475.88		1	0	0.18	0.51	1	0.09	1	0.09
Q15019	2	Septin-2 OS=Homo sapiens GN=SEPT2 PE=1 SV=1	474.88		0.704688	-0.35	0.32	0.01	1.17	0.15	0.83	0.15
O60493	2	Sorting nexin-3 OS=Homo sapiens GN=SNX3 PE=1 SV=3	473.89		1.07251	0.07	0.32	0.62	0.96	0.16	1.04	0.16
Q7L0Y3	2	Mitochondrial ribonuclease P protein 1 OS=Homo sapiens GN=TRMT10C PE=1 SV=2	472.59	24h_Control_BiolRep1	24h_Control_BiolRep1	24h_Control_BiolRep1	24h_Control_BiolRep1	24h_Control_BiolRep1
Q9BS26	2	Endoplasmic reticulum resident protein 44 OS=Homo sapiens GN=ERP44 PE=1 SV=1	471.62		1.04081	0.04	0.35	0.61	0.98	0.17	1.02	0.17
O75822	2	Eukaryotic translation initiation factor 3 subunit J OS=Homo sapiens GN=EIF3J PE=1 SV=2	470.6		0.690734	-0.37	0.2	0	1.18	0.09	0.82	0.09
Q9P289	2	Serine/threonine-protein kinase MST4 OS=Homo sapiens GN=MST4 PE=1 SV=2	470.43		0.99005	-0.01	0.29	0.52	1.01	0.14	0.99	0.14
P41252	2	Isoleucine--tRNA ligase, cytoplasmic OS=Homo sapiens GN=IARS PE=1 SV=2	469.68		0.778801	-0.25	0.14	0	1.13	0.07	0.87	0.07
O43399	2	Tumor protein D54 OS=Homo sapiens GN=TPD52L2 PE=1 SV=2	468.96		0.895834	-0.11	0.42	0.33	1.05	0.2	0.95	0.2
O75436	2	Vacuolar protein sorting-associated protein 26A OS=Homo sapiens GN=VPS26A PE=1 SV=2	467.46		0.852144	-0.16	0.33	0.17	1.08	0.16	0.92	0.16
P12268	2	Inosine-5'-monophosphate dehydrogenase 2 OS=Homo sapiens GN=IMPDH2 PE=1 SV=2	464.26		1.20925	0.19	0.18	0.98	0.9	0.09	1.1	0.09
Q13596	2	Sorting nexin-1 OS=Homo sapiens GN=SNX1 PE=1 SV=3	464.14		0.895834	-0.11	0.21	0.23	1.05	0.1	0.95	0.1
Q15046	2	Lysine--tRNA ligase OS=Homo sapiens GN=KARS PE=1 SV=3	462.51		0.99005	-0.01	0.16	0.4	1.01	0.08	0.99	0.08
P30043	2	Flavin reductase (NADPH) OS=Homo sapiens GN=BLVRB PE=1 SV=3	459.21		0.932394	-0.07	0.35	0.41	1.03	0.17	0.97	0.17
Q92597	2	Protein NDRG1 OS=Homo sapiens GN=NDRG1 PE=1 SV=1	457.78	24h_Control_BiolRep1	24h_Control_BiolRep1	24h_Control_BiolRep1	24h_Control_BiolRep1	24h_Control_BiolRep1
Q9BRT2	2	Mitochondrial nucleoid factor 1 OS=Homo sapiens GN=MNF1 PE=1 SV=1	453.41	24h_Control_BiolRep1	24h_Control_BiolRep1	24h_Control_BiolRep1	24h_Control_BiolRep1	24h_Control_BiolRep1
Q16891	2	Mitochondrial inner membrane protein OS=Homo sapiens GN=IMMT PE=1 SV=1	453.28		0.980199	-0.02	0.18	0.45	1.01	0.09	0.99	0.09
P15121	2	Aldose reductase OS=Homo sapiens GN=AKR1B1 PE=1 SV=3	452.81		0.951229	-0.05	0.15	0.29	1.02	0.08	0.98	0.08
Q9UNM6	2	26S proteasome non-ATPase regulatory subunit 13 OS=Homo sapiens GN=PSMD13 PE=1 SV=2	452.16		0.852144	-0.16	0.16	0.03	1.08	0.08	0.92	0.08
P54578	2	Ubiquitin carboxyl-terminal hydrolase 14 OS=Homo sapiens GN=USP14 PE=1 SV=3	449.76		0.66365	-0.41	0.24	0	1.2	0.12	0.8	0.12
Q8WVJ2	2	NudC domain-containing protein 2 OS=Homo sapiens GN=NUDCD2 PE=1 SV=1	449.03	24h_Induced_BiolRep1	24h_Induced_BiolRep1	24h_Induced_BiolRep1	24h_Induced_BiolRep1	24h_Induced_BiolRep1
Q14166	2	Tubulin--tyrosine ligase-like protein 12 OS=Homo sapiens GN=TTLL12 PE=1 SV=2	447.12		0.778801	-0.25	0.33	0.09	1.12	0.16	0.88	0.16
P62314	2	Small nuclear ribonucleoprotein Sm D1 OS=Homo sapiens GN=SNRPD1 PE=1 SV=1	445.72	24h_Control_BiolRep1	24h_Control_BiolRep1	24h_Control_BiolRep1	24h_Control_BiolRep1	24h_Control_BiolRep1
Q13283	2	Ras GTPase-activating protein-binding protein 1 OS=Homo sapiens GN=G3BP1 PE=1 SV=1	444.74		0.71177	-0.34	0.31	0	1.17	0.15	0.83	0.15
Q7Z794	2	Keratin, type II cytoskeletal 1b OS=Homo sapiens GN=KRT77 PE=1 SV=3	441.46	24h_Control_BiolRep1	24h_Control_BiolRep1	24h_Control_BiolRep1	24h_Control_BiolRep1	24h_Control_BiolRep1
P10606	2	Cytochrome c oxidase subunit 5B, mitochondrial OS=Homo sapiens GN=COX5B PE=1 SV=2	439.74		1.1853	0.17	0.26	0.9	0.92	0.13	1.08	0.13
P61970	2	Nuclear transport factor 2 OS=Homo sapiens GN=NUTF2 PE=1 SV=1	439.45	24h_Control_BiolRep1	24h_Control_BiolRep1	24h_Control_BiolRep1	24h_Control_BiolRep1	24h_Control_BiolRep1
O15511	2	Actin-related protein 2/3 complex subunit 5 OS=Homo sapiens GN=ARPC5 PE=1 SV=3	439.41	24h_Induced_BiolRep1	24h_Induced_BiolRep1	24h_Induced_BiolRep1	24h_Induced_BiolRep1	24h_Induced_BiolRep1
Q9UL25	2	Ras-related protein Rab-21 OS=Homo sapiens GN=RAB21 PE=1 SV=3	438.19	24h_Induced_BiolRep1	24h_Induced_BiolRep1	24h_Induced_BiolRep1	24h_Induced_BiolRep1	24h_Induced_BiolRep1
Q9UNZ2	2	NSFL1 cofactor p47 OS=Homo sapiens GN=NSFL1C PE=1 SV=2	436.06		0.904837	-0.1	0.29	0.28	1.05	0.14	0.95	0.14
P54920	2	Alpha-soluble NSF attachment protein OS=Homo sapiens GN=NAPA PE=1 SV=3	433.72	24h_Control_BiolRep1	24h_Control_BiolRep1	24h_Control_BiolRep1	24h_Control_BiolRep1	24h_Control_BiolRep1
P29218	2	Inositol monophosphatase 1 OS=Homo sapiens GN=IMPA1 PE=1 SV=1	433.27	24h_Induced_BiolRep1	24h_Induced_BiolRep1	24h_Induced_BiolRep1	24h_Induced_BiolRep1	24h_Induced_BiolRep1
Q9UBX3	2	Mitochondrial dicarboxylate carrier OS=Homo sapiens GN=SLC25A10 PE=1 SV=2	432.76		0.740818	-0.3	0.74	0.26	1.14	0.34	0.86	0.34
P51570	2	Galactokinase OS=Homo sapiens GN=GALK1 PE=1 SV=1	429.08		0.818731	-0.2	0.32	0.12	1.1	0.16	0.9	0.16
Q9UKM9	2	RNA-binding protein Raly OS=Homo sapiens GN=RALY PE=1 SV=1	428.93		0.980199	-0.02	0.38	0.44	1.01	0.19	0.99	0.19
O15355	2	Protein phosphatase 1G OS=Homo sapiens GN=PPM1G PE=1 SV=1	426.99		0.786628	-0.24	0.28	0.05	1.12	0.13	0.88	0.13
Q13098	2	COP9 signalosome complex subunit 1 OS=Homo sapiens GN=GPS1 PE=1 SV=4	425.8		0.481909	-0.73	0.68	0.01	1.34	0.29	0.66	0.29
Q5T2N8	2	ATPase family AAA domain-containing protein 3C OS=Homo sapiens GN=ATAD3C PE=1 SV=2	423.49		0.565525	-0.57	0.25	0	1.28	0.11	0.72	0.11
P12532	2	Creatine kinase U-type, mitochondrial OS=Homo sapiens GN=CKMT1A PE=1 SV=1	423.29		0.970446	-0.03	0.23	0.36	1.02	0.11	0.98	0.11
Q96EL3	2	39S ribosomal protein L53, mitochondrial OS=Homo sapiens GN=MRPL53 PE=1 SV=1	423.25	24h_Control_BiolRep1	24h_Control_BiolRep1	24h_Control_BiolRep1	24h_Control_BiolRep1	24h_Control_BiolRep1
P50897	2	Palmitoyl-protein thioesterase 1 OS=Homo sapiens GN=PPT1 PE=1 SV=1	423.23		1.30996	0.27	0.51	0.84	0.87	0.24	1.13	0.24
Q8WXX5	2	DnaJ homolog subfamily C member 9 OS=Homo sapiens GN=DNAJC9 PE=1 SV=1	422.76		0.755784	-0.28	0.51	0.19	1.13	0.24	0.87	0.24
Q03252	2	Lamin-B2 OS=Homo sapiens GN=LMNB2 PE=1 SV=3	422.58		0.810584	-0.21	0.14	0.01	1.1	0.07	0.9	0.07
Q9Y2T7	2	Y-box-binding protein 2 OS=Homo sapiens GN=YBX2 PE=1 SV=2	421.74	24h_Control_BiolRep1	24h_Control_BiolRep1	24h_Control_BiolRep1	24h_Control_BiolRep1	24h_Control_BiolRep1
Q8NB90	2	Spermatogenesis-associated protein 5 OS=Homo sapiens GN=SPATA5 PE=1 SV=3	421.62	24h_Control_BiolRep1	24h_Control_BiolRep1	24h_Control_BiolRep1	24h_Control_BiolRep1	24h_Control_BiolRep1
O00233	2	26S proteasome non-ATPase regulatory subunit 9 OS=Homo sapiens GN=PSMD9 PE=1 SV=3	421.28		1.05127	0.05	0.7	0.56	0.98	0.34	1.02	0.34
O00154	2	Cytosolic acyl coenzyme A thioester hydrolase OS=Homo sapiens GN=ACOT7 PE=1 SV=3	421.24		1.06184	0.06	0.18	0.71	0.97	0.09	1.03	0.09
P84095	2	Rho-related GTP-binding protein RhoG OS=Homo sapiens GN=RHOG PE=1 SV=1	420.72		1.20925	0.19	0.37	0.78	0.91	0.18	1.09	0.18
Q9UKD2	2	mRNA turnover protein 4 homolog OS=Homo sapiens GN=MRTO4 PE=1 SV=2	419.79		0.83527	-0.18	0.11	0	1.09	0.05	0.91	0.05
Q96A49	2	Synapse-associated protein 1 OS=Homo sapiens GN=SYAP1 PE=1 SV=1	418.97		1.29693	0.26	0.42	0.87	0.87	0.2	1.13	0.2
P00390	2	Glutathione reductase, mitochondrial OS=Homo sapiens GN=GSR PE=1 SV=2	414.82		0.726149	-0.32	0.22	0	1.16	0.11	0.84	0.11
O95758	2	Polypyrimidine tract-binding protein 3 OS=Homo sapiens GN=PTBP3 PE=1 SV=2	414.43		0.941765	-0.06	0.13	0.19	1.03	0.06	0.97	0.06
Q9NPH2	2	Inositol-3-phosphate synthase 1 OS=Homo sapiens GN=ISYNA1 PE=1 SV=1	413.53		0.860708	-0.15	0.21	0.09	1.07	0.11	0.93	0.11
P50225	2	Sulfotransferase 1A1 OS=Homo sapiens GN=SULT1A1 PE=1 SV=3	412.58		0.941765	-0.06	0.35	0.3	1.03	0.17	0.97	0.17
P50226	2	Sulfotransferase 1A2 OS=Homo sapiens GN=SULT1A2 PE=1 SV=2	412.58		1.07251	0.07	0.42	0.64	0.97	0.21	1.03	0.21
P13645	2	Keratin, type I cytoskeletal 10 OS=Homo sapiens GN=KRT10 PE=1 SV=6	410.72	24h_Control_BiolRep1	24h_Control_BiolRep1	24h_Control_BiolRep1	24h_Control_BiolRep1	24h_Control_BiolRep1
Q06203	2	Amidophosphoribosyltransferase OS=Homo sapiens GN=PPAT PE=1 SV=1	410.35		0.588605	-0.53	0.32	0	1.26	0.15	0.74	0.15
O00170	2	AH receptor-interacting protein OS=Homo sapiens GN=AIP PE=1 SV=2	409.69		0.588605	-0.53	0.39	0.01	1.26	0.18	0.74	0.18
P31040	2	Succinate dehydrogenase [ubiquinone] flavoprotein subunit, mitochondrial OS=Homo sapiens GN=SDHA PE=1 SV=2	407		0.802519	-0.22	0.12	0	1.11	0.06	0.89	0.06
P30419	2	Glycylpeptide N-tetradecanoyltransferase 1 OS=Homo sapiens GN=NMT1 PE=1 SV=2	406.89		0.763379	-0.27	0.31	0.05	1.14	0.15	0.86	0.15
Q07065	2	Cytoskeleton-associated protein 4 OS=Homo sapiens GN=CKAP4 PE=1 SV=2	406.38		0.843665	-0.17	0.2	0.07	1.08	0.1	0.92	0.1
Q9Y295	2	Developmentally-regulated GTP-binding protein 1 OS=Homo sapiens GN=DRG1 PE=1 SV=1	406.2		0.506617	-0.68	0.51	0	1.32	0.23	0.68	0.23
P61086	2	Ubiquitin-conjugating enzyme E2 K OS=Homo sapiens GN=UBE2K PE=1 SV=3	404.96		0.67032	-0.4	0.29	0.01	1.19	0.14	0.81	0.14
P36405	2	ADP-ribosylation factor-like protein 3 OS=Homo sapiens GN=ARL3 PE=1 SV=2	403.73	24h_Control_BiolRep1	24h_Control_BiolRep1	24h_Control_BiolRep1	24h_Control_BiolRep1	24h_Control_BiolRep1
P13637	2	Sodium/potassium-transporting ATPase subunit alpha-3 OS=Homo sapiens GN=ATP1A3 PE=1 SV=3	403.57		0.869358	-0.14	0.14	0.04	1.07	0.07	0.93	0.07
Q99598	2	Translin-associated protein X OS=Homo sapiens GN=TSNAX PE=1 SV=1	403.01		0.99005	-0.01	0.34	0.45	1.01	0.17	0.99	0.17
Q96C36	2	Pyrroline-5-carboxylate reductase 2 OS=Homo sapiens GN=PYCR2 PE=1 SV=1	401.07		1.19722	0.18	0.46	0.76	0.91	0.23	1.09	0.23
P52815	2	39S ribosomal protein L12, mitochondrial OS=Homo sapiens GN=MRPL12 PE=1 SV=2	400.12		1.07251	0.07	0.19	0.74	0.96	0.09	1.04	0.09
Q9GZN8	2	UPF0687 protein C20orf27 OS=Homo sapiens GN=C20orf27 PE=1 SV=3	398.26	24h_Control_BiolRep1	24h_Control_BiolRep1	24h_Control_BiolRep1	24h_Control_BiolRep1	24h_Control_BiolRep1
Q9UBT2	2	SUMO-activating enzyme subunit 2 OS=Homo sapiens GN=UBA2 PE=1 SV=2	398.05		1.05127	0.05	0.13	0.79	0.97	0.06	1.03	0.06
P08243	2	Asparagine synthetase [glutamine-hydrolyzing] OS=Homo sapiens GN=ASNS PE=1 SV=4	396.82		1.03045	0.03	0.16	0.63	0.98	0.08	1.02	0.08
Q92973	2	Transportin-1 OS=Homo sapiens GN=TNPO1 PE=1 SV=2	393.29		0.941765	-0.06	0.16	0.26	1.03	0.08	0.97	0.08
P07814	2	Bifunctional glutamate/proline--tRNA ligase OS=Homo sapiens GN=EPRS PE=1 SV=5	391.58		1.11628	0.11	0.1	0.98	0.95	0.05	1.05	0.05
P49419	2	Alpha-aminoadipic semialdehyde dehydrogenase OS=Homo sapiens GN=ALDH7A1 PE=1 SV=5	391.5		0.941765	-0.06	0.15	0.26	1.03	0.07	0.97	0.07
Q8N1G4	2	Leucine-rich repeat-containing protein 47 OS=Homo sapiens GN=LRRC47 PE=1 SV=1	391.13		1.06184	0.06	0.18	0.72	0.97	0.09	1.03	0.09
P62136	2	Serine/threonine-protein phosphatase PP1-alpha catalytic subunit OS=Homo sapiens GN=PPP1CA PE=1 SV=1	390.43	24h_Control_BiolRep1	24h_Control_BiolRep1	24h_Control_BiolRep1	24h_Control_BiolRep1	24h_Control_BiolRep1
Q01081	2	Splicing factor U2AF 35 kDa subunit OS=Homo sapiens GN=U2AF1 PE=1 SV=3	389.66		1.07251	0.07	0.25	0.71	0.96	0.12	1.04	0.12
P35237	2	Serpin B6 OS=Homo sapiens GN=SERPINB6 PE=1 SV=3	389.31		0.501576	-0.69	0.62	0.04	1.33	0.28	0.67	0.28
Q9NSD9	2	Phenylalanine--tRNA ligase beta subunit OS=Homo sapiens GN=FARSB PE=1 SV=3	388.84		1.23368	0.21	0.24	0.93	0.89	0.12	1.11	0.12
O00567	2	Nucleolar protein 56 OS=Homo sapiens GN=NOP56 PE=1 SV=4	387.4		0.932394	-0.07	0.15	0.2	1.03	0.08	0.97	0.08
Q99614	2	Tetratricopeptide repeat protein 1 OS=Homo sapiens GN=TTC1 PE=1 SV=1	386.26		0.980199	-0.02	0.36	0.43	1.01	0.18	0.99	0.18
Q92979	2	Ribosomal RNA small subunit methyltransferase NEP1 OS=Homo sapiens GN=EMG1 PE=1 SV=4	385.97	24h_Control_BiolRep1	24h_Control_BiolRep1	24h_Control_BiolRep1	24h_Control_BiolRep1	24h_Control_BiolRep1
Q8TD47	2	40S ribosomal protein S4, Y isoform 2 OS=Homo sapiens GN=RPS4Y2 PE=1 SV=3	385.68	24h_Induced_BiolRep1	24h_Induced_BiolRep1	24h_Induced_BiolRep1	24h_Induced_BiolRep1	24h_Induced_BiolRep1
Q9BZE4	2	Nucleolar GTP-binding protein 1 OS=Homo sapiens GN=GTPBP4 PE=1 SV=3	383.74		0.843665	-0.17	0.18	0.07	1.09	0.09	0.91	0.09
O75368	2	SH3 domain-binding glutamic acid-rich-like protein OS=Homo sapiens GN=SH3BGRL PE=1 SV=1	383.21	24h_Control_BiolRep1	24h_Control_BiolRep1	24h_Control_BiolRep1	24h_Control_BiolRep1	24h_Control_BiolRep1
P61803	2	Dolichyl-diphosphooligosaccharide--protein glycosyltransferase subunit DAD1 OS=Homo sapiens GN=DAD1 PE=1 SV=3	382.91	24h_Control_BiolRep1	24h_Control_BiolRep1	24h_Control_BiolRep1	24h_Control_BiolRep1	24h_Control_BiolRep1
P07099	2	Epoxide hydrolase 1 OS=Homo sapiens GN=EPHX1 PE=1 SV=1	381.92		0.923116	-0.08	0.33	0.32	1.04	0.16	0.96	0.16
Q00526	2	Cyclin-dependent kinase 3 OS=Homo sapiens GN=CDK3 PE=1 SV=1	381.14		0.960789	-0.04	0.15	0.35	1.02	0.07	0.98	0.07
P24941	2	Cyclin-dependent kinase 2 OS=Homo sapiens GN=CDK2 PE=1 SV=2	381.14		0.951229	-0.05	0.13	0.22	1.03	0.06	0.97	0.06
A6NDG6	2	Phosphoglycolate phosphatase OS=Homo sapiens GN=PGP PE=1 SV=1	379.27	24h_Induced_BiolRep1	24h_Induced_BiolRep1	24h_Induced_BiolRep1	24h_Induced_BiolRep1	24h_Induced_BiolRep1
P30626	2	Sorcin OS=Homo sapiens GN=SRI PE=1 SV=1	378.96		1.17351	0.16	0.23	0.88	0.92	0.11	1.08	0.11
P13489	2	Ribonuclease inhibitor OS=Homo sapiens GN=RNH1 PE=1 SV=2	377.37		0.826959	-0.19	0.18	0.04	1.09	0.09	0.91	0.09
Q15257	2	Serine/threonine-protein phosphatase 2A activator OS=Homo sapiens GN=PPP2R4 PE=1 SV=3	375.87	24h_Control_BiolRep1	24h_Control_BiolRep1	24h_Control_BiolRep1	24h_Control_BiolRep1	24h_Control_BiolRep1
P23381	2	Tryptophan--tRNA ligase, cytoplasmic OS=Homo sapiens GN=WARS PE=1 SV=2	373.07		1	0	0.18	0.5	1	0.09	1	0.09
Q9Y5Z4	2	Heme-binding protein 2 OS=Homo sapiens GN=HEBP2 PE=1 SV=1	372.62		0.755784	-0.28	0.38	0.08	1.14	0.19	0.86	0.19
O15372	2	Eukaryotic translation initiation factor 3 subunit H OS=Homo sapiens GN=EIF3H PE=1 SV=1	372.21		0.852144	-0.16	0.28	0.14	1.08	0.14	0.92	0.14
P07947	2	Tyrosine-protein kinase Yes OS=Homo sapiens GN=YES1 PE=1 SV=3	371.77	24h_Control_BiolRep1	24h_Control_BiolRep1	24h_Control_BiolRep1	24h_Control_BiolRep1	24h_Control_BiolRep1
Q14498	2	RNA-binding protein 39 OS=Homo sapiens GN=RBM39 PE=1 SV=2	371.35		0.904837	-0.1	0.21	0.18	1.05	0.11	0.95	0.11
P55145	2	Mesencephalic astrocyte-derived neurotrophic factor OS=Homo sapiens GN=MANF PE=1 SV=3	370.81		0.650509	-0.43	0.49	0.07	1.21	0.23	0.79	0.23
P11441	2	Ubiquitin-like protein 4A OS=Homo sapiens GN=UBL4A PE=1 SV=1	368.87		1.06184	0.06	0.5	0.6	0.97	0.25	1.03	0.25
P26368	2	Splicing factor U2AF 65 kDa subunit OS=Homo sapiens GN=U2AF2 PE=1 SV=4	368.68	24h_Control_BiolRep1	24h_Control_BiolRep1	24h_Control_BiolRep1	24h_Control_BiolRep1	24h_Control_BiolRep1
P14550	2	Alcohol dehydrogenase [NADP(+)] OS=Homo sapiens GN=AKR1A1 PE=1 SV=3	368.1	24h_Control_BiolRep1	24h_Control_BiolRep1	24h_Control_BiolRep1	24h_Control_BiolRep1	24h_Control_BiolRep1
Q9HAV0	2	Guanine nucleotide-binding protein subunit beta-4 OS=Homo sapiens GN=GNB4 PE=1 SV=3	367.55	24h_Induced_BiolRep1	24h_Induced_BiolRep1	24h_Induced_BiolRep1	24h_Induced_BiolRep1	24h_Induced_BiolRep1
P46109	2	Crk-like protein OS=Homo sapiens GN=CRKL PE=1 SV=1	365.74		0.618783	-0.48	0.4	0	1.23	0.19	0.77	0.19
Q9BUR5	2	Apolipoprotein O OS=Homo sapiens GN=APOO PE=1 SV=1	365.34		0.895834	-0.11	0.51	0.3	1.05	0.25	0.95	0.25
Q9BY77	2	Polymerase delta-interacting protein 3 OS=Homo sapiens GN=POLDIP3 PE=1 SV=2	364		1.20925	0.19	0.3	0.86	0.91	0.15	1.09	0.15
Q6FI81	2	Anamorsin OS=Homo sapiens GN=CIAPIN1 PE=1 SV=2	363.59		0.923116	-0.08	0.22	0.28	1.04	0.11	0.96	0.11
Q93084	2	Sarcoplasmic/endoplasmic reticulum calcium ATPase 3 OS=Homo sapiens GN=ATP2A3 PE=1 SV=2	363.55		0.704688	-0.35	0.18	0	1.17	0.08	0.83	0.08
P35250	2	Replication factor C subunit 2 OS=Homo sapiens GN=RFC2 PE=1 SV=3	363.23		1.40495	0.34	0.45	0.91	0.83	0.22	1.17	0.22
Q9Y3C6	2	Peptidyl-prolyl cis-trans isomerase-like 1 OS=Homo sapiens GN=PPIL1 PE=1 SV=1	362.33		0.99005	-0.01	0.24	0.47	1	0.12	1	0.12
O00762	2	Ubiquitin-conjugating enzyme E2 C OS=Homo sapiens GN=UBE2C PE=1 SV=1	361.62	24h_Control_BiolRep1	24h_Control_BiolRep1	24h_Control_BiolRep1	24h_Control_BiolRep1	24h_Control_BiolRep1
P39656	2	Dolichyl-diphosphooligosaccharide--protein glycosyltransferase 48 kDa subunit OS=Homo sapiens GN=DDOST PE=1 SV=4	360.92		1.15027	0.14	0.21	0.87	0.93	0.1	1.07	0.1
O00232	2	26S proteasome non-ATPase regulatory subunit 12 OS=Homo sapiens GN=PSMD12 PE=1 SV=3	360.51		1.10517	0.1	0.23	0.76	0.95	0.11	1.05	0.11
P07203	2	Glutathione peroxidase 1 OS=Homo sapiens GN=GPX1 PE=1 SV=4	360.24	24h_Control_BiolRep1	24h_Control_BiolRep1	24h_Control_BiolRep1	24h_Control_BiolRep1	24h_Control_BiolRep1
P02788	2	Lactotransferrin OS=Homo sapiens GN=LTF PE=1 SV=6	358.08		0.272532	-1.3	0.23	0	1.57	0.08	0.43	0.08
Q01813	2	6-phosphofructokinase type C OS=Homo sapiens GN=PFKP PE=1 SV=2	355.56		0.67032	-0.4	0.13	0	1.2	0.06	0.8	0.06
P62633	2	Cellular nucleic acid-binding protein OS=Homo sapiens GN=CNBP PE=1 SV=1	353.91	24h_Control_BiolRep1	24h_Control_BiolRep1	24h_Control_BiolRep1	24h_Control_BiolRep1	24h_Control_BiolRep1
O00231	2	26S proteasome non-ATPase regulatory subunit 11 OS=Homo sapiens GN=PSMD11 PE=1 SV=3	353.63		0.794534	-0.23	0.31	0.08	1.11	0.15	0.89	0.15
Q07812	2	Apoptosis regulator BAX OS=Homo sapiens GN=BAX PE=1 SV=1	353.13	24h_Induced_BiolRep1	24h_Induced_BiolRep1	24h_Induced_BiolRep1	24h_Induced_BiolRep1	24h_Induced_BiolRep1
P45974	2	Ubiquitin carboxyl-terminal hydrolase 5 OS=Homo sapiens GN=USP5 PE=1 SV=2	349.7		0.904837	-0.1	0.15	0.15	1.05	0.07	0.95	0.07
Q08380	2	Galectin-3-binding protein OS=Homo sapiens GN=LGALS3BP PE=1 SV=1	347.08		0.631284	-0.46	0.2	0	1.22	0.1	0.78	0.1
Q9UHX1	2	Poly(U)-binding-splicing factor PUF60 OS=Homo sapiens GN=PUF60 PE=1 SV=1	346.23		0.932394	-0.07	0.18	0.24	1.04	0.09	0.96	0.09
Q96B54	2	Zinc finger protein 428 OS=Homo sapiens GN=ZNF428 PE=1 SV=2	346.2	24h_Induced_BiolRep1	24h_Induced_BiolRep1	24h_Induced_BiolRep1	24h_Induced_BiolRep1	24h_Induced_BiolRep1
Q15008	2	26S proteasome non-ATPase regulatory subunit 6 OS=Homo sapiens GN=PSMD6 PE=1 SV=1	345.7		0.496585	-0.7	0.33	0	1.33	0.14	0.67	0.14
Q9NTK5	2	Obg-like ATPase 1 OS=Homo sapiens GN=OLA1 PE=1 SV=2	345.5		0.843665	-0.17	0.18	0.03	1.09	0.09	0.91	0.09
O00410	2	Importin-5 OS=Homo sapiens GN=IPO5 PE=1 SV=4	345.42		0.852144	-0.16	0.19	0.04	1.08	0.09	0.92	0.09
Q9Y6M1	2	Insulin-like growth factor 2 mRNA-binding protein 2 OS=Homo sapiens GN=IGF2BP2 PE=1 SV=2	345.17		0.802519	-0.22	0.22	0.04	1.11	0.11	0.89	0.11
P07339	2	Cathepsin D OS=Homo sapiens GN=CTSD PE=1 SV=1	345.05		1.16183	0.15	0.51	0.7	0.93	0.25	1.07	0.25
Q3ZCQ8	2	Mitochondrial import inner membrane translocase subunit TIM50 OS=Homo sapiens GN=TIMM50 PE=1 SV=2	343.66		0.481909	-0.73	0.37	0	1.35	0.16	0.65	0.16
Q9NP81	2	Serine--tRNA ligase, mitochondrial OS=Homo sapiens GN=SARS2 PE=1 SV=1	343.56		0.506617	-0.68	0.52	0	1.32	0.23	0.68	0.23
P04632	2	Calpain small subunit 1 OS=Homo sapiens GN=CAPNS1 PE=1 SV=1	341.7		1.16183	0.15	0.31	0.82	0.93	0.15	1.07	0.15
P48739	2	Phosphatidylinositol transfer protein beta isoform OS=Homo sapiens GN=PITPNB PE=1 SV=2	341.38		0.99005	-0.01	0.33	0.49	1	0.17	1	0.17
P50993	2	Sodium/potassium-transporting ATPase subunit alpha-2 OS=Homo sapiens GN=ATP1A2 PE=1 SV=1	338.49		0.826959	-0.19	0.11	0	1.09	0.06	0.91	0.06
Q96PU8	2	Protein quaking OS=Homo sapiens GN=QKI PE=1 SV=1	337.78	24h_Control_BiolRep1	24h_Control_BiolRep1	24h_Control_BiolRep1	24h_Control_BiolRep1	24h_Control_BiolRep1
Q9UHB9	2	Signal recognition particle 68 kDa protein OS=Homo sapiens GN=SRP68 PE=1 SV=2	337.71		1.03045	0.03	0.25	0.54	0.99	0.13	1.01	0.13
O75475	2	PC4 and SFRS1-interacting protein OS=Homo sapiens GN=PSIP1 PE=1 SV=1	337.48		0.923116	-0.08	0.26	0.28	1.04	0.13	0.96	0.13
P26583	2	High mobility group protein B2 OS=Homo sapiens GN=HMGB2 PE=1 SV=2	337.32		0.852144	-0.16	0.29	0.14	1.08	0.14	0.92	0.14
Q9NQI0	2	Probable ATP-dependent RNA helicase DDX4 OS=Homo sapiens GN=DDX4 PE=1 SV=2	335.97		1	0	0.17	0.5	1	0.08	1	0.08
P05783	2	Keratin, type I cytoskeletal 18 OS=Homo sapiens GN=KRT18 PE=1 SV=2	334.29		0.818731	-0.2	0.2	0.03	1.1	0.1	0.9	0.1
P06241	2	Tyrosine-protein kinase Fyn OS=Homo sapiens GN=FYN PE=1 SV=3	333.92	24h_Control_BiolRep1	24h_Control_BiolRep1	24h_Control_BiolRep1	24h_Control_BiolRep1	24h_Control_BiolRep1
Q9UHD1	2	Cysteine and histidine-rich domain-containing protein 1 OS=Homo sapiens GN=CHORDC1 PE=1 SV=2	333.81	24h_Control_BiolRep1	24h_Control_BiolRep1	24h_Control_BiolRep1	24h_Control_BiolRep1	24h_Control_BiolRep1
Q9Y248	2	DNA replication complex GINS protein PSF2 OS=Homo sapiens GN=GINS2 PE=1 SV=1	333.13	24h_Control_BiolRep1	24h_Control_BiolRep1	24h_Control_BiolRep1	24h_Control_BiolRep1	24h_Control_BiolRep1
P41227	2	N-alpha-acetyltransferase 10 OS=Homo sapiens GN=NAA10 PE=1 SV=1	332.75	24h_Control_BiolRep1	24h_Control_BiolRep1	24h_Control_BiolRep1	24h_Control_BiolRep1	24h_Control_BiolRep1
P14678	2	Small nuclear ribonucleoprotein-associated proteins B and B' OS=Homo sapiens GN=SNRPB PE=1 SV=2	332.7		0.852144	-0.16	0.31	0.18	1.08	0.15	0.92	0.15
P63162	2	Small nuclear ribonucleoprotein-associated protein N OS=Homo sapiens GN=SNRPN PE=1 SV=1	332.7		0.852144	-0.16	0.29	0.11	1.08	0.14	0.92	0.14
P32322	2	Pyrroline-5-carboxylate reductase 1, mitochondrial OS=Homo sapiens GN=PYCR1 PE=1 SV=2	332.04		0.802519	-0.22	0.36	0.13	1.11	0.18	0.89	0.18
P49590	2	Probable histidine--tRNA ligase, mitochondrial OS=Homo sapiens GN=HARS2 PE=1 SV=1	331.92		0.83527	-0.18	0.21	0.07	1.09	0.1	0.91	0.1
Q9Y696	2	Chloride intracellular channel protein 4 OS=Homo sapiens GN=CLIC4 PE=1 SV=4	331.89		0.932394	-0.07	0.74	0.43	1.04	0.35	0.96	0.35
P05091	2	Aldehyde dehydrogenase, mitochondrial OS=Homo sapiens GN=ALDH2 PE=1 SV=2	329.53		0.818731	-0.2	0.23	0.06	1.1	0.11	0.9	0.11
Q14697	2	Neutral alpha-glucosidase AB OS=Homo sapiens GN=GANAB PE=1 SV=3	329.16		0.960789	-0.04	0.15	0.35	1.02	0.07	0.98	0.07
P15927	2	Replication protein A 32 kDa subunit OS=Homo sapiens GN=RPA2 PE=1 SV=1	329.04		1.53726	0.43	0.23	1	0.79	0.11	1.21	0.11
P49642	2	DNA primase small subunit OS=Homo sapiens GN=PRIM1 PE=1 SV=1	327.55	24h_Control_BiolRep1	24h_Control_BiolRep1	24h_Control_BiolRep1	24h_Control_BiolRep1	24h_Control_BiolRep1
Q08170	2	Serine/arginine-rich splicing factor 4 OS=Homo sapiens GN=SRSF4 PE=1 SV=2	326.23		1.03045	0.03	0.16	0.67	0.98	0.08	1.02	0.08
P51665	2	26S proteasome non-ATPase regulatory subunit 7 OS=Homo sapiens GN=PSMD7 PE=1 SV=2	325.05	24h_Control_BiolRep1	24h_Control_BiolRep1	24h_Control_BiolRep1	24h_Control_BiolRep1	24h_Control_BiolRep1
P63010	2	AP-2 complex subunit beta OS=Homo sapiens GN=AP2B1 PE=1 SV=1	323.72		0.960789	-0.04	0.28	0.35	1.02	0.14	0.98	0.14
P09769	2	Tyrosine-protein kinase Fgr OS=Homo sapiens GN=FGR PE=1 SV=2	323.18	24h_Control_BiolRep1	24h_Control_BiolRep1	24h_Control_BiolRep1	24h_Control_BiolRep1	24h_Control_BiolRep1
P06239	2	Tyrosine-protein kinase Lck OS=Homo sapiens GN=LCK PE=1 SV=6	323.05	24h_Control_BiolRep1	24h_Control_BiolRep1	24h_Control_BiolRep1	24h_Control_BiolRep1	24h_Control_BiolRep1
P27816	2	Microtubule-associated protein 4 OS=Homo sapiens GN=MAP4 PE=1 SV=3	322.2		0.852144	-0.16	0.17	0.03	1.08	0.08	0.92	0.08
Q13243	2	Serine/arginine-rich splicing factor 5 OS=Homo sapiens GN=SRSF5 PE=1 SV=1	321.94		1.04081	0.04	0.13	0.66	0.98	0.06	1.02	0.06
O43681	2	ATPase ASNA1 OS=Homo sapiens GN=ASNA1 PE=1 SV=2	321.72		0.532592	-0.63	0.74	0.07	1.29	0.33	0.71	0.33
P11388	2	DNA topoisomerase 2-alpha OS=Homo sapiens GN=TOP2A PE=1 SV=3	319.21		0.794534	-0.23	0.13	0	1.11	0.06	0.89	0.06
O15160	2	DNA-directed RNA polymerases I and III subunit RPAC1 OS=Homo sapiens GN=POLR1C PE=1 SV=1	316.76		1.06184	0.06	0.45	0.62	0.97	0.22	1.03	0.22
O00767	2	Acyl-CoA desaturase OS=Homo sapiens GN=SCD PE=1 SV=2	316.19		0.771052	-0.26	0.73	0.3	1.12	0.35	0.88	0.35
O75348	2	V-type proton ATPase subunit G 1 OS=Homo sapiens GN=ATP6V1G1 PE=1 SV=3	314.09	24h_Control_BiolRep1	24h_Control_BiolRep1	24h_Control_BiolRep1	24h_Control_BiolRep1	24h_Control_BiolRep1
O43488	2	Aflatoxin B1 aldehyde reductase member 2 OS=Homo sapiens GN=AKR7A2 PE=1 SV=3	313.61	24h_Control_BiolRep1	24h_Control_BiolRep1	24h_Control_BiolRep1	24h_Control_BiolRep1	24h_Control_BiolRep1
O14983	2	Sarcoplasmic/endoplasmic reticulum calcium ATPase 1 OS=Homo sapiens GN=ATP2A1 PE=1 SV=1	313.56		0.697676	-0.36	0.21	0	1.18	0.1	0.82	0.1
Q99733	2	Nucleosome assembly protein 1-like 4 OS=Homo sapiens GN=NAP1L4 PE=1 SV=1	313.11		0.283654	-1.26	0.39	0.01	1.55	0.13	0.45	0.13
Q96DI7	2	U5 small nuclear ribonucleoprotein 40 kDa protein OS=Homo sapiens GN=SNRNP40 PE=1 SV=1	312.83		0.108609	-2.22	0.26	0	1.8	0.05	0.2	0.05
P36873	2	Serine/threonine-protein phosphatase PP1-gamma catalytic subunit OS=Homo sapiens GN=PPP1CC PE=1 SV=1	312.31		1.05127	0.05	0.24	0.66	0.97	0.12	1.03	0.12
Q9BSD7	2	Cancer-related nucleoside-triphosphatase OS=Homo sapiens GN=NTPCR PE=1 SV=1	311.83	24h_Control_BiolRep1	24h_Control_BiolRep1	24h_Control_BiolRep1	24h_Control_BiolRep1	24h_Control_BiolRep1
Q00534	2	Cyclin-dependent kinase 6 OS=Homo sapiens GN=CDK6 PE=1 SV=1	311.46		0.860708	-0.15	1.1	0.43	1.06	0.5	0.94	0.5
Q16763	2	Ubiquitin-conjugating enzyme E2 S OS=Homo sapiens GN=UBE2S PE=1 SV=2	310.18		0.826959	-0.19	0.7	0.33	1.09	0.33	0.91	0.33
P08631	2	Tyrosine-protein kinase HCK OS=Homo sapiens GN=HCK PE=1 SV=5	309.63		1.17351	0.16	0.29	0.8	0.94	0.14	1.06	0.14
P07948	2	Tyrosine-protein kinase Lyn OS=Homo sapiens GN=LYN PE=1 SV=3	309.63	24h_Control_BiolRep1	24h_Control_BiolRep1	24h_Control_BiolRep1	24h_Control_BiolRep1	24h_Control_BiolRep1
O43617	2	Trafficking protein particle complex subunit 3 OS=Homo sapiens GN=TRAPPC3 PE=1 SV=1	308.75	24h_Control_BiolRep1	24h_Control_BiolRep1	24h_Control_BiolRep1	24h_Control_BiolRep1	24h_Control_BiolRep1
Q8WUD1	2	Ras-related protein Rab-2B OS=Homo sapiens GN=RAB2B PE=1 SV=1	308.16		1.1275	0.12	0.47	0.7	0.94	0.21	1.06	0.21
P43897	2	Elongation factor Ts, mitochondrial OS=Homo sapiens GN=TSFM PE=1 SV=2	307.37	24h_Control_BiolRep1	24h_Control_BiolRep1	24h_Control_BiolRep1	24h_Control_BiolRep1	24h_Control_BiolRep1
O75643	2	U5 small nuclear ribonucleoprotein 200 kDa helicase OS=Homo sapiens GN=SNRNP200 PE=1 SV=2	305.9		0.786628	-0.24	0.15	0	1.12	0.07	0.88	0.07
Q9UPZ9	2	Serine/threonine-protein kinase ICK OS=Homo sapiens GN=ICK PE=1 SV=1	305.62	24h_Control_BiolRep1	24h_Control_BiolRep1	24h_Control_BiolRep1	24h_Control_BiolRep1	24h_Control_BiolRep1
Q15785	2	Mitochondrial import receptor subunit TOM34 OS=Homo sapiens GN=TOMM34 PE=1 SV=2	304.55		0.71177	-0.34	0.35	0.02	1.17	0.17	0.83	0.17
P27695	2	DNA-(apurinic or apyrimidinic site) lyase OS=Homo sapiens GN=APEX1 PE=1 SV=2	304.04		0.683861	-0.38	0.26	0.01	1.19	0.12	0.81	0.12
P62330	2	ADP-ribosylation factor 6 OS=Homo sapiens GN=ARF6 PE=1 SV=2	302.79		1.69893	0.53	0.59	0.89	0.75	0.27	1.25	0.27
P24844	2	Myosin regulatory light polypeptide 9 OS=Homo sapiens GN=MYL9 PE=1 SV=4	301.01		1.53726	0.43	0.26	0.99	0.79	0.12	1.21	0.12
O94905	2	Erlin-2 OS=Homo sapiens GN=ERLIN2 PE=1 SV=1	300.94		0.904837	-0.1	0.3	0.29	1.05	0.15	0.95	0.15
P61221	2	ATP-binding cassette sub-family E member 1 OS=Homo sapiens GN=ABCE1 PE=1 SV=1	297.91		0.941765	-0.06	0.19	0.28	1.03	0.1	0.97	0.1
Q15424	2	Scaffold attachment factor B1 OS=Homo sapiens GN=SAFB PE=1 SV=4	297		0.932394	-0.07	0.21	0.26	1.03	0.1	0.97	0.1
P21802	2	Fibroblast growth factor receptor 2 OS=Homo sapiens GN=FGFR2 PE=1 SV=1	296.6	24h_Induced_BiolRep1	24h_Induced_BiolRep1	24h_Induced_BiolRep1	24h_Induced_BiolRep1	24h_Induced_BiolRep1
P14324	2	Farnesyl pyrophosphate synthase OS=Homo sapiens GN=FDPS PE=1 SV=4	296.47		0.170333	-1.77	0.69	0	1.7	0.17	0.3	0.17
P09622	2	Dihydrolipoyl dehydrogenase, mitochondrial OS=Homo sapiens GN=DLD PE=1 SV=2	295.33		1.09417	0.09	0.16	0.87	0.95	0.08	1.05	0.08
Q9Y3A6	2	Transmembrane emp24 domain-containing protein 5 OS=Homo sapiens GN=TMED5 PE=1 SV=1	294.84	24h_Control_BiolRep1	24h_Control_BiolRep1	24h_Control_BiolRep1	24h_Control_BiolRep1	24h_Control_BiolRep1
Q9NR22	2	Protein arginine N-methyltransferase 8 OS=Homo sapiens GN=PRMT8 PE=1 SV=2	294.1		1.56831	0.45	0.24	1	0.78	0.12	1.22	0.12
O43670	2	Zinc finger protein 207 OS=Homo sapiens GN=ZNF207 PE=1 SV=1	294.03		0.99005	-0.01	0.28	0.52	1	0.14	1	0.14
Q8WUM4	2	Programmed cell death 6-interacting protein OS=Homo sapiens GN=PDCD6IP PE=1 SV=1	293.1		0.852144	-0.16	0.18	0.06	1.08	0.09	0.92	0.09
O43396	2	Thioredoxin-like protein 1 OS=Homo sapiens GN=TXNL1 PE=1 SV=3	292.61		1.1853	0.17	0.32	0.85	0.91	0.16	1.09	0.16
P42704	2	Leucine-rich PPR motif-containing protein, mitochondrial OS=Homo sapiens GN=LRPPRC PE=1 SV=3	289.38		0.843665	-0.17	0.13	0	1.08	0.06	0.92	0.06
Q92530	2	Proteasome inhibitor PI31 subunit OS=Homo sapiens GN=PSMF1 PE=1 SV=2	288.62	24h_Control_BiolRep1	24h_Control_BiolRep1	24h_Control_BiolRep1	24h_Control_BiolRep1	24h_Control_BiolRep1
Q10567	2	AP-1 complex subunit beta-1 OS=Homo sapiens GN=AP1B1 PE=1 SV=2	288.61		0.99005	-0.01	0.32	0.44	1	0.16	1	0.16
Q8WU68	2	Splicing factor U2AF 26 kDa subunit OS=Homo sapiens GN=U2AF1L4 PE=1 SV=2	288.01		0.980199	-0.02	0.44	0.47	1.01	0.22	0.99	0.22
Q9H4A6	2	Golgi phosphoprotein 3 OS=Homo sapiens GN=GOLPH3 PE=1 SV=1	287.61	24h_Control_BiolRep1	24h_Control_BiolRep1	24h_Control_BiolRep1	24h_Control_BiolRep1	24h_Control_BiolRep1
O15067	2	Phosphoribosylformylglycinamidine synthase OS=Homo sapiens GN=PFAS PE=1 SV=4	287.37		0.88692	-0.12	0.11	0.02	1.06	0.05	0.94	0.05
Q9UMX0	2	Ubiquilin-1 OS=Homo sapiens GN=UBQLN1 PE=1 SV=2	284.89		0.57695	-0.55	0.49	0.01	1.26	0.24	0.74	0.24
Q13148	2	TAR DNA-binding protein 43 OS=Homo sapiens GN=TARDBP PE=1 SV=1	284.86	24h_Control_BiolRep1	24h_Control_BiolRep1	24h_Control_BiolRep1	24h_Control_BiolRep1	24h_Control_BiolRep1
Q14694	2	Ubiquitin carboxyl-terminal hydrolase 10 OS=Homo sapiens GN=USP10 PE=1 SV=2	282.62		0.878095	-0.13	0.34	0.2	1.07	0.17	0.93	0.17
Q9BV20	2	Methylthioribose-1-phosphate isomerase OS=Homo sapiens GN=MRI1 PE=1 SV=1	282.34		1.27125	0.24	0.33	0.94	0.88	0.16	1.12	0.16
Q12874	2	Splicing factor 3A subunit 3 OS=Homo sapiens GN=SF3A3 PE=1 SV=1	282.17		0.532592	-0.63	0.31	0	1.3	0.14	0.7	0.14
Q9BRP8	2	Partner of Y14 and mago OS=Homo sapiens GN=WIBG PE=1 SV=1	281.57		1.23368	0.21	0.77	0.69	0.9	0.37	1.1	0.37
P01111	2	GTPase NRas OS=Homo sapiens GN=NRAS PE=1 SV=1	280.55	24h_Control_BiolRep1	24h_Control_BiolRep1	24h_Control_BiolRep1	24h_Control_BiolRep1	24h_Control_BiolRep1
Q14194	2	Dihydropyrimidinase-related protein 1 OS=Homo sapiens GN=CRMP1 PE=1 SV=1	280.53	24h_Induced_BiolRep1	24h_Induced_BiolRep1	24h_Induced_BiolRep1	24h_Induced_BiolRep1	24h_Induced_BiolRep1
Q9H4A4	2	Aminopeptidase B OS=Homo sapiens GN=RNPEP PE=1 SV=2	279.65		0.818731	-0.2	0.27	0.1	1.1	0.13	0.9	0.13
Q9P0J0	2	NADH dehydrogenase [ubiquinone] 1 alpha subcomplex subunit 13 OS=Homo sapiens GN=NDUFA13 PE=1 SV=3	279.48	24h_Induced_BiolRep1	24h_Induced_BiolRep1	24h_Induced_BiolRep1	24h_Induced_BiolRep1	24h_Induced_BiolRep1
Q9BVC6	2	Transmembrane protein 109 OS=Homo sapiens GN=TMEM109 PE=1 SV=1	279.45	24h_Control_BiolRep1	24h_Control_BiolRep1	24h_Control_BiolRep1	24h_Control_BiolRep1	24h_Control_BiolRep1
Q7Z4H3	2	HD domain-containing protein 2 OS=Homo sapiens GN=HDDC2 PE=1 SV=1	278.63		1.52196	0.42	0.74	0.86	0.8	0.34	1.2	0.34
P25787	2	Proteasome subunit alpha type-2 OS=Homo sapiens GN=PSMA2 PE=1 SV=2	278.56	24h_Control_BiolRep1	24h_Control_BiolRep1	24h_Control_BiolRep1	24h_Control_BiolRep1	24h_Control_BiolRep1
Q96DU9	2	Polyadenylate-binding protein 5 OS=Homo sapiens GN=PABPC5 PE=1 SV=1	278.34		0.843665	-0.17	0.59	0.32	1.08	0.29	0.92	0.29
P28331	2	NADH-ubiquinone oxidoreductase 75 kDa subunit, mitochondrial OS=Homo sapiens GN=NDUFS1 PE=1 SV=3	278.28		0.852144	-0.16	0.17	0.06	1.08	0.09	0.92	0.09
Q99627	2	COP9 signalosome complex subunit 8 OS=Homo sapiens GN=COPS8 PE=1 SV=1	278.19	24h_Control_BiolRep1	24h_Control_BiolRep1	24h_Control_BiolRep1	24h_Control_BiolRep1	24h_Control_BiolRep1
P51452	2	Dual specificity protein phosphatase 3 OS=Homo sapiens GN=DUSP3 PE=1 SV=1	278.03	24h_Induced_BiolRep1	24h_Induced_BiolRep1	24h_Induced_BiolRep1	24h_Induced_BiolRep1	24h_Induced_BiolRep1
Q13526	2	Peptidyl-prolyl cis-trans isomerase NIMA-interacting 1 OS=Homo sapiens GN=PIN1 PE=1 SV=1	277.7	24h_Control_BiolRep1	24h_Control_BiolRep1	24h_Control_BiolRep1	24h_Control_BiolRep1	24h_Control_BiolRep1
O75223	2	Gamma-glutamylcyclotransferase OS=Homo sapiens GN=GGCT PE=1 SV=1	277.63		0.683861	-0.38	0.38	0.02	1.19	0.18	0.81	0.18
Q9Y5M8	2	Signal recognition particle receptor subunit beta OS=Homo sapiens GN=SRPRB PE=1 SV=3	277.53		1.19722	0.18	0.21	0.94	0.91	0.1	1.09	0.1
Q96I25	2	Splicing factor 45 OS=Homo sapiens GN=RBM17 PE=1 SV=1	276.74		0.904837	-0.1	0.27	0.24	1.05	0.13	0.95	0.13
P50454	2	Serpin H1 OS=Homo sapiens GN=SERPINH1 PE=1 SV=2	276.31		0.66365	-0.41	0.37	0.01	1.2	0.18	0.8	0.18
P54709	2	Sodium/potassium-transporting ATPase subunit beta-3 OS=Homo sapiens GN=ATP1B3 PE=1 SV=1	275.58	24h_Control_BiolRep1	24h_Control_BiolRep1	24h_Control_BiolRep1	24h_Control_BiolRep1	24h_Control_BiolRep1
Q52LJ0	2	Protein FAM98B OS=Homo sapiens GN=FAM98B PE=1 SV=1	274.68		0.970446	-0.03	0.34	0.39	1.02	0.17	0.98	0.17
P61457	2	Pterin-4-alpha-carbinolamine dehydratase OS=Homo sapiens GN=PCBD1 PE=1 SV=2	273.92	24h_Control_BiolRep1	24h_Control_BiolRep1	24h_Control_BiolRep1	24h_Control_BiolRep1	24h_Control_BiolRep1
P18031	2	Tyrosine-protein phosphatase non-receptor type 1 OS=Homo sapiens GN=PTPN1 PE=1 SV=1	273.75		0.852144	-0.16	0.32	0.16	1.08	0.15	0.92	0.15
P00568	2	Adenylate kinase isoenzyme 1 OS=Homo sapiens GN=AK1 PE=1 SV=3	272.93	24h_Induced_BiolRep1	24h_Induced_BiolRep1	24h_Induced_BiolRep1	24h_Induced_BiolRep1	24h_Induced_BiolRep1
O75439	2	Mitochondrial-processing peptidase subunit beta OS=Homo sapiens GN=PMPCB PE=1 SV=2	272.79		1.13883	0.13	0.25	0.87	0.94	0.13	1.06	0.13
P11413	2	Glucose-6-phosphate 1-dehydrogenase OS=Homo sapiens GN=G6PD PE=1 SV=4	272.31		0.99005	-0.01	0.64	0.55	1	0.31	1	0.31
Q9UQE7	2	Structural maintenance of chromosomes protein 3 OS=Homo sapiens GN=SMC3 PE=1 SV=2	272.27		0.852144	-0.16	0.15	0.02	1.08	0.08	0.92	0.08
Q06323	2	Proteasome activator complex subunit 1 OS=Homo sapiens GN=PSME1 PE=1 SV=1	272.2		0.860708	-0.15	0.41	0.24	1.08	0.2	0.92	0.2
Q13733	2	Sodium/potassium-transporting ATPase subunit alpha-4 OS=Homo sapiens GN=ATP1A4 PE=1 SV=3	272.15		0.818731	-0.2	0.13	0.01	1.1	0.07	0.9	0.07
Q9BUJ2	2	Heterogeneous nuclear ribonucleoprotein U-like protein 1 OS=Homo sapiens GN=HNRNPUL1 PE=1 SV=2	271.75		0.941765	-0.06	0.14	0.2	1.03	0.07	0.97	0.07
Q9UHD9	2	Ubiquilin-2 OS=Homo sapiens GN=UBQLN2 PE=1 SV=2	269.87	24h_Control_BiolRep1	24h_Control_BiolRep1	24h_Control_BiolRep1	24h_Control_BiolRep1	24h_Control_BiolRep1
Q13561	2	Dynactin subunit 2 OS=Homo sapiens GN=DCTN2 PE=1 SV=4	269.25	24h_Control_BiolRep1	24h_Control_BiolRep1	24h_Control_BiolRep1	24h_Control_BiolRep1	24h_Control_BiolRep1
O75477	2	Erlin-1 OS=Homo sapiens GN=ERLIN1 PE=1 SV=1	269.24		0.904837	-0.1	0.27	0.29	1.05	0.13	0.95	0.13
Q15427	2	Splicing factor 3B subunit 4 OS=Homo sapiens GN=SF3B4 PE=1 SV=1	269.15	24h_Control_BiolRep1	24h_Control_BiolRep1	24h_Control_BiolRep1	24h_Control_BiolRep1	24h_Control_BiolRep1
P53675	2	Clathrin heavy chain 2 OS=Homo sapiens GN=CLTCL1 PE=1 SV=2	267.21		0.771052	-0.26	0.19	0	1.13	0.09	0.87	0.09
P25685	2	DnaJ homolog subfamily B member 1 OS=Homo sapiens GN=DNAJB1 PE=1 SV=4	267.16		0.860708	-0.15	0.34	0.22	1.07	0.17	0.93	0.17
Q92499	2	ATP-dependent RNA helicase DDX1 OS=Homo sapiens GN=DDX1 PE=1 SV=2	266.76		0.895834	-0.11	0.2	0.2	1.05	0.1	0.95	0.1
P35749	2	Myosin-11 OS=Homo sapiens GN=MYH11 PE=1 SV=3	264.78		0.794534	-0.23	0.24	0.04	1.11	0.12	0.89	0.12
Q7L2H7	2	Eukaryotic translation initiation factor 3 subunit M OS=Homo sapiens GN=EIF3M PE=1 SV=1	264.48		0.548812	-0.6	0.37	0	1.29	0.17	0.71	0.17
Q8N1F7	2	Nuclear pore complex protein Nup93 OS=Homo sapiens GN=NUP93 PE=1 SV=2	264.29		0.913931	-0.09	0.2	0.21	1.04	0.1	0.96	0.1
Q02880	2	DNA topoisomerase 2-beta OS=Homo sapiens GN=TOP2B PE=1 SV=3	264.24		0.904837	-0.1	0.13	0.09	1.05	0.06	0.95	0.06
Q8IY81	2	pre-rRNA processing protein FTSJ3 OS=Homo sapiens GN=FTSJ3 PE=1 SV=2	262.72		1.0202	0.02	0.23	0.55	0.99	0.11	1.01	0.11
P62995	2	Transformer-2 protein homolog beta OS=Homo sapiens GN=TRA2B PE=1 SV=1	261.41		1.05127	0.05	0.34	0.66	0.98	0.17	1.02	0.17
Q96KP4	2	Cytosolic non-specific dipeptidase OS=Homo sapiens GN=CNDP2 PE=1 SV=2	259.79		0.904837	-0.1	0.23	0.2	1.05	0.11	0.95	0.11
Q9HAV7	2	GrpE protein homolog 1, mitochondrial OS=Homo sapiens GN=GRPEL1 PE=1 SV=2	259.74	24h_Control_BiolRep1	24h_Control_BiolRep1	24h_Control_BiolRep1	24h_Control_BiolRep1	24h_Control_BiolRep1
Q9BT78	2	COP9 signalosome complex subunit 4 OS=Homo sapiens GN=COPS4 PE=1 SV=1	259.25		1.01005	0.01	0.2	0.56	1	0.1	1	0.1
Q14739	2	Lamin-B receptor OS=Homo sapiens GN=LBR PE=1 SV=2	258.87		1.16183	0.15	0.17	0.93	0.93	0.08	1.07	0.08
Q96PZ0	2	Pseudouridylate synthase 7 homolog OS=Homo sapiens GN=PUS7 PE=1 SV=2	258.47	24h_Control_BiolRep1	24h_Control_BiolRep1	24h_Control_BiolRep1	24h_Control_BiolRep1	24h_Control_BiolRep1
Q9HDC9	2	Adipocyte plasma membrane-associated protein OS=Homo sapiens GN=APMAP PE=1 SV=2	257.67		1.32313	0.28	0.23	0.98	0.86	0.12	1.14	0.12
Q9NP79	2	Vacuolar protein sorting-associated protein VTA1 homolog OS=Homo sapiens GN=VTA1 PE=1 SV=1	256.81		1.40495	0.34	0.55	0.84	0.84	0.26	1.16	0.26
Q9BQ04	2	RNA-binding protein 4B OS=Homo sapiens GN=RBM4B PE=1 SV=1	256.77		1.01005	0.01	0.34	0.5	0.99	0.17	1.01	0.17
Q9BWF3	2	RNA-binding protein 4 OS=Homo sapiens GN=RBM4 PE=1 SV=1	256.77		0.980199	-0.02	0.32	0.48	1.01	0.16	0.99	0.16
O75489	2	NADH dehydrogenase [ubiquinone] iron-sulfur protein 3, mitochondrial OS=Homo sapiens GN=NDUFS3 PE=1 SV=1	256.08	24h_Control_BiolRep1	24h_Control_BiolRep1	24h_Control_BiolRep1	24h_Control_BiolRep1	24h_Control_BiolRep1
Q9BV86	2	N-terminal Xaa-Pro-Lys N-methyltransferase 1 OS=Homo sapiens GN=NTMT1 PE=1 SV=3	255.91		0.960789	-0.04	0.61	0.41	1.02	0.29	0.98	0.29
Q7L5D6	2	Golgi to ER traffic protein 4 homolog OS=Homo sapiens GN=GET4 PE=1 SV=1	255.62		0.904837	-0.1	1.12	0.42	1.06	0.51	0.94	0.51
Q9UNP9	2	Peptidyl-prolyl cis-trans isomerase E OS=Homo sapiens GN=PPIE PE=1 SV=1	255.2		1.28403	0.25	0.36	0.91	0.87	0.18	1.13	0.18
P31350	2	Ribonucleoside-diphosphate reductase subunit M2 OS=Homo sapiens GN=RRM2 PE=1 SV=1	254.99		1.0202	0.02	0.37	0.53	0.99	0.18	1.01	0.18
Q13951	2	Core-binding factor subunit beta OS=Homo sapiens GN=CBFB PE=1 SV=2	254.3		0.771052	-0.26	0.42	0.15	1.13	0.19	0.87	0.19
P54707	2	Potassium-transporting ATPase alpha chain 2 OS=Homo sapiens GN=ATP12A PE=1 SV=3	254.16		0.818731	-0.2	0.19	0.04	1.1	0.09	0.9	0.09
Q99798	2	Aconitate hydratase, mitochondrial OS=Homo sapiens GN=ACO2 PE=1 SV=2	253.61		0.88692	-0.12	0.24	0.22	1.06	0.12	0.94	0.12
O75874	2	Isocitrate dehydrogenase [NADP] cytoplasmic OS=Homo sapiens GN=IDH1 PE=1 SV=2	253.54		1.08329	0.08	0.33	0.65	0.96	0.16	1.04	0.16
Q96GD0	2	Pyridoxal phosphate phosphatase OS=Homo sapiens GN=PDXP PE=1 SV=2	253.1	24h_Control_BiolRep1	24h_Control_BiolRep1	24h_Control_BiolRep1	24h_Control_BiolRep1	24h_Control_BiolRep1
Q9Y2T4	2	Serine/threonine-protein phosphatase 2A 55 kDa regulatory subunit B gamma isoform OS=Homo sapiens GN=PPP2R2C PE=2 SV=4	252.68		1.03045	0.03	0.55	0.51	0.99	0.27	1.01	0.27
Q16555	2	Dihydropyrimidinase-related protein 2 OS=Homo sapiens GN=DPYSL2 PE=1 SV=1	252.06		1.49182	0.4	0.25	1	0.8	0.12	1.2	0.12
P45973	2	Chromobox protein homolog 5 OS=Homo sapiens GN=CBX5 PE=1 SV=1	251.72	24h_Control_BiolRep1	24h_Control_BiolRep1	24h_Control_BiolRep1	24h_Control_BiolRep1	24h_Control_BiolRep1
Q9BY44	2	Eukaryotic translation initiation factor 2A OS=Homo sapiens GN=EIF2A PE=1 SV=3	251.13		0.733447	-0.31	0.45	0.12	1.15	0.22	0.85	0.22
Q9BYG3	2	MKI67 FHA domain-interacting nucleolar phosphoprotein OS=Homo sapiens GN=MKI67IP PE=1 SV=1	250.37	24h_Control_BiolRep1	24h_Control_BiolRep1	24h_Control_BiolRep1	24h_Control_BiolRep1	24h_Control_BiolRep1
Q9BUL8	2	Programmed cell death protein 10 OS=Homo sapiens GN=PDCD10 PE=1 SV=1	250.1	24h_Induced_BiolRep1	24h_Induced_BiolRep1	24h_Induced_BiolRep1	24h_Induced_BiolRep1	24h_Induced_BiolRep1
Q9NUP9	2	Protein lin-7 homolog C OS=Homo sapiens GN=LIN7C PE=1 SV=1	249.76	24h_Induced_BiolRep1	24h_Induced_BiolRep1	24h_Induced_BiolRep1	24h_Induced_BiolRep1	24h_Induced_BiolRep1
Q14847	2	LIM and SH3 domain protein 1 OS=Homo sapiens GN=LASP1 PE=1 SV=2	249.66		1.11628	0.11	0.64	0.66	0.94	0.31	1.06	0.31
P48444	2	Coatomer subunit delta OS=Homo sapiens GN=ARCN1 PE=1 SV=1	248.81		0.951229	-0.05	0.21	0.35	1.03	0.1	0.97	0.1
Q9GZL7	2	Ribosome biogenesis protein WDR12 OS=Homo sapiens GN=WDR12 PE=1 SV=2	247.92		1.41907	0.35	0.66	0.82	0.84	0.31	1.16	0.31
P25205	2	DNA replication licensing factor MCM3 OS=Homo sapiens GN=MCM3 PE=1 SV=3	247.25		1.05127	0.05	0.08	0.87	0.98	0.04	1.02	0.04
P43307	2	Translocon-associated protein subunit alpha OS=Homo sapiens GN=SSR1 PE=1 SV=3	246.87	24h_Induced_BiolRep1	24h_Induced_BiolRep1	24h_Induced_BiolRep1	24h_Induced_BiolRep1	24h_Induced_BiolRep1
P15170	2	Eukaryotic peptide chain release factor GTP-binding subunit ERF3A OS=Homo sapiens GN=GSPT1 PE=1 SV=1	245.94		1.07251	0.07	0.19	0.76	0.96	0.1	1.04	0.1
P43246	2	DNA mismatch repair protein Msh2 OS=Homo sapiens GN=MSH2 PE=1 SV=1	244.86		1.29693	0.26	0.25	0.97	0.87	0.12	1.13	0.12
Q9Y3B7	1	39S ribosomal protein L11, mitochondrial OS=Homo sapiens GN=MRPL11 PE=1 SV=1	244.71		1.03045	0.03	0.51	0.57	0.98	0.25	1.02	0.25
P19388	2	DNA-directed RNA polymerases I, II, and III subunit RPABC1 OS=Homo sapiens GN=POLR2E PE=1 SV=4	244.24		1.1275	0.12	0.28	0.8	0.94	0.14	1.06	0.14
O95373	2	Importin-7 OS=Homo sapiens GN=IPO7 PE=1 SV=1	243.49		0.748264	-0.29	0.27	0.04	1.14	0.13	0.86	0.13
O43598	2	Deoxyribonucleoside 5'-monophosphate N-glycosidase OS=Homo sapiens GN=RCL PE=1 SV=1	243.21		1.30996	0.27	0.81	0.78	0.87	0.38	1.13	0.38
Q7Z3B4	2	Nucleoporin p54 OS=Homo sapiens GN=NUP54 PE=1 SV=2	243.14	24h_Control_BiolRep1	24h_Control_BiolRep1	24h_Control_BiolRep1	24h_Control_BiolRep1	24h_Control_BiolRep1
Q7L5N1	2	COP9 signalosome complex subunit 6 OS=Homo sapiens GN=COPS6 PE=1 SV=1	241.57	24h_Control_BiolRep1	24h_Control_BiolRep1	24h_Control_BiolRep1	24h_Control_BiolRep1	24h_Control_BiolRep1
O95793	2	Double-stranded RNA-binding protein Staufen homolog 1 OS=Homo sapiens GN=STAU1 PE=1 SV=2	240.93		0.895834	-0.11	0.16	0.12	1.05	0.08	0.95	0.08
Q99848	2	Probable rRNA-processing protein EBP2 OS=Homo sapiens GN=EBNA1BP2 PE=1 SV=2	240.43		1.03045	0.03	0.22	0.59	0.99	0.11	1.01	0.11
Q9H2U2	2	Inorganic pyrophosphatase 2, mitochondrial OS=Homo sapiens GN=PPA2 PE=1 SV=2	239.25		1.06184	0.06	0.62	0.55	0.97	0.3	1.03	0.3
Q9BQG0	2	Myb-binding protein 1A OS=Homo sapiens GN=MYBBP1A PE=1 SV=2	239.23		0.650509	-0.43	0.22	0	1.21	0.1	0.79	0.1
P33991	2	DNA replication licensing factor MCM4 OS=Homo sapiens GN=MCM4 PE=1 SV=5	239.18		0.826959	-0.19	0.17	0.01	1.1	0.08	0.9	0.08
Q9NYF8	2	Bcl-2-associated transcription factor 1 OS=Homo sapiens GN=BCLAF1 PE=1 SV=2	238.96		0.960789	-0.04	0.21	0.36	1.02	0.1	0.98	0.1
P22061	2	Protein-L-isoaspartate(D-aspartate) O-methyltransferase OS=Homo sapiens GN=PCMT1 PE=1 SV=4	238.66	24h_Control_BiolRep1	24h_Control_BiolRep1	24h_Control_BiolRep1	24h_Control_BiolRep1	24h_Control_BiolRep1
Q96PK6	2	RNA-binding protein 14 OS=Homo sapiens GN=RBM14 PE=1 SV=2	238.63		1.04081	0.04	0.16	0.69	0.98	0.08	1.02	0.08
Q86U42	2	Polyadenylate-binding protein 2 OS=Homo sapiens GN=PABPN1 PE=1 SV=3	238.17	24h_Control_BiolRep1	24h_Control_BiolRep1	24h_Control_BiolRep1	24h_Control_BiolRep1	24h_Control_BiolRep1
Q00796	2	Sorbitol dehydrogenase OS=Homo sapiens GN=SORD PE=1 SV=4	237.82		0.794534	-0.23	0.69	0.27	1.11	0.33	0.89	0.33
Q9Y5B9	2	FACT complex subunit SPT16 OS=Homo sapiens GN=SUPT16H PE=1 SV=1	237.56		0.818731	-0.2	0.18	0.03	1.1	0.09	0.9	0.09
Q14165	2	Malectin OS=Homo sapiens GN=MLEC PE=1 SV=1	236.8	24h_Induced_BiolRep1	24h_Induced_BiolRep1	24h_Induced_BiolRep1	24h_Induced_BiolRep1	24h_Induced_BiolRep1
Q9Y5K5	2	Ubiquitin carboxyl-terminal hydrolase isozyme L5 OS=Homo sapiens GN=UCHL5 PE=1 SV=3	236.54		22.421	3.11	0.39	1	0.09	0.03	1.91	0.03
Q9BVP2	2	Guanine nucleotide-binding protein-like 3 OS=Homo sapiens GN=GNL3 PE=1 SV=2	236.3		0.826959	-0.19	0.13	0.01	1.09	0.07	0.91	0.07
Q58FF3	2	Putative endoplasmin-like protein OS=Homo sapiens GN=HSP90B2P PE=5 SV=1	234.66		1.0202	0.02	0.13	0.54	0.99	0.07	1.01	0.07
O75937	2	DnaJ homolog subfamily C member 8 OS=Homo sapiens GN=DNAJC8 PE=1 SV=2	234.47	24h_Control_BiolRep1	24h_Control_BiolRep1	24h_Control_BiolRep1	24h_Control_BiolRep1	24h_Control_BiolRep1
Q7L014	2	Probable ATP-dependent RNA helicase DDX46 OS=Homo sapiens GN=DDX46 PE=1 SV=2	233.8		1.07251	0.07	0.16	0.83	0.96	0.08	1.04	0.08
Q13564	2	NEDD8-activating enzyme E1 regulatory subunit OS=Homo sapiens GN=NAE1 PE=1 SV=1	233.77		0.869358	-0.14	0.23	0.12	1.07	0.11	0.93	0.11
P21912	2	Succinate dehydrogenase [ubiquinone] iron-sulfur subunit, mitochondrial OS=Homo sapiens GN=SDHB PE=1 SV=3	233.74	24h_Control_BiolRep1	24h_Control_BiolRep1	24h_Control_BiolRep1	24h_Control_BiolRep1	24h_Control_BiolRep1
Q13200	2	26S proteasome non-ATPase regulatory subunit 2 OS=Homo sapiens GN=PSMD2 PE=1 SV=3	233.25		0.697676	-0.36	0.17	0	1.18	0.08	0.82	0.08
Q92734	2	Protein TFG OS=Homo sapiens GN=TFG PE=1 SV=2	232.94	24h_Control_BiolRep1	24h_Control_BiolRep1	24h_Control_BiolRep1	24h_Control_BiolRep1	24h_Control_BiolRep1
P11310	2	Medium-chain specific acyl-CoA dehydrogenase, mitochondrial OS=Homo sapiens GN=ACADM PE=1 SV=1	232.9		0.88692	-0.12	0.34	0.3	1.06	0.17	0.94	0.17
P78417	2	Glutathione S-transferase omega-1 OS=Homo sapiens GN=GSTO1 PE=1 SV=2	232.03		1.19722	0.18	0.15	0.99	0.91	0.08	1.09	0.08
P11766	2	Alcohol dehydrogenase class-3 OS=Homo sapiens GN=ADH5 PE=1 SV=4	231.81		1.06184	0.06	0.29	0.62	0.97	0.14	1.03	0.14
Q5BKZ1	2	DBIRD complex subunit ZNF326 OS=Homo sapiens GN=ZNF326 PE=1 SV=2	231.43	24h_Control_BiolRep1	24h_Control_BiolRep1	24h_Control_BiolRep1	24h_Control_BiolRep1	24h_Control_BiolRep1
P19404	2	NADH dehydrogenase [ubiquinone] flavoprotein 2, mitochondrial OS=Homo sapiens GN=NDUFV2 PE=1 SV=2	231.29		0.802519	-0.22	0.48	0.19	1.11	0.23	0.89	0.23
Q9HCC0	2	Methylcrotonoyl-CoA carboxylase beta chain, mitochondrial OS=Homo sapiens GN=MCCC2 PE=1 SV=1	230.19		0.40657	-0.9	0.75	0.02	1.41	0.29	0.59	0.29
O95232	2	Luc7-like protein 3 OS=Homo sapiens GN=LUC7L3 PE=1 SV=2	227.22		1.0202	0.02	0.39	0.59	0.99	0.19	1.01	0.19
Q8NE71	2	ATP-binding cassette sub-family F member 1 OS=Homo sapiens GN=ABCF1 PE=1 SV=2	226.68		1.13883	0.13	0.28	0.86	0.93	0.14	1.07	0.14
O96019	2	Actin-like protein 6A OS=Homo sapiens GN=ACTL6A PE=1 SV=1	226.38		0.869358	-0.14	0.24	0.14	1.07	0.12	0.93	0.12
Q13257	2	Mitotic spindle assembly checkpoint protein MAD2A OS=Homo sapiens GN=MAD2L1 PE=1 SV=1	226.3		1.2214	0.2	0.49	0.81	0.9	0.24	1.1	0.24
Q9NR45	2	Sialic acid synthase OS=Homo sapiens GN=NANS PE=1 SV=2	224.86	24h_Control_BiolRep1	24h_Control_BiolRep1	24h_Control_BiolRep1	24h_Control_BiolRep1	24h_Control_BiolRep1
Q05519	2	Serine/arginine-rich splicing factor 11 OS=Homo sapiens GN=SRSF11 PE=1 SV=1	223.56	24h_Control_BiolRep1	24h_Control_BiolRep1	24h_Control_BiolRep1	24h_Control_BiolRep1	24h_Control_BiolRep1
Q5T9A4	2	ATPase family AAA domain-containing protein 3B OS=Homo sapiens GN=ATAD3B PE=1 SV=1	223.28		0.726149	-0.32	0.22	0	1.16	0.11	0.84	0.11
O15144	2	Actin-related protein 2/3 complex subunit 2 OS=Homo sapiens GN=ARPC2 PE=1 SV=1	222.65	24h_Control_BiolRep1	24h_Control_BiolRep1	24h_Control_BiolRep1	24h_Control_BiolRep1	24h_Control_BiolRep1
O43447	2	Peptidyl-prolyl cis-trans isomerase H OS=Homo sapiens GN=PPIH PE=1 SV=1	221.74	24h_Induced_BiolRep1	24h_Induced_BiolRep1	24h_Induced_BiolRep1	24h_Induced_BiolRep1	24h_Induced_BiolRep1
Q9BTE3	2	Mini-chromosome maintenance complex-binding protein OS=Homo sapiens GN=MCMBP PE=1 SV=2	221.61		1.2586	0.23	0.28	0.91	0.89	0.14	1.11	0.14
Q9NY93	2	Probable ATP-dependent RNA helicase DDX56 OS=Homo sapiens GN=DDX56 PE=1 SV=1	221.49	24h_Induced_BiolRep1	24h_Induced_BiolRep1	24h_Induced_BiolRep1	24h_Induced_BiolRep1	24h_Induced_BiolRep1
Q9Y2Z0	2	Suppressor of G2 allele of SKP1 homolog OS=Homo sapiens GN=SUGT1 PE=1 SV=3	221.39		1.17351	0.16	0.34	0.81	0.92	0.17	1.08	0.17
Q86TX2	2	Acyl-coenzyme A thioesterase 1 OS=Homo sapiens GN=ACOT1 PE=1 SV=1	220.73	24h_Control_BiolRep1	24h_Control_BiolRep1	24h_Control_BiolRep1	24h_Control_BiolRep1	24h_Control_BiolRep1
P49753	2	Acyl-coenzyme A thioesterase 2, mitochondrial OS=Homo sapiens GN=ACOT2 PE=1 SV=6	220.73	24h_Control_BiolRep1	24h_Control_BiolRep1	24h_Control_BiolRep1	24h_Control_BiolRep1	24h_Control_BiolRep1
P12955	2	Xaa-Pro dipeptidase OS=Homo sapiens GN=PEPD PE=1 SV=3	220.63		0.810584	-0.21	0.54	0.22	1.1	0.26	0.9	0.26
O95573	2	Long-chain-fatty-acid--CoA ligase 3 OS=Homo sapiens GN=ACSL3 PE=1 SV=3	220.42		0.88692	-0.12	0.28	0.18	1.06	0.14	0.94	0.14
Q02750	2	Dual specificity mitogen-activated protein kinase kinase 1 OS=Homo sapiens GN=MAP2K1 PE=1 SV=2	220.1		0.606531	-0.5	0.33	0	1.24	0.15	0.76	0.15
Q9NQW7	2	Xaa-Pro aminopeptidase 1 OS=Homo sapiens GN=XPNPEP1 PE=1 SV=3	219.18		1.09417	0.09	0.4	0.66	0.95	0.2	1.05	0.2
P61962	2	DDB1- and CUL4-associated factor 7 OS=Homo sapiens GN=DCAF7 PE=1 SV=1	219.15	24h_Control_BiolRep1	24h_Control_BiolRep1	24h_Control_BiolRep1	24h_Control_BiolRep1	24h_Control_BiolRep1
O00267	2	Transcription elongation factor SPT5 OS=Homo sapiens GN=SUPT5H PE=1 SV=1	218.09		0.650509	-0.43	0.16	0	1.21	0.08	0.79	0.08
Q14320	2	Protein FAM50A OS=Homo sapiens GN=FAM50A PE=1 SV=2	217.09	24h_Induced_BiolRep1	24h_Induced_BiolRep1	24h_Induced_BiolRep1	24h_Induced_BiolRep1	24h_Induced_BiolRep1
Q9NRR5	2	Ubiquilin-4 OS=Homo sapiens GN=UBQLN4 PE=1 SV=2	216.92		0.600496	-0.51	0.48	0.01	1.25	0.23	0.75	0.23
P55084	2	Trifunctional enzyme subunit beta, mitochondrial OS=Homo sapiens GN=HADHB PE=1 SV=3	216.39		1.10517	0.1	0.15	0.87	0.95	0.07	1.05	0.07
O75663	2	TIP41-like protein OS=Homo sapiens GN=TIPRL PE=1 SV=2	216.22		1.1853	0.17	0.84	0.65	0.92	0.39	1.08	0.39
Q14247	2	Src substrate cortactin OS=Homo sapiens GN=CTTN PE=1 SV=2	216.21		1.23368	0.21	0.2	0.97	0.9	0.1	1.1	0.1
Q9BTT0	2	Acidic leucine-rich nuclear phosphoprotein 32 family member E OS=Homo sapiens GN=ANP32E PE=1 SV=1	215.93	24h_Control_BiolRep1	24h_Control_BiolRep1	24h_Control_BiolRep1	24h_Control_BiolRep1	24h_Control_BiolRep1
Q9H3N1	2	Thioredoxin-related transmembrane protein 1 OS=Homo sapiens GN=TMX1 PE=1 SV=1	214.47	24h_Induced_BiolRep1	24h_Induced_BiolRep1	24h_Induced_BiolRep1	24h_Induced_BiolRep1	24h_Induced_BiolRep1
Q15293	2	Reticulocalbin-1 OS=Homo sapiens GN=RCN1 PE=1 SV=1	213.94		1.04081	0.04	0.42	0.61	0.98	0.21	1.02	0.21
P23921	2	Ribonucleoside-diphosphate reductase large subunit OS=Homo sapiens GN=RRM1 PE=1 SV=1	213.91		0.99005	-0.01	0.38	0.48	1.01	0.19	0.99	0.19
P51151	2	Ras-related protein Rab-9A OS=Homo sapiens GN=RAB9A PE=1 SV=1	212.85	24h_Control_BiolRep1	24h_Control_BiolRep1	24h_Control_BiolRep1	24h_Control_BiolRep1	24h_Control_BiolRep1
P49903	2	Selenide, water dikinase 1 OS=Homo sapiens GN=SEPHS1 PE=1 SV=2	212.77		1.19722	0.18	0.45	0.79	0.91	0.22	1.09	0.22
Q9H9A6	2	Leucine-rich repeat-containing protein 40 OS=Homo sapiens GN=LRRC40 PE=1 SV=1	212.72	24h_Control_BiolRep1	24h_Control_BiolRep1	24h_Control_BiolRep1	24h_Control_BiolRep1	24h_Control_BiolRep1
O15305	2	Phosphomannomutase 2 OS=Homo sapiens GN=PMM2 PE=1 SV=1	212.7	24h_Control_BiolRep1	24h_Control_BiolRep1	24h_Control_BiolRep1	24h_Control_BiolRep1	24h_Control_BiolRep1
P55263	2	Adenosine kinase OS=Homo sapiens GN=ADK PE=1 SV=2	212.07	24h_Control_BiolRep1	24h_Control_BiolRep1	24h_Control_BiolRep1	24h_Control_BiolRep1	24h_Control_BiolRep1
Q13409	2	Cytoplasmic dynein 1 intermediate chain 2 OS=Homo sapiens GN=DYNC1I2 PE=1 SV=3	211.46		1.01005	0.01	0.26	0.57	0.99	0.13	1.01	0.13
Q96C19	1	EF-hand domain-containing protein D2 OS=Homo sapiens GN=EFHD2 PE=1 SV=1	210.31		1.33643	0.29	0.38	0.92	0.86	0.19	1.14	0.19
P33240	2	Cleavage stimulation factor subunit 2 OS=Homo sapiens GN=CSTF2 PE=1 SV=1	210.27		0.980199	-0.02	0.37	0.49	1.01	0.18	0.99	0.18
Q14677	2	Clathrin interactor 1 OS=Homo sapiens GN=CLINT1 PE=1 SV=1	210.2		0.869358	-0.14	0.4	0.22	1.07	0.18	0.93	0.18
Q92878	2	DNA repair protein RAD50 OS=Homo sapiens GN=RAD50 PE=1 SV=1	209.96		0.923116	-0.08	0.19	0.24	1.04	0.09	0.96	0.09
P10515	2	Dihydrolipoyllysine-residue acetyltransferase component of pyruvate dehydrogenase complex, mitochondrial OS=Homo sapiens GN=DLAT PE=1 SV=3	209.43		1.03045	0.03	0.47	0.58	0.98	0.23	1.02	0.23
P27694	2	Replication protein A 70 kDa DNA-binding subunit OS=Homo sapiens GN=RPA1 PE=1 SV=2	209.34		1.08329	0.08	0.16	0.78	0.96	0.08	1.04	0.08
Q6YP21	2	Kynurenine--oxoglutarate transaminase 3 OS=Homo sapiens GN=CCBL2 PE=1 SV=1	208.89		0.810584	-0.21	0.37	0.19	1.1	0.19	0.9	0.19
Q13895	2	Bystin OS=Homo sapiens GN=BYSL PE=1 SV=3	208.52	24h_Control_BiolRep1	24h_Control_BiolRep1	24h_Control_BiolRep1	24h_Control_BiolRep1	24h_Control_BiolRep1
Q14157	2	Ubiquitin-associated protein 2-like OS=Homo sapiens GN=UBAP2L PE=1 SV=2	208.32		0.904837	-0.1	0.28	0.25	1.05	0.14	0.95	0.14
Q9Y2S7	2	Polymerase delta-interacting protein 2 OS=Homo sapiens GN=POLDIP2 PE=1 SV=1	207.57	24h_Control_BiolRep1	24h_Control_BiolRep1	24h_Control_BiolRep1	24h_Control_BiolRep1	24h_Control_BiolRep1
Q53EL6	2	Programmed cell death protein 4 OS=Homo sapiens GN=PDCD4 PE=1 SV=2	207.06		0.810584	-0.21	0.66	0.26	1.1	0.31	0.9	0.31
Q96EQ0	2	Small glutamine-rich tetratricopeptide repeat-containing protein beta OS=Homo sapiens GN=SGTB PE=1 SV=1	206.93		0.726149	-0.32	0.51	0.17	1.16	0.24	0.84	0.24
P49756	2	RNA-binding protein 25 OS=Homo sapiens GN=RBM25 PE=1 SV=3	206.41		0.932394	-0.07	0.22	0.29	1.03	0.11	0.97	0.11
Q8TAT6	2	Nuclear protein localization protein 4 homolog OS=Homo sapiens GN=NPLOC4 PE=1 SV=3	205.75	24h_Control_BiolRep1	24h_Control_BiolRep1	24h_Control_BiolRep1	24h_Control_BiolRep1	24h_Control_BiolRep1
Q9BR76	2	Coronin-1B OS=Homo sapiens GN=CORO1B PE=1 SV=1	205.63		85.6269	4.45	0.57	1	0.02	0.01	1.98	0.01
P46459	2	Vesicle-fusing ATPase OS=Homo sapiens GN=NSF PE=1 SV=3	204.7		0.704688	-0.35	0.38	0.05	1.17	0.18	0.83	0.18
P00846	2	ATP synthase subunit a OS=Homo sapiens GN=MT-ATP6 PE=1 SV=1	204.17	24h_Control_BiolRep1	24h_Control_BiolRep1	24h_Control_BiolRep1	24h_Control_BiolRep1	24h_Control_BiolRep1
P30566	2	Adenylosuccinate lyase OS=Homo sapiens GN=ADSL PE=1 SV=2	202.85		1.04081	0.04	0.2	0.64	0.98	0.1	1.02	0.1
P28838	2	Cytosol aminopeptidase OS=Homo sapiens GN=LAP3 PE=1 SV=3	202.33		0.66365	-0.41	0.37	0.02	1.2	0.17	0.8	0.17
O95202	2	LETM1 and EF-hand domain-containing protein 1, mitochondrial OS=Homo sapiens GN=LETM1 PE=1 SV=1	202.31		0.116484	-2.15	0.9	0	1.78	0.16	0.22	0.16
Q9BXS5	2	AP-1 complex subunit mu-1 OS=Homo sapiens GN=AP1M1 PE=1 SV=3	200.91	24h_Control_BiolRep1	24h_Control_BiolRep1	24h_Control_BiolRep1	24h_Control_BiolRep1	24h_Control_BiolRep1
Q15758	2	Neutral amino acid transporter B(0) OS=Homo sapiens GN=SLC1A5 PE=1 SV=2	200.46		0.960789	-0.04	0.17	0.35	1.02	0.09	0.98	0.09
Q9H8H3	2	Methyltransferase-like protein 7A OS=Homo sapiens GN=METTL7A PE=1 SV=1	200.05		1.0202	0.02	0.66	0.5	0.99	0.32	1.01	0.32
O15143	2	Actin-related protein 2/3 complex subunit 1B OS=Homo sapiens GN=ARPC1B PE=1 SV=3	199.64		0.650509	-0.43	0.63	0.1	1.21	0.29	0.79	0.29
P29992	2	Guanine nucleotide-binding protein subunit alpha-11 OS=Homo sapiens GN=GNA11 PE=1 SV=2	197.99		0.869358	-0.14	0.27	0.17	1.07	0.13	0.93	0.13
P82932	1	28S ribosomal protein S6, mitochondrial OS=Homo sapiens GN=MRPS6 PE=1 SV=3	197.95		1	0	0.8	0.5	1	0.38	1	0.38
Q8IWS0	2	PHD finger protein 6 OS=Homo sapiens GN=PHF6 PE=1 SV=1	197.86	24h_Control_BiolRep1	24h_Control_BiolRep1	24h_Control_BiolRep1	24h_Control_BiolRep1	24h_Control_BiolRep1
Q9UDY4	2	DnaJ homolog subfamily B member 4 OS=Homo sapiens GN=DNAJB4 PE=1 SV=1	197.6	24h_Control_BiolRep1	24h_Control_BiolRep1	24h_Control_BiolRep1	24h_Control_BiolRep1	24h_Control_BiolRep1
Q99460	2	26S proteasome non-ATPase regulatory subunit 1 OS=Homo sapiens GN=PSMD1 PE=1 SV=2	196.96		0.970446	-0.03	0.15	0.37	1.02	0.07	0.98	0.07
Q9NVA2	2	Septin-11 OS=Homo sapiens GN=SEPT11 PE=1 SV=3	195.97		1.08329	0.08	0.27	0.72	0.96	0.13	1.04	0.13
P07602	2	Proactivator polypeptide OS=Homo sapiens GN=PSAP PE=1 SV=2	194.46		1.08329	0.08	0.18	0.77	0.96	0.09	1.04	0.09
Q9Y247	2	Protein FAM50B OS=Homo sapiens GN=FAM50B PE=2 SV=1	193.95	24h_Induced_BiolRep1	24h_Induced_BiolRep1	24h_Induced_BiolRep1	24h_Induced_BiolRep1	24h_Induced_BiolRep1
Q9HB07	2	UPF0160 protein MYG1, mitochondrial OS=Homo sapiens GN=C12orf10 PE=1 SV=2	193.79	24h_Control_BiolRep1	24h_Control_BiolRep1	24h_Control_BiolRep1	24h_Control_BiolRep1	24h_Control_BiolRep1
P33992	2	DNA replication licensing factor MCM5 OS=Homo sapiens GN=MCM5 PE=1 SV=5	193.18		0.923116	-0.08	0.32	0.29	1.04	0.16	0.96	0.16
O43172	2	U4/U6 small nuclear ribonucleoprotein Prp4 OS=Homo sapiens GN=PRPF4 PE=1 SV=2	192.28	24h_Control_BiolRep1	24h_Control_BiolRep1	24h_Control_BiolRep1	24h_Control_BiolRep1	24h_Control_BiolRep1
Q96A33	2	Coiled-coil domain-containing protein 47 OS=Homo sapiens GN=CCDC47 PE=1 SV=1	191.6	24h_Control_BiolRep1	24h_Control_BiolRep1	24h_Control_BiolRep1	24h_Control_BiolRep1	24h_Control_BiolRep1
P04637	2	Cellular tumor antigen p53 OS=Homo sapiens GN=TP53 PE=1 SV=4	191.33		1.01005	0.01	0.19	0.47	0.99	0.09	1.01	0.09
Q96AY3	2	Peptidyl-prolyl cis-trans isomerase FKBP10 OS=Homo sapiens GN=FKBP10 PE=1 SV=1	190.89		1.27125	0.24	0.44	0.88	0.88	0.21	1.12	0.21
P46940	2	Ras GTPase-activating-like protein IQGAP1 OS=Homo sapiens GN=IQGAP1 PE=1 SV=1	190.36		0.88692	-0.12	0.15	0.05	1.06	0.08	0.94	0.08
Q9BUI4	2	DNA-directed RNA polymerase III subunit RPC3 OS=Homo sapiens GN=POLR3C PE=1 SV=1	190.29	24h_Induced_BiolRep1	24h_Induced_BiolRep1	24h_Induced_BiolRep1	24h_Induced_BiolRep1	24h_Induced_BiolRep1
Q1KMD3	2	Heterogeneous nuclear ribonucleoprotein U-like protein 2 OS=Homo sapiens GN=HNRNPUL2 PE=1 SV=1	189.82		0.923116	-0.08	0.33	0.28	1.04	0.17	0.96	0.17
Q8NI60	2	Chaperone activity of bc1 complex-like, mitochondrial OS=Homo sapiens GN=ADCK3 PE=1 SV=1	189.29	24h_Control_BiolRep1	24h_Control_BiolRep1	24h_Control_BiolRep1	24h_Control_BiolRep1	24h_Control_BiolRep1
P06132	2	Uroporphyrinogen decarboxylase OS=Homo sapiens GN=UROD PE=1 SV=2	188.96	24h_Control_BiolRep1	24h_Control_BiolRep1	24h_Control_BiolRep1	24h_Control_BiolRep1	24h_Control_BiolRep1
Q8N983	1	39S ribosomal protein L43, mitochondrial OS=Homo sapiens GN=MRPL43 PE=1 SV=1	188.91		0.852144	-0.16	0.42	0.24	1.08	0.2	0.92	0.2
O75608	1	Acyl-protein thioesterase 1 OS=Homo sapiens GN=LYPLA1 PE=1 SV=1	188.63	24h_Control_BiolRep1	24h_Control_BiolRep1	24h_Control_BiolRep1	24h_Control_BiolRep1	24h_Control_BiolRep1
Q9UMY4	2	Sorting nexin-12 OS=Homo sapiens GN=SNX12 PE=1 SV=3	187.79		1.2586	0.23	0.59	0.74	0.89	0.28	1.11	0.28
Q7Z406	2	Myosin-14 OS=Homo sapiens GN=MYH14 PE=1 SV=2	187.78		0.83527	-0.18	0.16	0	1.09	0.08	0.91	0.08
P49591	2	Serine--tRNA ligase, cytoplasmic OS=Homo sapiens GN=SARS PE=1 SV=3	187.66		0.904837	-0.1	0.39	0.32	1.05	0.2	0.95	0.2
Q01844	2	RNA-binding protein EWS OS=Homo sapiens GN=EWSR1 PE=1 SV=1	187.27		1.28403	0.25	0.2	0.99	0.87	0.1	1.13	0.1
P11387	2	DNA topoisomerase 1 OS=Homo sapiens GN=TOP1 PE=1 SV=2	186.74		0.852144	-0.16	0.18	0.05	1.08	0.09	0.92	0.09
P23193	2	Transcription elongation factor A protein 1 OS=Homo sapiens GN=TCEA1 PE=1 SV=2	186.64	24h_Induced_BiolRep1	24h_Induced_BiolRep1	24h_Induced_BiolRep1	24h_Induced_BiolRep1	24h_Induced_BiolRep1
Q7L1Q6	2	Basic leucine zipper and W2 domain-containing protein 1 OS=Homo sapiens GN=BZW1 PE=1 SV=1	186.57		0.923116	-0.08	0.25	0.21	1.04	0.12	0.96	0.12
Q96GC5	1	39S ribosomal protein L48, mitochondrial OS=Homo sapiens GN=MRPL48 PE=1 SV=2	186.54	24h_Induced_BiolRep1	24h_Induced_BiolRep1	24h_Induced_BiolRep1	24h_Induced_BiolRep1	24h_Induced_BiolRep1
Q9NUU7	2	ATP-dependent RNA helicase DDX19A OS=Homo sapiens GN=DDX19A PE=1 SV=1	186.53		1.10517	0.1	0.2	0.84	0.95	0.1	1.05	0.1
Q9UMR2	2	ATP-dependent RNA helicase DDX19B OS=Homo sapiens GN=DDX19B PE=1 SV=1	186.53		1.10517	0.1	0.25	0.78	0.95	0.12	1.05	0.12
P46063	2	ATP-dependent DNA helicase Q1 OS=Homo sapiens GN=RECQL PE=1 SV=3	186.51		0.932394	-0.07	0.41	0.31	1.03	0.2	0.97	0.2
Q9BXJ9	2	N-alpha-acetyltransferase 15, NatA auxiliary subunit OS=Homo sapiens GN=NAA15 PE=1 SV=1	186.5		0.843665	-0.17	0.29	0.12	1.08	0.14	0.92	0.14
Q9BQ52	2	Zinc phosphodiesterase ELAC protein 2 OS=Homo sapiens GN=ELAC2 PE=1 SV=2	185.46		0.697676	-0.36	0.32	0	1.18	0.15	0.82	0.15
P19784	2	Casein kinase II subunit alpha' OS=Homo sapiens GN=CSNK2A2 PE=1 SV=1	184.12		1.28403	0.25	0.35	0.94	0.88	0.17	1.12	0.17
Q12840	2	Kinesin heavy chain isoform 5A OS=Homo sapiens GN=KIF5A PE=1 SV=2	184.07		0.778801	-0.25	0.28	0.04	1.12	0.13	0.88	0.13
P52888	2	Thimet oligopeptidase OS=Homo sapiens GN=THOP1 PE=1 SV=2	183.65		1.01005	0.01	0.34	0.56	0.99	0.17	1.01	0.17
P60033	1	CD81 antigen OS=Homo sapiens GN=CD81 PE=1 SV=1	183.28	24h_Control_BiolRep1	24h_Control_BiolRep1	24h_Control_BiolRep1	24h_Control_BiolRep1	24h_Control_BiolRep1
P51649	2	Succinate-semialdehyde dehydrogenase, mitochondrial OS=Homo sapiens GN=ALDH5A1 PE=1 SV=2	183.21	24h_Induced_BiolRep1	24h_Induced_BiolRep1	24h_Induced_BiolRep1	24h_Induced_BiolRep1	24h_Induced_BiolRep1
Q05682	2	Caldesmon OS=Homo sapiens GN=CALD1 PE=1 SV=3	183.17		1.1275	0.12	0.94	0.58	0.95	0.44	1.05	0.44
P15374	2	Ubiquitin carboxyl-terminal hydrolase isozyme L3 OS=Homo sapiens GN=UCHL3 PE=1 SV=1	182.72	24h_Control_BiolRep1	24h_Control_BiolRep1	24h_Control_BiolRep1	24h_Control_BiolRep1	24h_Control_BiolRep1
Q8WWM7	2	Ataxin-2-like protein OS=Homo sapiens GN=ATXN2L PE=1 SV=2	182.38		1.07251	0.07	0.24	0.7	0.96	0.12	1.04	0.12
Q9BV57	2	1,2-dihydroxy-3-keto-5-methylthiopentene dioxygenase OS=Homo sapiens GN=ADI1 PE=1 SV=1	181.48	24h_Induced_BiolRep1	24h_Induced_BiolRep1	24h_Induced_BiolRep1	24h_Induced_BiolRep1	24h_Induced_BiolRep1
Q13177	2	Serine/threonine-protein kinase PAK 2 OS=Homo sapiens GN=PAK2 PE=1 SV=3	180.58	24h_Control_BiolRep1	24h_Control_BiolRep1	24h_Control_BiolRep1	24h_Control_BiolRep1	24h_Control_BiolRep1
P11216	2	Glycogen phosphorylase, brain form OS=Homo sapiens GN=PYGB PE=1 SV=5	180.47		0.594521	-0.52	0.41	0	1.25	0.18	0.75	0.18
Q99496	1	E3 ubiquitin-protein ligase RING2 OS=Homo sapiens GN=RNF2 PE=1 SV=1	180.29	24h_Control_BiolRep1	24h_Control_BiolRep1	24h_Control_BiolRep1	24h_Control_BiolRep1	24h_Control_BiolRep1
P53621	2	Coatomer subunit alpha OS=Homo sapiens GN=COPA PE=1 SV=2	179.95		0.951229	-0.05	0.18	0.22	1.02	0.09	0.98	0.09
Q92526	2	T-complex protein 1 subunit zeta-2 OS=Homo sapiens GN=CCT6B PE=1 SV=5	179.9		1.30996	0.27	0.14	1	0.86	0.07	1.14	0.07
O94921	2	Cyclin-dependent kinase 14 OS=Homo sapiens GN=CDK14 PE=1 SV=3	179.02		0.951229	-0.05	1.15	0.54	1.02	0.52	0.98	0.52
Q53H96	2	Pyrroline-5-carboxylate reductase 3 OS=Homo sapiens GN=PYCRL PE=1 SV=2	178.98	24h_Induced_BiolRep1	24h_Induced_BiolRep1	24h_Induced_BiolRep1	24h_Induced_BiolRep1	24h_Induced_BiolRep1
Q9UJU6	2	Drebrin-like protein OS=Homo sapiens GN=DBNL PE=1 SV=1	178.91		1.37713	0.32	0.41	0.91	0.84	0.2	1.16	0.2
O00746	1	Nucleoside diphosphate kinase, mitochondrial OS=Homo sapiens GN=NME4 PE=1 SV=1	178.76	24h_Control_BiolRep1	24h_Control_BiolRep1	24h_Control_BiolRep1	24h_Control_BiolRep1	24h_Control_BiolRep1
O95400	1	CD2 antigen cytoplasmic tail-binding protein 2 OS=Homo sapiens GN=CD2BP2 PE=1 SV=1	178.61	24h_Induced_BiolRep1	24h_Induced_BiolRep1	24h_Induced_BiolRep1	24h_Induced_BiolRep1	24h_Induced_BiolRep1
P11172	2	Uridine 5'-monophosphate synthase OS=Homo sapiens GN=UMPS PE=1 SV=1	178.44		0.67032	-0.4	0.6	0.07	1.19	0.28	0.81	0.28
O60282	2	Kinesin heavy chain isoform 5C OS=Homo sapiens GN=KIF5C PE=1 SV=1	178.39		0.786628	-0.24	0.34	0.09	1.12	0.16	0.88	0.16
Q8IXI1	2	Mitochondrial Rho GTPase 2 OS=Homo sapiens GN=RHOT2 PE=1 SV=2	178.04	24h_Control_BiolRep1	24h_Control_BiolRep1	24h_Control_BiolRep1	24h_Control_BiolRep1	24h_Control_BiolRep1
Q14151	2	Scaffold attachment factor B2 OS=Homo sapiens GN=SAFB2 PE=1 SV=1	177.45		1.23368	0.21	0.25	0.94	0.9	0.12	1.1	0.12
P61163	2	Alpha-centractin OS=Homo sapiens GN=ACTR1A PE=1 SV=1	177.3		1.04081	0.04	0.48	0.53	0.98	0.23	1.02	0.23
Q14558	2	Phosphoribosyl pyrophosphate synthase-associated protein 1 OS=Homo sapiens GN=PRPSAP1 PE=1 SV=2	177.16	24h_Control_BiolRep1	24h_Control_BiolRep1	24h_Control_BiolRep1	24h_Control_BiolRep1	24h_Control_BiolRep1
P55010	2	Eukaryotic translation initiation factor 5 OS=Homo sapiens GN=EIF5 PE=1 SV=2	177.14		0.826959	-0.19	0.27	0.07	1.1	0.13	0.9	0.13
Q14738	2	Serine/threonine-protein phosphatase 2A 56 kDa regulatory subunit delta isoform OS=Homo sapiens GN=PPP2R5D PE=1 SV=1	177.1		1.04081	0.04	0.51	0.57	0.98	0.25	1.02	0.25
Q9Y4L1	2	Hypoxia up-regulated protein 1 OS=Homo sapiens GN=HYOU1 PE=1 SV=1	176.81		0.771052	-0.26	0.21	0	1.13	0.1	0.87	0.1
Q9P2R7	2	Succinyl-CoA ligase [ADP-forming] subunit beta, mitochondrial OS=Homo sapiens GN=SUCLA2 PE=1 SV=3	175.13		1.15027	0.14	0.16	0.91	0.93	0.08	1.07	0.08
Q12788	2	Transducin beta-like protein 3 OS=Homo sapiens GN=TBL3 PE=1 SV=2	174.91		1.06184	0.06	0.4	0.63	0.97	0.2	1.03	0.2
Q00537	2	Cyclin-dependent kinase 17 OS=Homo sapiens GN=CDK17 PE=1 SV=2	174.85	24h_Control_BiolRep1	24h_Control_BiolRep1	24h_Control_BiolRep1	24h_Control_BiolRep1	24h_Control_BiolRep1
P11802	2	Cyclin-dependent kinase 4 OS=Homo sapiens GN=CDK4 PE=1 SV=2	174.85	24h_Control_BiolRep1	24h_Control_BiolRep1	24h_Control_BiolRep1	24h_Control_BiolRep1	24h_Control_BiolRep1
P50750	2	Cyclin-dependent kinase 9 OS=Homo sapiens GN=CDK9 PE=1 SV=3	174.85	24h_Control_BiolRep1	24h_Control_BiolRep1	24h_Control_BiolRep1	24h_Control_BiolRep1	24h_Control_BiolRep1
Q07002	2	Cyclin-dependent kinase 18 OS=Homo sapiens GN=CDK18 PE=1 SV=3	174.85		0.08291	-2.49	0.44	0	1.84	0.06	0.16	0.06
Q9UHD8	2	Septin-9 OS=Homo sapiens GN=SEPT9 PE=1 SV=2	174.58		1.34986	0.3	0.26	0.99	0.85	0.14	1.15	0.14
Q9BZG1	1	Ras-related protein Rab-34 OS=Homo sapiens GN=RAB34 PE=1 SV=1	173.87	24h_Induced_BiolRep1	24h_Induced_BiolRep1	24h_Induced_BiolRep1	24h_Induced_BiolRep1	24h_Induced_BiolRep1
Q13363	2	C-terminal-binding protein 1 OS=Homo sapiens GN=CTBP1 PE=1 SV=2	173.78		1.09417	0.09	0.46	0.63	0.96	0.22	1.04	0.22
Q07666	2	KH domain-containing, RNA-binding, signal transduction-associated protein 1 OS=Homo sapiens GN=KHDRBS1 PE=1 SV=1	173.43		1.04081	0.04	0.31	0.61	0.98	0.15	1.02	0.15
Q9HD45	2	Transmembrane 9 superfamily member 3 OS=Homo sapiens GN=TM9SF3 PE=1 SV=2	172.55	24h_Induced_BiolRep1	24h_Induced_BiolRep1	24h_Induced_BiolRep1	24h_Induced_BiolRep1	24h_Induced_BiolRep1
O75323	2	Protein NipSnap homolog 2 OS=Homo sapiens GN=GBAS PE=1 SV=1	172.47	24h_Control_BiolRep1	24h_Control_BiolRep1	24h_Control_BiolRep1	24h_Control_BiolRep1	24h_Control_BiolRep1
P36542	2	ATP synthase subunit gamma, mitochondrial OS=Homo sapiens GN=ATP5C1 PE=1 SV=1	172.01		1.03045	0.03	0.43	0.61	0.98	0.21	1.02	0.21
Q9Y5K6	2	CD2-associated protein OS=Homo sapiens GN=CD2AP PE=1 SV=1	171.3		0.826959	-0.19	0.3	0.14	1.1	0.15	0.9	0.15
O95182	1	NADH dehydrogenase [ubiquinone] 1 alpha subcomplex subunit 7 OS=Homo sapiens GN=NDUFA7 PE=1 SV=3	171.25	24h_Control_BiolRep1	24h_Control_BiolRep1	24h_Control_BiolRep1	24h_Control_BiolRep1	24h_Control_BiolRep1
O95721	2	Synaptosomal-associated protein 29 OS=Homo sapiens GN=SNAP29 PE=1 SV=1	171.24	24h_Control_BiolRep1	24h_Control_BiolRep1	24h_Control_BiolRep1	24h_Control_BiolRep1	24h_Control_BiolRep1
Q96EY8	1	Cob(I)yrinic acid a,c-diamide adenosyltransferase, mitochondrial OS=Homo sapiens GN=MMAB PE=1 SV=1	170.92	24h_Control_BiolRep1	24h_Control_BiolRep1	24h_Control_BiolRep1	24h_Control_BiolRep1	24h_Control_BiolRep1
O75940	1	Survival of motor neuron-related-splicing factor 30 OS=Homo sapiens GN=SMNDC1 PE=1 SV=1	169.9	24h_Control_BiolRep1	24h_Control_BiolRep1	24h_Control_BiolRep1	24h_Control_BiolRep1	24h_Control_BiolRep1
Q14684	2	Ribosomal RNA processing protein 1 homolog B OS=Homo sapiens GN=RRP1B PE=1 SV=3	169.21		0.970446	-0.03	0.27	0.44	1.02	0.13	0.98	0.13
Q9H0S4	1	Probable ATP-dependent RNA helicase DDX47 OS=Homo sapiens GN=DDX47 PE=1 SV=1	169.02	24h_Control_BiolRep1	24h_Control_BiolRep1	24h_Control_BiolRep1	24h_Control_BiolRep1	24h_Control_BiolRep1
P82650	2	28S ribosomal protein S22, mitochondrial OS=Homo sapiens GN=MRPS22 PE=1 SV=1	168.85	24h_Induced_BiolRep1	24h_Induced_BiolRep1	24h_Induced_BiolRep1	24h_Induced_BiolRep1	24h_Induced_BiolRep1
O00429	2	Dynamin-1-like protein OS=Homo sapiens GN=DNM1L PE=1 SV=2	168.85		0.970446	-0.03	0.11	0.32	1.01	0.06	0.99	0.06
Q96B26	1	Exosome complex component RRP43 OS=Homo sapiens GN=EXOSC8 PE=1 SV=1	168.38	24h_Control_BiolRep1	24h_Control_BiolRep1	24h_Control_BiolRep1	24h_Control_BiolRep1	24h_Control_BiolRep1
P37268	1	Squalene synthase OS=Homo sapiens GN=FDFT1 PE=1 SV=1	168.25		0.810584	-0.21	0.81	0.27	1.1	0.38	0.9	0.38
P19367	2	Hexokinase-1 OS=Homo sapiens GN=HK1 PE=1 SV=3	168.12		1.16183	0.15	0.24	0.89	0.93	0.12	1.07	0.12
P53985	2	Monocarboxylate transporter 1 OS=Homo sapiens GN=SLC16A1 PE=1 SV=3	167.88	24h_Control_BiolRep1	24h_Control_BiolRep1	24h_Control_BiolRep1	24h_Control_BiolRep1	24h_Control_BiolRep1
Q9NP90	1	Ras-related protein Rab-9B OS=Homo sapiens GN=RAB9B PE=1 SV=1	166.94	24h_Control_BiolRep1	24h_Control_BiolRep1	24h_Control_BiolRep1	24h_Control_BiolRep1	24h_Control_BiolRep1
Q12907	2	Vesicular integral-membrane protein VIP36 OS=Homo sapiens GN=LMAN2 PE=1 SV=1	166.89		1.06184	0.06	0.28	0.68	0.97	0.14	1.03	0.14
P09012	2	U1 small nuclear ribonucleoprotein A OS=Homo sapiens GN=SNRPA PE=1 SV=3	166.5		0.818731	-0.2	0.24	0.07	1.1	0.12	0.9	0.12
Q9Y570	2	Protein phosphatase methylesterase 1 OS=Homo sapiens GN=PPME1 PE=1 SV=3	166.4	24h_Control_BiolRep1	24h_Control_BiolRep1	24h_Control_BiolRep1	24h_Control_BiolRep1	24h_Control_BiolRep1
O75494	1	Serine/arginine-rich splicing factor 10 OS=Homo sapiens GN=SRSF10 PE=1 SV=1	166.13	24h_Control_BiolRep1	24h_Control_BiolRep1	24h_Control_BiolRep1	24h_Control_BiolRep1	24h_Control_BiolRep1
P17655	2	Calpain-2 catalytic subunit OS=Homo sapiens GN=CAPN2 PE=1 SV=6	166.03		0.970446	-0.03	0.71	0.48	1.01	0.34	0.99	0.34
Q9UBB4	1	Ataxin-10 OS=Homo sapiens GN=ATXN10 PE=1 SV=1	165.88		1.13883	0.13	0.25	0.82	0.93	0.12	1.07	0.12
Q8IYD1	2	Eukaryotic peptide chain release factor GTP-binding subunit ERF3B OS=Homo sapiens GN=GSPT2 PE=1 SV=2	165.56		1.06184	0.06	0.36	0.68	0.97	0.17	1.03	0.17
Q9NQP4	1	Prefoldin subunit 4 OS=Homo sapiens GN=PFDN4 PE=1 SV=1	164.63	24h_Control_BiolRep1	24h_Control_BiolRep1	24h_Control_BiolRep1	24h_Control_BiolRep1	24h_Control_BiolRep1
O00273	1	DNA fragmentation factor subunit alpha OS=Homo sapiens GN=DFFA PE=1 SV=1	164.41	24h_Control_BiolRep1	24h_Control_BiolRep1	24h_Control_BiolRep1	24h_Control_BiolRep1	24h_Control_BiolRep1
Q8N0S2	2	Synaptonemal complex central element protein 1 OS=Homo sapiens GN=SYCE1 PE=2 SV=2	164.34	24h_Control_BiolRep1	24h_Control_BiolRep1	24h_Control_BiolRep1	24h_Control_BiolRep1	24h_Control_BiolRep1
O00116	2	Alkyldihydroxyacetonephosphate synthase, peroxisomal OS=Homo sapiens GN=AGPS PE=1 SV=1	163.97	24h_Induced_BiolRep1	24h_Induced_BiolRep1	24h_Induced_BiolRep1	24h_Induced_BiolRep1	24h_Induced_BiolRep1
P35527	2	Keratin, type I cytoskeletal 9 OS=Homo sapiens GN=KRT9 PE=1 SV=3	163.95	24h_Control_BiolRep1	24h_Control_BiolRep1	24h_Control_BiolRep1	24h_Control_BiolRep1	24h_Control_BiolRep1
Q9NY33	2	Dipeptidyl peptidase 3 OS=Homo sapiens GN=DPP3 PE=1 SV=2	163.4		0.88692	-0.12	0.27	0.19	1.06	0.13	0.94	0.13
P32189	2	Glycerol kinase OS=Homo sapiens GN=GK PE=1 SV=3	163.33		1.29693	0.26	0.49	0.84	0.87	0.24	1.13	0.24
Q14409	2	Putative glycerol kinase 3 OS=Homo sapiens GN=GK3P PE=5 SV=2	163.33		1.24608	0.22	0.53	0.76	0.89	0.25	1.11	0.25
P16298	2	Serine/threonine-protein phosphatase 2B catalytic subunit beta isoform OS=Homo sapiens GN=PPP3CB PE=1 SV=2	163.26	24h_Control_BiolRep1	24h_Control_BiolRep1	24h_Control_BiolRep1	24h_Control_BiolRep1	24h_Control_BiolRep1
Q08209	2	Serine/threonine-protein phosphatase 2B catalytic subunit alpha isoform OS=Homo sapiens GN=PPP3CA PE=1 SV=1	163.26		1.15027	0.14	0.35	0.72	0.93	0.18	1.07	0.18
Q9UGI8	2	Testin OS=Homo sapiens GN=TES PE=1 SV=1	162.4		1.49182	0.4	0.52	0.91	0.81	0.24	1.19	0.24
Q9NRN7	2	L-aminoadipate-semialdehyde dehydrogenase-phosphopantetheinyl transferase OS=Homo sapiens GN=AASDHPPT PE=1 SV=2	162.31	24h_Control_BiolRep1	24h_Control_BiolRep1	24h_Control_BiolRep1	24h_Control_BiolRep1	24h_Control_BiolRep1
P41250	2	Glycine--tRNA ligase OS=Homo sapiens GN=GARS PE=1 SV=3	162.22		1.32313	0.28	0.2	0.99	0.86	0.1	1.14	0.1
Q96DG6	1	Carboxymethylenebutenolidase homolog OS=Homo sapiens GN=CMBL PE=1 SV=1	162.11	24h_Induced_BiolRep1	24h_Induced_BiolRep1	24h_Induced_BiolRep1	24h_Induced_BiolRep1	24h_Induced_BiolRep1
P50224	2	Sulfotransferase 1A3/1A4 OS=Homo sapiens GN=SULT1A3 PE=1 SV=1	161.86		1.1275	0.12	0.38	0.67	0.94	0.19	1.06	0.19
Q9NTZ6	2	RNA-binding protein 12 OS=Homo sapiens GN=RBM12 PE=1 SV=1	161.58		0.941765	-0.06	0.27	0.36	1.03	0.14	0.97	0.14
P53041	2	Serine/threonine-protein phosphatase 5 OS=Homo sapiens GN=PPP5C PE=1 SV=1	161.56		1.68203	0.52	0.37	0.99	0.75	0.17	1.25	0.17
Q9UJS0	2	Calcium-binding mitochondrial carrier protein Aralar2 OS=Homo sapiens GN=SLC25A13 PE=1 SV=2	161.54		1.0202	0.02	0.43	0.54	0.99	0.21	1.01	0.21
P46926	2	Glucosamine-6-phosphate isomerase 1 OS=Homo sapiens GN=GNPDA1 PE=1 SV=1	161.28		0.650509	-0.43	0.56	0.06	1.21	0.27	0.79	0.27
O60888	1	Protein CutA OS=Homo sapiens GN=CUTA PE=1 SV=2	161.12	24h_Control_BiolRep1	24h_Control_BiolRep1	24h_Control_BiolRep1	24h_Control_BiolRep1	24h_Control_BiolRep1
Q9UNS2	2	COP9 signalosome complex subunit 3 OS=Homo sapiens GN=COPS3 PE=1 SV=3	160.38		1.50682	0.41	0.41	0.98	0.8	0.19	1.2	0.19
P47985	2	Cytochrome b-c1 complex subunit Rieske, mitochondrial OS=Homo sapiens GN=UQCRFS1 PE=1 SV=2	159.71	24h_Induced_BiolRep1	24h_Induced_BiolRep1	24h_Induced_BiolRep1	24h_Induced_BiolRep1	24h_Induced_BiolRep1
P0C7P4	2	Putative cytochrome b-c1 complex subunit Rieske-like protein 1 OS=Homo sapiens GN=UQCRFS1P1 PE=5 SV=1	159.71	24h_Induced_BiolRep1	24h_Induced_BiolRep1	24h_Induced_BiolRep1	24h_Induced_BiolRep1	24h_Induced_BiolRep1
P22307	2	Non-specific lipid-transfer protein OS=Homo sapiens GN=SCP2 PE=1 SV=2	159.36		1.09417	0.09	0.23	0.75	0.95	0.11	1.05	0.11
Q9C0B2	2	Uncharacterized protein KIAA1751 OS=Homo sapiens GN=KIAA1751 PE=2 SV=2	159.09	24h_Control_BiolRep1	24h_Control_BiolRep1	24h_Control_BiolRep1	24h_Control_BiolRep1	24h_Control_BiolRep1
O43491	2	Band 4.1-like protein 2 OS=Homo sapiens GN=EPB41L2 PE=1 SV=1	158.77		1.13883	0.13	0.19	0.91	0.93	0.09	1.07	0.09
Q96I99	1	Succinyl-CoA ligase [GDP-forming] subunit beta, mitochondrial OS=Homo sapiens GN=SUCLG2 PE=1 SV=2	158.73	24h_Control_BiolRep1	24h_Control_BiolRep1	24h_Control_BiolRep1	24h_Control_BiolRep1	24h_Control_BiolRep1
Q9P0M6	2	Core histone macro-H2A.2 OS=Homo sapiens GN=H2AFY2 PE=1 SV=3	158.37	24h_Control_BiolRep1	24h_Control_BiolRep1	24h_Control_BiolRep1	24h_Control_BiolRep1	24h_Control_BiolRep1
Q9BXP5	2	Serrate RNA effector molecule homolog OS=Homo sapiens GN=SRRT PE=1 SV=1	157.38		0.726149	-0.32	0.24	0.02	1.16	0.12	0.84	0.12
Q9H0B6	2	Kinesin light chain 2 OS=Homo sapiens GN=KLC2 PE=1 SV=1	156.96		0.980199	-0.02	0.25	0.44	1.01	0.12	0.99	0.12
P36969	2	Phospholipid hydroperoxide glutathione peroxidase, mitochondrial OS=Homo sapiens GN=GPX4 PE=1 SV=3	155.98	24h_Induced_BiolRep1	24h_Induced_BiolRep1	24h_Induced_BiolRep1	24h_Induced_BiolRep1	24h_Induced_BiolRep1
Q15435	1	Protein phosphatase 1 regulatory subunit 7 OS=Homo sapiens GN=PPP1R7 PE=1 SV=1	155.93		1.91554	0.65	0.72	0.97	0.7	0.32	1.3	0.32
Q9H307	2	Pinin OS=Homo sapiens GN=PNN PE=1 SV=4	155.33	24h_Control_BiolRep1	24h_Control_BiolRep1	24h_Control_BiolRep1	24h_Control_BiolRep1	24h_Control_BiolRep1
Q86X55	2	Histone-arginine methyltransferase CARM1 OS=Homo sapiens GN=CARM1 PE=1 SV=3	155.18		1.07251	0.07	0.43	0.64	0.96	0.21	1.04	0.21
O15173	2	Membrane-associated progesterone receptor component 2 OS=Homo sapiens GN=PGRMC2 PE=1 SV=1	155.1	24h_Control_BiolRep1	24h_Control_BiolRep1	24h_Control_BiolRep1	24h_Control_BiolRep1	24h_Control_BiolRep1
Q6UN15	1	Pre-mRNA 3'-end-processing factor FIP1 OS=Homo sapiens GN=FIP1L1 PE=1 SV=1	154.73	24h_Induced_BiolRep1	24h_Induced_BiolRep1	24h_Induced_BiolRep1	24h_Induced_BiolRep1	24h_Induced_BiolRep1
P78406	2	mRNA export factor OS=Homo sapiens GN=RAE1 PE=1 SV=1	154.64	24h_Control_BiolRep1	24h_Control_BiolRep1	24h_Control_BiolRep1	24h_Control_BiolRep1	24h_Control_BiolRep1
Q14683	2	Structural maintenance of chromosomes protein 1A OS=Homo sapiens GN=SMC1A PE=1 SV=2	153.68		0.88692	-0.12	0.19	0.11	1.06	0.09	0.94	0.09
P30876	2	DNA-directed RNA polymerase II subunit RPB2 OS=Homo sapiens GN=POLR2B PE=1 SV=1	153.12	24h_Control_BiolRep1	24h_Control_BiolRep1	24h_Control_BiolRep1	24h_Control_BiolRep1	24h_Control_BiolRep1
Q99459	2	Cell division cycle 5-like protein OS=Homo sapiens GN=CDC5L PE=1 SV=2	153.01		1.11628	0.11	0.33	0.74	0.95	0.17	1.05	0.17
Q9H0C2	2	ADP/ATP translocase 4 OS=Homo sapiens GN=SLC25A31 PE=1 SV=1	152.79		1.59999	0.47	0.45	0.96	0.77	0.2	1.23	0.2
Q92890	2	Ubiquitin fusion degradation protein 1 homolog OS=Homo sapiens GN=UFD1L PE=1 SV=3	151.71	24h_Control_BiolRep1	24h_Control_BiolRep1	24h_Control_BiolRep1	24h_Control_BiolRep1	24h_Control_BiolRep1
Q14318	2	Peptidyl-prolyl cis-trans isomerase FKBP8 OS=Homo sapiens GN=FKBP8 PE=1 SV=2	150.88		1.2586	0.23	0.6	0.79	0.89	0.28	1.11	0.28
Q96SB4	1	SRSF protein kinase 1 OS=Homo sapiens GN=SRPK1 PE=1 SV=2	150.87		0.657047	-0.42	0.56	0.06	1.2	0.26	0.8	0.26
Q15738	2	Sterol-4-alpha-carboxylate 3-dehydrogenase, decarboxylating OS=Homo sapiens GN=NSDHL PE=1 SV=2	150.84	24h_Control_BiolRep1	24h_Control_BiolRep1	24h_Control_BiolRep1	24h_Control_BiolRep1	24h_Control_BiolRep1
P26440	1	Isovaleryl-CoA dehydrogenase, mitochondrial OS=Homo sapiens GN=IVD PE=1 SV=1	150.63		1.11628	0.11	0.52	0.63	0.95	0.26	1.05	0.26
Q13428	2	Treacle protein OS=Homo sapiens GN=TCOF1 PE=1 SV=3	149.64		1.01005	0.01	0.18	0.52	0.99	0.09	1.01	0.09
Q6UB35	2	Monofunctional C1-tetrahydrofolate synthase, mitochondrial OS=Homo sapiens GN=MTHFD1L PE=1 SV=1	148.55		0.895834	-0.11	0.36	0.31	1.06	0.18	0.94	0.18
Q7Z3Y7	2	Keratin, type I cytoskeletal 28 OS=Homo sapiens GN=KRT28 PE=1 SV=2	146.63	24h_Control_BiolRep1	24h_Control_BiolRep1	24h_Control_BiolRep1	24h_Control_BiolRep1	24h_Control_BiolRep1
Q9BXR0	1	Queuine tRNA-ribosyltransferase OS=Homo sapiens GN=QTRT1 PE=1 SV=3	146.49	24h_Control_BiolRep1	24h_Control_BiolRep1	24h_Control_BiolRep1	24h_Control_BiolRep1	24h_Control_BiolRep1
Q15560	2	Transcription elongation factor A protein 2 OS=Homo sapiens GN=TCEA2 PE=1 SV=1	146.39	24h_Induced_BiolRep1	24h_Induced_BiolRep1	24h_Induced_BiolRep1	24h_Induced_BiolRep1	24h_Induced_BiolRep1
A6NIV6	2	Leucine-rich repeat and IQ domain-containing protein 4 OS=Homo sapiens GN=LRRIQ4 PE=2 SV=2	145.97	24h_Induced_BiolRep1	24h_Induced_BiolRep1	24h_Induced_BiolRep1	24h_Induced_BiolRep1	24h_Induced_BiolRep1
Q96HC4	2	PDZ and LIM domain protein 5 OS=Homo sapiens GN=PDLIM5 PE=1 SV=5	145.55	24h_Control_BiolRep1	24h_Control_BiolRep1	24h_Control_BiolRep1	24h_Control_BiolRep1	24h_Control_BiolRep1
Q09160	2	HLA class I histocompatibility antigen, A-80 alpha chain OS=Homo sapiens GN=HLA-A PE=2 SV=1	145.24	24h_Control_BiolRep1	24h_Control_BiolRep1	24h_Control_BiolRep1	24h_Control_BiolRep1	24h_Control_BiolRep1
Q969P6	2	DNA topoisomerase I, mitochondrial OS=Homo sapiens GN=TOP1MT PE=2 SV=1	144.65	24h_Control_BiolRep1	24h_Control_BiolRep1	24h_Control_BiolRep1	24h_Control_BiolRep1	24h_Control_BiolRep1
Q9NQG5	1	Regulation of nuclear pre-mRNA domain-containing protein 1B OS=Homo sapiens GN=RPRD1B PE=1 SV=1	144.59	24h_Induced_BiolRep1	24h_Induced_BiolRep1	24h_Induced_BiolRep1	24h_Induced_BiolRep1	24h_Induced_BiolRep1
O43615	1	Mitochondrial import inner membrane translocase subunit TIM44 OS=Homo sapiens GN=TIMM44 PE=1 SV=2	144.5		0.778801	-0.25	0.62	0.28	1.12	0.3	0.88	0.3
Q8WZA0	1	Protein LZIC OS=Homo sapiens GN=LZIC PE=1 SV=1	144.49	24h_Control_BiolRep1	24h_Control_BiolRep1	24h_Control_BiolRep1	24h_Control_BiolRep1	24h_Control_BiolRep1
Q9Y4X5	2	E3 ubiquitin-protein ligase ARIH1 OS=Homo sapiens GN=ARIH1 PE=1 SV=2	144.1		1.07251	0.07	0.6	0.56	0.96	0.29	1.04	0.29
Q9BZE1	1	39S ribosomal protein L37, mitochondrial OS=Homo sapiens GN=MRPL37 PE=1 SV=2	143.71		0.818731	-0.2	0.56	0.24	1.1	0.27	0.9	0.27
O14787	2	Transportin-2 OS=Homo sapiens GN=TNPO2 PE=1 SV=3	143.37	24h_Control_BiolRep1	24h_Control_BiolRep1	24h_Control_BiolRep1	24h_Control_BiolRep1	24h_Control_BiolRep1
Q8N163	2	DBIRD complex subunit KIAA1967 OS=Homo sapiens GN=KIAA1967 PE=1 SV=2	143.23		0.970446	-0.03	0.23	0.42	1.02	0.12	0.98	0.12
O15382	1	Branched-chain-amino-acid aminotransferase, mitochondrial OS=Homo sapiens GN=BCAT2 PE=1 SV=2	142.81	24h_Control_BiolRep1	24h_Control_BiolRep1	24h_Control_BiolRep1	24h_Control_BiolRep1	24h_Control_BiolRep1
P35606	1	Coatomer subunit beta' OS=Homo sapiens GN=COPB2 PE=1 SV=2	141.83		0.818731	-0.2	0.24	0.03	1.1	0.12	0.9	0.12
O00506	2	Serine/threonine-protein kinase 25 OS=Homo sapiens GN=STK25 PE=1 SV=1	141.75	24h_Control_BiolRep1	24h_Control_BiolRep1	24h_Control_BiolRep1	24h_Control_BiolRep1	24h_Control_BiolRep1
Q99439	1	Calponin-2 OS=Homo sapiens GN=CNN2 PE=1 SV=4	141.32	24h_Control_BiolRep1	24h_Control_BiolRep1	24h_Control_BiolRep1	24h_Control_BiolRep1	24h_Control_BiolRep1
Q6UX04	1	Peptidyl-prolyl cis-trans isomerase CWC27 homolog OS=Homo sapiens GN=CWC27 PE=1 SV=1	141.25	24h_Control_BiolRep1	24h_Control_BiolRep1	24h_Control_BiolRep1	24h_Control_BiolRep1	24h_Control_BiolRep1
O75934	1	Pre-mRNA-splicing factor SPF27 OS=Homo sapiens GN=BCAS2 PE=1 SV=1	141.12	24h_Control_BiolRep1	24h_Control_BiolRep1	24h_Control_BiolRep1	24h_Control_BiolRep1	24h_Control_BiolRep1
O43252	2	Bifunctional 3'-phosphoadenosine 5'-phosphosulfate synthase 1 OS=Homo sapiens GN=PAPSS1 PE=1 SV=2	140.89	24h_Control_BiolRep1	24h_Control_BiolRep1	24h_Control_BiolRep1	24h_Control_BiolRep1	24h_Control_BiolRep1
Q7Z7L1	2	Schlafen family member 11 OS=Homo sapiens GN=SLFN11 PE=1 SV=2	140.82	24h_Control_BiolRep1	24h_Control_BiolRep1	24h_Control_BiolRep1	24h_Control_BiolRep1	24h_Control_BiolRep1
Q96EY1	1	DnaJ homolog subfamily A member 3, mitochondrial OS=Homo sapiens GN=DNAJA3 PE=1 SV=2	140.24		0.763379	-0.27	0.36	0.1	1.13	0.17	0.87	0.17
Q86WP2	2	Vasculin OS=Homo sapiens GN=GPBP1 PE=1 SV=1	139	24h_Control_BiolRep1	24h_Control_BiolRep1	24h_Control_BiolRep1	24h_Control_BiolRep1	24h_Control_BiolRep1
Q9Y673	2	Dolichyl-phosphate beta-glucosyltransferase OS=Homo sapiens GN=ALG5 PE=1 SV=1	138.64	24h_Control_BiolRep1	24h_Control_BiolRep1	24h_Control_BiolRep1	24h_Control_BiolRep1	24h_Control_BiolRep1
Q9H0D6	1	5'-3' exoribonuclease 2 OS=Homo sapiens GN=XRN2 PE=1 SV=1	138.64	24h_Control_BiolRep1	24h_Control_BiolRep1	24h_Control_BiolRep1	24h_Control_BiolRep1	24h_Control_BiolRep1
Q96I24	2	Far upstream element-binding protein 3 OS=Homo sapiens GN=FUBP3 PE=1 SV=2	138.42		0.818731	-0.2	0.32	0.11	1.1	0.16	0.9	0.16
P46977	2	Dolichyl-diphosphooligosaccharide--protein glycosyltransferase subunit STT3A OS=Homo sapiens GN=STT3A PE=1 SV=2	138.2		1.07251	0.07	0.45	0.63	0.97	0.22	1.03	0.22
O94776	2	Metastasis-associated protein MTA2 OS=Homo sapiens GN=MTA2 PE=1 SV=1	137.2		1.07251	0.07	0.39	0.66	0.96	0.19	1.04	0.19
P30459	2	HLA class I histocompatibility antigen, A-74 alpha chain OS=Homo sapiens GN=HLA-A PE=1 SV=1	137.12	24h_Control_BiolRep1	24h_Control_BiolRep1	24h_Control_BiolRep1	24h_Control_BiolRep1	24h_Control_BiolRep1
P10314	2	HLA class I histocompatibility antigen, A-32 alpha chain OS=Homo sapiens GN=HLA-A PE=2 SV=2	137.12	24h_Control_BiolRep1	24h_Control_BiolRep1	24h_Control_BiolRep1	24h_Control_BiolRep1	24h_Control_BiolRep1
P56545	2	C-terminal-binding protein 2 OS=Homo sapiens GN=CTBP2 PE=1 SV=1	137.09		1.2214	0.2	0.32	0.91	0.9	0.15	1.1	0.15
Q16740	1	Putative ATP-dependent Clp protease proteolytic subunit, mitochondrial OS=Homo sapiens GN=CLPP PE=1 SV=1	137.02	24h_Control_BiolRep1	24h_Control_BiolRep1	24h_Control_BiolRep1	24h_Control_BiolRep1	24h_Control_BiolRep1
O60264	2	SWI/SNF-related matrix-associated actin-dependent regulator of chromatin subfamily A member 5 OS=Homo sapiens GN=SMARCA5 PE=1 SV=1	136.79		1.10517	0.1	0.28	0.8	0.95	0.14	1.05	0.14
O14980	2	Exportin-1 OS=Homo sapiens GN=XPO1 PE=1 SV=1	136.77		0.932394	-0.07	0.19	0.24	1.04	0.09	0.96	0.09
Q86XN8	2	RNA-binding protein MEX3D OS=Homo sapiens GN=MEX3D PE=1 SV=3	136.45	24h_Control_BiolRep1	24h_Control_BiolRep1	24h_Control_BiolRep1	24h_Control_BiolRep1	24h_Control_BiolRep1
P51784	2	Ubiquitin carboxyl-terminal hydrolase 11 OS=Homo sapiens GN=USP11 PE=1 SV=3	136.06		0.852144	-0.16	1.1	0.36	1.07	0.5	0.93	0.5
Q8N0X7	1	Spartin OS=Homo sapiens GN=SPG20 PE=1 SV=1	135.8		1.0202	0.02	0.49	0.46	0.99	0.24	1.01	0.24
Q13867	2	Bleomycin hydrolase OS=Homo sapiens GN=BLMH PE=1 SV=1	135.8	24h_Control_BiolRep1	24h_Control_BiolRep1	24h_Control_BiolRep1	24h_Control_BiolRep1	24h_Control_BiolRep1
Q9ULX3	2	RNA-binding protein NOB1 OS=Homo sapiens GN=NOB1 PE=1 SV=1	135.69	24h_Control_BiolRep1	24h_Control_BiolRep1	24h_Control_BiolRep1	24h_Control_BiolRep1	24h_Control_BiolRep1
Q15349	2	Ribosomal protein S6 kinase alpha-2 OS=Homo sapiens GN=RPS6KA2 PE=1 SV=2	135.53	24h_Control_BiolRep1	24h_Control_BiolRep1	24h_Control_BiolRep1	24h_Control_BiolRep1	24h_Control_BiolRep1
O94874	2	E3 UFM1-protein ligase 1 OS=Homo sapiens GN=UFL1 PE=1 SV=2	135.48	24h_Control_BiolRep1	24h_Control_BiolRep1	24h_Control_BiolRep1	24h_Control_BiolRep1	24h_Control_BiolRep1
O95347	2	Structural maintenance of chromosomes protein 2 OS=Homo sapiens GN=SMC2 PE=1 SV=2	135.31		0.923116	-0.08	0.17	0.16	1.04	0.09	0.96	0.09
Q8NFH4	2	Nucleoporin Nup37 OS=Homo sapiens GN=NUP37 PE=1 SV=1	134.75	24h_Induced_BiolRep1	24h_Induced_BiolRep1	24h_Induced_BiolRep1	24h_Induced_BiolRep1	24h_Induced_BiolRep1
P48556	1	26S proteasome non-ATPase regulatory subunit 8 OS=Homo sapiens GN=PSMD8 PE=1 SV=2	134.62		2.48432	0.91	0.8	0.99	0.59	0.32	1.41	0.32
O95678	2	Keratin, type II cytoskeletal 75 OS=Homo sapiens GN=KRT75 PE=1 SV=2	133.94		0.843665	-0.17	0.39	0.22	1.09	0.19	0.91	0.19
Q9UN86	2	Ras GTPase-activating protein-binding protein 2 OS=Homo sapiens GN=G3BP2 PE=1 SV=2	133.89	24h_Control_BiolRep1	24h_Control_BiolRep1	24h_Control_BiolRep1	24h_Control_BiolRep1	24h_Control_BiolRep1
P21281	2	V-type proton ATPase subunit B, brain isoform OS=Homo sapiens GN=ATP6V1B2 PE=1 SV=3	133.88	24h_Control_BiolRep1	24h_Control_BiolRep1	24h_Control_BiolRep1	24h_Control_BiolRep1	24h_Control_BiolRep1
Q15075	1	Early endosome antigen 1 OS=Homo sapiens GN=EEA1 PE=1 SV=2	133.68		0.818731	-0.2	0.26	0.07	1.1	0.13	0.9	0.13
P09543	1	2',3'-cyclic-nucleotide 3'-phosphodiesterase OS=Homo sapiens GN=CNP PE=1 SV=2	132.01		1.09417	0.09	0.58	0.63	0.96	0.28	1.04	0.28
Q96GA3	1	Protein LTV1 homolog OS=Homo sapiens GN=LTV1 PE=1 SV=1	131.66		0.733447	-0.31	0.5	0.16	1.15	0.24	0.85	0.24
Q9BU61	1	NADH dehydrogenase [ubiquinone] 1 alpha subcomplex assembly factor 3 OS=Homo sapiens GN=NDUFAF3 PE=1 SV=1	130.89		1.30996	0.27	0.38	0.89	0.87	0.18	1.13	0.18
P53618	2	Coatomer subunit beta OS=Homo sapiens GN=COPB1 PE=1 SV=3	130.46		0.650509	-0.43	0.32	0.02	1.21	0.15	0.79	0.15
Q9NQC3	2	Reticulon-4 OS=Homo sapiens GN=RTN4 PE=1 SV=2	130.32	24h_Induced_BiolRep1	24h_Induced_BiolRep1	24h_Induced_BiolRep1	24h_Induced_BiolRep1	24h_Induced_BiolRep1
Q9HA77	1	Probable cysteine--tRNA ligase, mitochondrial OS=Homo sapiens GN=CARS2 PE=1 SV=1	129.97	24h_Control_BiolRep1	24h_Control_BiolRep1	24h_Control_BiolRep1	24h_Control_BiolRep1	24h_Control_BiolRep1
Q13362	2	Serine/threonine-protein phosphatase 2A 56 kDa regulatory subunit gamma isoform OS=Homo sapiens GN=PPP2R5C PE=1 SV=3	129.73		0.631284	-0.46	0.74	0.14	1.21	0.34	0.79	0.34
P34896	2	Serine hydroxymethyltransferase, cytosolic OS=Homo sapiens GN=SHMT1 PE=1 SV=1	129.59	24h_Control_BiolRep1	24h_Control_BiolRep1	24h_Control_BiolRep1	24h_Control_BiolRep1	24h_Control_BiolRep1
P54619	1	5'-AMP-activated protein kinase subunit gamma-1 OS=Homo sapiens GN=PRKAG1 PE=1 SV=1	129.55		1.15027	0.14	0.18	0.92	0.93	0.09	1.07	0.09
Q9HAV4	2	Exportin-5 OS=Homo sapiens GN=XPO5 PE=1 SV=1	129.53		1.1853	0.17	0.22	0.92	0.92	0.11	1.08	0.11
Q96S55	2	ATPase WRNIP1 OS=Homo sapiens GN=WRNIP1 PE=1 SV=2	129.52		0.588605	-0.53	0.95	0.15	1.24	0.41	0.76	0.41
P52701	2	DNA mismatch repair protein Msh6 OS=Homo sapiens GN=MSH6 PE=1 SV=2	129.13		1.07251	0.07	0.48	0.62	0.97	0.23	1.03	0.23
Q16630	1	Cleavage and polyadenylation specificity factor subunit 6 OS=Homo sapiens GN=CPSF6 PE=1 SV=2	128.9		1.28403	0.25	0.46	0.86	0.88	0.22	1.12	0.22
Q14137	1	Ribosome biogenesis protein BOP1 OS=Homo sapiens GN=BOP1 PE=1 SV=2	128.66		0.88692	-0.12	0.25	0.21	1.06	0.12	0.94	0.12
Q9NQ29	2	Putative RNA-binding protein Luc7-like 1 OS=Homo sapiens GN=LUC7L PE=1 SV=1	128.62	24h_Control_BiolRep1	24h_Control_BiolRep1	24h_Control_BiolRep1	24h_Control_BiolRep1	24h_Control_BiolRep1
Q9Y3Z3	2	SAM domain and HD domain-containing protein 1 OS=Homo sapiens GN=SAMHD1 PE=1 SV=2	128.47	24h_Induced_BiolRep1	24h_Induced_BiolRep1	24h_Induced_BiolRep1	24h_Induced_BiolRep1	24h_Induced_BiolRep1
Q2TAY7	2	WD40 repeat-containing protein SMU1 OS=Homo sapiens GN=SMU1 PE=1 SV=2	128.28		1.06184	0.06	0.27	0.66	0.97	0.13	1.03	0.13
P48668	2	Keratin, type II cytoskeletal 6C OS=Homo sapiens GN=KRT6C PE=1 SV=3	127.6		0.763379	-0.27	0.3	0.05	1.13	0.15	0.87	0.15
P02538	2	Keratin, type II cytoskeletal 6A OS=Homo sapiens GN=KRT6A PE=1 SV=3	127.6		0.763379	-0.27	0.3	0.06	1.13	0.14	0.87	0.14
P04259	2	Keratin, type II cytoskeletal 6B OS=Homo sapiens GN=KRT6B PE=1 SV=5	127.6		0.763379	-0.27	0.28	0.04	1.13	0.13	0.87	0.13
P13807	2	Glycogen [starch] synthase, muscle OS=Homo sapiens GN=GYS1 PE=1 SV=2	127.58	24h_Control_BiolRep1	24h_Control_BiolRep1	24h_Control_BiolRep1	24h_Control_BiolRep1	24h_Control_BiolRep1
O75955	1	Flotillin-1 OS=Homo sapiens GN=FLOT1 PE=1 SV=3	127.12		0.960789	-0.04	0.38	0.43	1.02	0.19	0.98	0.19
Q96IJ6	2	Mannose-1-phosphate guanyltransferase alpha OS=Homo sapiens GN=GMPPA PE=1 SV=1	126.89	24h_Control_BiolRep1	24h_Control_BiolRep1	24h_Control_BiolRep1	24h_Control_BiolRep1	24h_Control_BiolRep1
P01023	2	Alpha-2-macroglobulin OS=Homo sapiens GN=A2M PE=1 SV=3	126.24		0.818731	-0.2	0.49	0.22	1.1	0.23	0.9	0.23
O00203	2	AP-3 complex subunit beta-1 OS=Homo sapiens GN=AP3B1 PE=1 SV=3	126.02	24h_Control_BiolRep1	24h_Control_BiolRep1	24h_Control_BiolRep1	24h_Control_BiolRep1	24h_Control_BiolRep1
O96008	1	Mitochondrial import receptor subunit TOM40 homolog OS=Homo sapiens GN=TOMM40 PE=1 SV=1	125.96	24h_Control_BiolRep1	24h_Control_BiolRep1	24h_Control_BiolRep1	24h_Control_BiolRep1	24h_Control_BiolRep1
Q9H3P7	1	Golgi resident protein GCP60 OS=Homo sapiens GN=ACBD3 PE=1 SV=4	125.37		0.895834	-0.11	0.45	0.33	1.06	0.22	0.94	0.22
P12931	2	Proto-oncogene tyrosine-protein kinase Src OS=Homo sapiens GN=SRC PE=1 SV=3	125.24	24h_Control_BiolRep1	24h_Control_BiolRep1	24h_Control_BiolRep1	24h_Control_BiolRep1	24h_Control_BiolRep1
Q99961	1	Endophilin-A2 OS=Homo sapiens GN=SH3GL1 PE=1 SV=1	125.05		0.932394	-0.07	0.44	0.4	1.04	0.22	0.96	0.22
Q2NL82	2	Pre-rRNA-processing protein TSR1 homolog OS=Homo sapiens GN=TSR1 PE=1 SV=1	124.82		0.88692	-0.12	0.29	0.2	1.06	0.14	0.94	0.14
P26196	1	Probable ATP-dependent RNA helicase DDX6 OS=Homo sapiens GN=DDX6 PE=1 SV=2	124.76		1.69893	0.53	0.85	0.91	0.75	0.38	1.25	0.38
P47895	2	Aldehyde dehydrogenase family 1 member A3 OS=Homo sapiens GN=ALDH1A3 PE=1 SV=2	124.55	24h_Control_BiolRep1	24h_Control_BiolRep1	24h_Control_BiolRep1	24h_Control_BiolRep1	24h_Control_BiolRep1
Q9Y3D8	1	Adenylate kinase isoenzyme 6 OS=Homo sapiens GN=TAF9 PE=1 SV=1	124.01	24h_Induced_BiolRep1	24h_Induced_BiolRep1	24h_Induced_BiolRep1	24h_Induced_BiolRep1	24h_Induced_BiolRep1
P11217	2	Glycogen phosphorylase, muscle form OS=Homo sapiens GN=PYGM PE=1 SV=6	124.01	24h_Control_BiolRep1	24h_Control_BiolRep1	24h_Control_BiolRep1	24h_Control_BiolRep1	24h_Control_BiolRep1
Q96EY7	1	Pentatricopeptide repeat-containing protein 3, mitochondrial OS=Homo sapiens GN=PTCD3 PE=1 SV=3	123.61		0.778801	-0.25	0.56	0.2	1.12	0.27	0.88	0.27
P24539	1	ATP synthase subunit b, mitochondrial OS=Homo sapiens GN=ATP5F1 PE=1 SV=2	123.57	24h_Control_BiolRep1	24h_Control_BiolRep1	24h_Control_BiolRep1	24h_Control_BiolRep1	24h_Control_BiolRep1
Q9UGV2	1	Protein NDRG3 OS=Homo sapiens GN=NDRG3 PE=1 SV=2	123.56	24h_Control_BiolRep1	24h_Control_BiolRep1	24h_Control_BiolRep1	24h_Control_BiolRep1	24h_Control_BiolRep1
Q9BRP1	1	Programmed cell death protein 2-like OS=Homo sapiens GN=PDCD2L PE=1 SV=1	123.49		1.10517	0.1	0.69	0.64	0.95	0.33	1.05	0.33
Q15382	1	GTP-binding protein Rheb OS=Homo sapiens GN=RHEB PE=1 SV=1	123.29	24h_Induced_BiolRep1	24h_Induced_BiolRep1	24h_Induced_BiolRep1	24h_Induced_BiolRep1	24h_Induced_BiolRep1
O43290	2	U4/U6.U5 tri-snRNP-associated protein 1 OS=Homo sapiens GN=SART1 PE=1 SV=1	123.27	24h_Control_BiolRep1	24h_Control_BiolRep1	24h_Control_BiolRep1	24h_Control_BiolRep1	24h_Control_BiolRep1
Q969N2	1	GPI transamidase component PIG-T OS=Homo sapiens GN=PIGT PE=1 SV=1	122.91	24h_Induced_BiolRep1	24h_Induced_BiolRep1	24h_Induced_BiolRep1	24h_Induced_BiolRep1	24h_Induced_BiolRep1
Q00341	2	Vigilin OS=Homo sapiens GN=HDLBP PE=1 SV=2	122.1		0.83527	-0.18	0.3	0.14	1.09	0.15	0.91	0.15
Q9Y606	1	tRNA pseudouridine synthase A, mitochondrial OS=Homo sapiens GN=PUS1 PE=1 SV=3	122.03	24h_Induced_BiolRep1	24h_Induced_BiolRep1	24h_Induced_BiolRep1	24h_Induced_BiolRep1	24h_Induced_BiolRep1
O15498	1	Synaptobrevin homolog YKT6 OS=Homo sapiens GN=YKT6 PE=1 SV=1	121.8	24h_Control_BiolRep1	24h_Control_BiolRep1	24h_Control_BiolRep1	24h_Control_BiolRep1	24h_Control_BiolRep1
P51451	2	Tyrosine-protein kinase Blk OS=Homo sapiens GN=BLK PE=1 SV=3	121.7		1	0	0.23	0.51	1	0.11	1	0.11
Q16222	1	UDP-N-acetylhexosamine pyrophosphorylase OS=Homo sapiens GN=UAP1 PE=1 SV=3	121.44	24h_Control_BiolRep1	24h_Control_BiolRep1	24h_Control_BiolRep1	24h_Control_BiolRep1	24h_Control_BiolRep1
Q07866	1	Kinesin light chain 1 OS=Homo sapiens GN=KLC1 PE=1 SV=2	121.19		1.19722	0.18	0.22	0.93	0.91	0.11	1.09	0.11
P50570	2	Dynamin-2 OS=Homo sapiens GN=DNM2 PE=1 SV=2	120.9		0.612626	-0.49	0.31	0	1.24	0.15	0.76	0.15
Q13330	2	Metastasis-associated protein MTA1 OS=Homo sapiens GN=MTA1 PE=1 SV=2	120.33		0.895834	-0.11	0.47	0.33	1.05	0.23	0.95	0.23
P20073	2	Annexin A7 OS=Homo sapiens GN=ANXA7 PE=1 SV=3	120.22	24h_Control_BiolRep1	24h_Control_BiolRep1	24h_Control_BiolRep1	24h_Control_BiolRep1	24h_Control_BiolRep1
Q15493	1	Regucalcin OS=Homo sapiens GN=RGN PE=1 SV=1	119.87	24h_Control_BiolRep1	24h_Control_BiolRep1	24h_Control_BiolRep1	24h_Control_BiolRep1	24h_Control_BiolRep1
Q9BV38	1	WD repeat-containing protein 18 OS=Homo sapiens GN=WDR18 PE=1 SV=2	119.6		0.869358	-0.14	0.39	0.24	1.07	0.19	0.93	0.19
P28482	1	Mitogen-activated protein kinase 1 OS=Homo sapiens GN=MAPK1 PE=1 SV=3	119	24h_Control_BiolRep1	24h_Control_BiolRep1	24h_Control_BiolRep1	24h_Control_BiolRep1	24h_Control_BiolRep1
Q08752	1	Peptidyl-prolyl cis-trans isomerase D OS=Homo sapiens GN=PPID PE=1 SV=3	118.88	24h_Control_BiolRep1	24h_Control_BiolRep1	24h_Control_BiolRep1	24h_Control_BiolRep1	24h_Control_BiolRep1
Q8IWF9	1	Coiled-coil domain-containing protein 83 OS=Homo sapiens GN=CCDC83 PE=2 SV=2	118.71	24h_Control_BiolRep1	24h_Control_BiolRep1	24h_Control_BiolRep1	24h_Control_BiolRep1	24h_Control_BiolRep1
Q14258	1	E3 ubiquitin/ISG15 ligase TRIM25 OS=Homo sapiens GN=TRIM25 PE=1 SV=2	118.62		0.794534	-0.23	0.94	0.35	1.11	0.43	0.89	0.43
Q8IYS1	1	Peptidase M20 domain-containing protein 2 OS=Homo sapiens GN=PM20D2 PE=1 SV=2	118.37	24h_Induced_BiolRep1	24h_Induced_BiolRep1	24h_Induced_BiolRep1	24h_Induced_BiolRep1	24h_Induced_BiolRep1
Q15007	1	Pre-mRNA-splicing regulator WTAP OS=Homo sapiens GN=WTAP PE=1 SV=2	118.12	24h_Control_BiolRep1	24h_Control_BiolRep1	24h_Control_BiolRep1	24h_Control_BiolRep1	24h_Control_BiolRep1
Q04724	2	Transducin-like enhancer protein 1 OS=Homo sapiens GN=TLE1 PE=1 SV=2	117.91	24h_Control_BiolRep1	24h_Control_BiolRep1	24h_Control_BiolRep1	24h_Control_BiolRep1	24h_Control_BiolRep1
Q04727	2	Transducin-like enhancer protein 4 OS=Homo sapiens GN=TLE4 PE=1 SV=3	117.91	24h_Control_BiolRep1	24h_Control_BiolRep1	24h_Control_BiolRep1	24h_Control_BiolRep1	24h_Control_BiolRep1
Q9UBK8	2	Methionine synthase reductase OS=Homo sapiens GN=MTRR PE=1 SV=3	117.65	24h_Control_BiolRep1	24h_Control_BiolRep1	24h_Control_BiolRep1	24h_Control_BiolRep1	24h_Control_BiolRep1
Q9BQ67	1	Glutamate-rich WD repeat-containing protein 1 OS=Homo sapiens GN=GRWD1 PE=1 SV=1	117.31		0.594521	-0.52	0.75	0.12	1.25	0.34	0.75	0.34
Q9Y285	1	Phenylalanine--tRNA ligase alpha subunit OS=Homo sapiens GN=FARSA PE=1 SV=3	116.79		1.17351	0.16	0.35	0.8	0.92	0.17	1.08	0.17
Q9GZS3	1	WD repeat-containing protein 61 OS=Homo sapiens GN=WDR61 PE=1 SV=1	116.55	24h_Control_BiolRep1	24h_Control_BiolRep1	24h_Control_BiolRep1	24h_Control_BiolRep1	24h_Control_BiolRep1
P48735	1	Isocitrate dehydrogenase [NADP], mitochondrial OS=Homo sapiens GN=IDH2 PE=1 SV=2	116.51	24h_Control_BiolRep1	24h_Control_BiolRep1	24h_Control_BiolRep1	24h_Control_BiolRep1	24h_Control_BiolRep1
Q06210	1	Glutamine--fructose-6-phosphate aminotransferase [isomerizing] 1 OS=Homo sapiens GN=GFPT1 PE=1 SV=3	116.3		0.960789	-0.04	0.35	0.43	1.02	0.17	0.98	0.17
P49959	2	Double-strand break repair protein MRE11A OS=Homo sapiens GN=MRE11A PE=1 SV=3	116.15		0.71177	-0.34	0.59	0.14	1.16	0.28	0.84	0.28
P48637	1	Glutathione synthetase OS=Homo sapiens GN=GSS PE=1 SV=1	116.15		1.29693	0.26	0.31	0.93	0.87	0.15	1.13	0.15
Q8WVM8	1	Sec1 family domain-containing protein 1 OS=Homo sapiens GN=SCFD1 PE=1 SV=4	116.04	24h_Control_BiolRep1	24h_Control_BiolRep1	24h_Control_BiolRep1	24h_Control_BiolRep1	24h_Control_BiolRep1
Q8WY22	1	BRI3-binding protein OS=Homo sapiens GN=BRI3BP PE=1 SV=1	115.74	24h_Control_BiolRep1	24h_Control_BiolRep1	24h_Control_BiolRep1	24h_Control_BiolRep1	24h_Control_BiolRep1
P43304	2	Glycerol-3-phosphate dehydrogenase, mitochondrial OS=Homo sapiens GN=GPD2 PE=1 SV=3	115.73	24h_Induced_BiolRep1	24h_Induced_BiolRep1	24h_Induced_BiolRep1	24h_Induced_BiolRep1	24h_Induced_BiolRep1
Q99436	1	Proteasome subunit beta type-7 OS=Homo sapiens GN=PSMB7 PE=1 SV=1	115.59	24h_Control_BiolRep1	24h_Control_BiolRep1	24h_Control_BiolRep1	24h_Control_BiolRep1	24h_Control_BiolRep1
Q9H223	1	EH domain-containing protein 4 OS=Homo sapiens GN=EHD4 PE=1 SV=1	115.29	24h_Control_BiolRep1	24h_Control_BiolRep1	24h_Control_BiolRep1	24h_Control_BiolRep1	24h_Control_BiolRep1
P01024	2	Complement C3 OS=Homo sapiens GN=C3 PE=1 SV=2	114.24		1.33643	0.29	0.33	0.94	0.86	0.17	1.14	0.17
P19823	2	Inter-alpha-trypsin inhibitor heavy chain H2 OS=Homo sapiens GN=ITIH2 PE=1 SV=2	113.83	24h_Control_BiolRep1	24h_Control_BiolRep1	24h_Control_BiolRep1	24h_Control_BiolRep1	24h_Control_BiolRep1
P33993	1	DNA replication licensing factor MCM7 OS=Homo sapiens GN=MCM7 PE=1 SV=4	113.76		0.726149	-0.32	0.36	0.07	1.16	0.18	0.84	0.18
P51648	2	Fatty aldehyde dehydrogenase OS=Homo sapiens GN=ALDH3A2 PE=1 SV=1	113.66	24h_Control_BiolRep1	24h_Control_BiolRep1	24h_Control_BiolRep1	24h_Control_BiolRep1	24h_Control_BiolRep1
Q9GZZ1	1	N-alpha-acetyltransferase 50 OS=Homo sapiens GN=NAA50 PE=1 SV=1	113.53	24h_Control_BiolRep1	24h_Control_BiolRep1	24h_Control_BiolRep1	24h_Control_BiolRep1	24h_Control_BiolRep1
Q69YN2	1	CWF19-like protein 1 OS=Homo sapiens GN=CWF19L1 PE=1 SV=2	113.52	24h_Control_BiolRep1	24h_Control_BiolRep1	24h_Control_BiolRep1	24h_Control_BiolRep1	24h_Control_BiolRep1
O00178	2	GTP-binding protein 1 OS=Homo sapiens GN=GTPBP1 PE=1 SV=3	113.12	24h_Induced_BiolRep1	24h_Induced_BiolRep1	24h_Induced_BiolRep1	24h_Induced_BiolRep1	24h_Induced_BiolRep1
P10619	1	Lysosomal protective protein OS=Homo sapiens GN=CTSA PE=1 SV=2	112.99	24h_Control_BiolRep1	24h_Control_BiolRep1	24h_Control_BiolRep1	24h_Control_BiolRep1	24h_Control_BiolRep1
Q13451	1	Peptidyl-prolyl cis-trans isomerase FKBP5 OS=Homo sapiens GN=FKBP5 PE=1 SV=2	112.96		0.398519	-0.92	0.39	0	1.43	0.16	0.57	0.16
Q16181	2	Septin-7 OS=Homo sapiens GN=SEPT7 PE=1 SV=2	112.92		0.852144	-0.16	0.28	0.09	1.08	0.14	0.92	0.14
Q9UQK1	0	Protein phosphatase 1 regulatory subunit 3C OS=Homo sapiens GN=PPP1R3C PE=1 SV=2	112.45	24h_Control_BiolRep1	24h_Control_BiolRep1	24h_Control_BiolRep1	24h_Control_BiolRep1	24h_Control_BiolRep1
Q8TAV0	1	Protein FAM76A OS=Homo sapiens GN=FAM76A PE=2 SV=1	112.4	24h_Control_BiolRep1	24h_Control_BiolRep1	24h_Control_BiolRep1	24h_Control_BiolRep1	24h_Control_BiolRep1
O43747	1	AP-1 complex subunit gamma-1 OS=Homo sapiens GN=AP1G1 PE=1 SV=5	112.11	24h_Control_BiolRep1	24h_Control_BiolRep1	24h_Control_BiolRep1	24h_Control_BiolRep1	24h_Control_BiolRep1
Q13610	1	Periodic tryptophan protein 1 homolog OS=Homo sapiens GN=PWP1 PE=1 SV=1	111.58	24h_Control_BiolRep1	24h_Control_BiolRep1	24h_Control_BiolRep1	24h_Control_BiolRep1	24h_Control_BiolRep1
Q8N684	1	Cleavage and polyadenylation specificity factor subunit 7 OS=Homo sapiens GN=CPSF7 PE=1 SV=1	111.3	24h_Control_BiolRep1	24h_Control_BiolRep1	24h_Control_BiolRep1	24h_Control_BiolRep1	24h_Control_BiolRep1
P07954	1	Fumarate hydratase, mitochondrial OS=Homo sapiens GN=FH PE=1 SV=3	111.28		1.16183	0.15	0.26	0.9	0.93	0.13	1.07	0.13
Q9C0B1	1	Alpha-ketoglutarate-dependent dioxygenase FTO OS=Homo sapiens GN=FTO PE=1 SV=3	110.95	24h_Control_BiolRep1	24h_Control_BiolRep1	24h_Control_BiolRep1	24h_Control_BiolRep1	24h_Control_BiolRep1
P51114	2	Fragile X mental retardation syndrome-related protein 1 OS=Homo sapiens GN=FXR1 PE=1 SV=3	110.89		1.01005	0.01	0.56	0.51	0.99	0.27	1.01	0.27
P20648	2	Potassium-transporting ATPase alpha chain 1 OS=Homo sapiens GN=ATP4A PE=2 SV=5	110.83		0.71177	-0.34	0.32	0.02	1.17	0.15	0.83	0.15
O43432	2	Eukaryotic translation initiation factor 4 gamma 3 OS=Homo sapiens GN=EIF4G3 PE=1 SV=2	110.67	24h_Control_BiolRep1	24h_Control_BiolRep1	24h_Control_BiolRep1	24h_Control_BiolRep1	24h_Control_BiolRep1
P50402	1	Emerin OS=Homo sapiens GN=EMD PE=1 SV=1	110.35	24h_Control_BiolRep1	24h_Control_BiolRep1	24h_Control_BiolRep1	24h_Control_BiolRep1	24h_Control_BiolRep1
Q16795	1	NADH dehydrogenase [ubiquinone] 1 alpha subcomplex subunit 9, mitochondrial OS=Homo sapiens GN=NDUFA9 PE=1 SV=2	110.1	24h_Induced_BiolRep1	24h_Induced_BiolRep1	24h_Induced_BiolRep1	24h_Induced_BiolRep1	24h_Induced_BiolRep1
P42285	2	Superkiller viralicidic activity 2-like 2 OS=Homo sapiens GN=SKIV2L2 PE=1 SV=3	110		0.960789	-0.04	0.21	0.33	1.02	0.1	0.98	0.1
O60841	2	Eukaryotic translation initiation factor 5B OS=Homo sapiens GN=EIF5B PE=1 SV=4	109.69		1.11628	0.11	0.28	0.74	0.95	0.14	1.05	0.14
Q12792	1	Twinfilin-1 OS=Homo sapiens GN=TWF1 PE=1 SV=3	109.21		1.20925	0.19	0.91	0.73	0.9	0.42	1.1	0.42
P00387	1	NADH-cytochrome b5 reductase 3 OS=Homo sapiens GN=CYB5R3 PE=1 SV=3	109.06		1.08329	0.08	0.4	0.68	0.96	0.19	1.04	0.19
Q9NRX1	1	RNA-binding protein PNO1 OS=Homo sapiens GN=PNO1 PE=1 SV=1	108.77	24h_Control_BiolRep1	24h_Control_BiolRep1	24h_Control_BiolRep1	24h_Control_BiolRep1	24h_Control_BiolRep1
O60701	1	UDP-glucose 6-dehydrogenase OS=Homo sapiens GN=UGDH PE=1 SV=1	108.48		0.980199	-0.02	0.42	0.45	1.01	0.21	0.99	0.21
Q8IYB8	1	ATP-dependent RNA helicase SUPV3L1, mitochondrial OS=Homo sapiens GN=SUPV3L1 PE=1 SV=1	108.47	24h_Control_BiolRep1	24h_Control_BiolRep1	24h_Control_BiolRep1	24h_Control_BiolRep1	24h_Control_BiolRep1
P14635	1	G2/mitotic-specific cyclin-B1 OS=Homo sapiens GN=CCNB1 PE=1 SV=1	108.23	24h_Induced_BiolRep1	24h_Induced_BiolRep1	24h_Induced_BiolRep1	24h_Induced_BiolRep1	24h_Induced_BiolRep1
P10253	2	Lysosomal alpha-glucosidase OS=Homo sapiens GN=GAA PE=1 SV=4	108.08	24h_Control_BiolRep1	24h_Control_BiolRep1	24h_Control_BiolRep1	24h_Control_BiolRep1	24h_Control_BiolRep1
Q9UEE9	1	Craniofacial development protein 1 OS=Homo sapiens GN=CFDP1 PE=1 SV=1	107.4	24h_Control_BiolRep1	24h_Control_BiolRep1	24h_Control_BiolRep1	24h_Control_BiolRep1	24h_Control_BiolRep1
Q9Y3A5	1	Ribosome maturation protein SBDS OS=Homo sapiens GN=SBDS PE=1 SV=4	107.04	24h_Induced_BiolRep1	24h_Induced_BiolRep1	24h_Induced_BiolRep1	24h_Induced_BiolRep1	24h_Induced_BiolRep1
Q96G03	2	Phosphoglucomutase-2 OS=Homo sapiens GN=PGM2 PE=1 SV=4	106.88		1.30996	0.27	0.36	0.9	0.87	0.18	1.13	0.18
Q96CX2	1	BTB/POZ domain-containing protein KCTD12 OS=Homo sapiens GN=KCTD12 PE=1 SV=1	106.83		1.47698	0.39	0.68	0.88	0.81	0.32	1.19	0.32
O60832	1	H/ACA ribonucleoprotein complex subunit 4 OS=Homo sapiens GN=DKC1 PE=1 SV=3	106.75	24h_Control_BiolRep1	24h_Control_BiolRep1	24h_Control_BiolRep1	24h_Control_BiolRep1	24h_Control_BiolRep1
Q86WS4	1	Uncharacterized protein C12orf40 OS=Homo sapiens GN=C12orf40 PE=2 SV=3	106.57	24h_Control_BiolRep1	24h_Control_BiolRep1	24h_Control_BiolRep1	24h_Control_BiolRep1	24h_Control_BiolRep1
P04040	1	Catalase OS=Homo sapiens GN=CAT PE=1 SV=3	106.32	24h_Induced_BiolRep1	24h_Induced_BiolRep1	24h_Induced_BiolRep1	24h_Induced_BiolRep1	24h_Induced_BiolRep1
Q9Y6G9	1	Cytoplasmic dynein 1 light intermediate chain 1 OS=Homo sapiens GN=DYNC1LI1 PE=1 SV=3	106.25	24h_Induced_BiolRep1	24h_Induced_BiolRep1	24h_Induced_BiolRep1	24h_Induced_BiolRep1	24h_Induced_BiolRep1
Q04725	2	Transducin-like enhancer protein 2 OS=Homo sapiens GN=TLE2 PE=1 SV=2	105.99		1.16183	0.15	0.56	0.68	0.93	0.27	1.07	0.27
Q8ND56	1	Protein LSM14 homolog A OS=Homo sapiens GN=LSM14A PE=1 SV=3	105.73	24h_Control_BiolRep1	24h_Control_BiolRep1	24h_Control_BiolRep1	24h_Control_BiolRep1	24h_Control_BiolRep1
P15313	1	V-type proton ATPase subunit B, kidney isoform OS=Homo sapiens GN=ATP6V1B1 PE=1 SV=3	105.29	24h_Induced_BiolRep1	24h_Induced_BiolRep1	24h_Induced_BiolRep1	24h_Induced_BiolRep1	24h_Induced_BiolRep1
Q10713	1	Mitochondrial-processing peptidase subunit alpha OS=Homo sapiens GN=PMPCA PE=1 SV=2	105.05		1.15027	0.14	0.5	0.69	0.93	0.25	1.07	0.25
P52732	2	Kinesin-like protein KIF11 OS=Homo sapiens GN=KIF11 PE=1 SV=2	104.84	24h_Induced_BiolRep1	24h_Induced_BiolRep1	24h_Induced_BiolRep1	24h_Induced_BiolRep1	24h_Induced_BiolRep1
A6NKT7	2	RanBP2-like and GRIP domain-containing protein 3 OS=Homo sapiens GN=RGPD3 PE=2 SV=2	104.77		0.913931	-0.09	0.39	0.35	1.04	0.19	0.96	0.19
Q15392	1	Delta(24)-sterol reductase OS=Homo sapiens GN=DHCR24 PE=1 SV=2	104.28		0.527292	-0.64	0.86	0.07	1.29	0.38	0.71	0.38
Q9UKY7	1	Protein CDV3 homolog OS=Homo sapiens GN=CDV3 PE=1 SV=1	104.27	24h_Control_BiolRep1	24h_Control_BiolRep1	24h_Control_BiolRep1	24h_Control_BiolRep1	24h_Control_BiolRep1
Q9H7E9	1	UPF0488 protein C8orf33 OS=Homo sapiens GN=C8orf33 PE=1 SV=1	104.14	24h_Control_BiolRep1	24h_Control_BiolRep1	24h_Control_BiolRep1	24h_Control_BiolRep1	24h_Control_BiolRep1
Q9GZR2	1	RNA exonuclease 4 OS=Homo sapiens GN=REXO4 PE=1 SV=2	103.61	24h_Control_BiolRep1	24h_Control_BiolRep1	24h_Control_BiolRep1	24h_Control_BiolRep1	24h_Control_BiolRep1
Q9UBU7	2	Protein DBF4 homolog A OS=Homo sapiens GN=DBF4 PE=1 SV=1	103.53	24h_Induced_BiolRep1	24h_Induced_BiolRep1	24h_Induced_BiolRep1	24h_Induced_BiolRep1	24h_Induced_BiolRep1
O75152	1	Zinc finger CCCH domain-containing protein 11A OS=Homo sapiens GN=ZC3H11A PE=1 SV=3	103.48	24h_Control_BiolRep1	24h_Control_BiolRep1	24h_Control_BiolRep1	24h_Control_BiolRep1	24h_Control_BiolRep1
O94906	2	Pre-mRNA-processing factor 6 OS=Homo sapiens GN=PRPF6 PE=1 SV=1	103.45		1.20925	0.19	0.25	0.94	0.9	0.12	1.1	0.12
P28070	1	Proteasome subunit beta type-4 OS=Homo sapiens GN=PSMB4 PE=1 SV=4	103.34		1.28403	0.25	0.19	0.99	0.88	0.09	1.12	0.09
P0CAP1	1	Myocardial zonula adherens protein OS=Homo sapiens GN=MYZAP PE=1 SV=1	103.15	24h_Induced_BiolRep1	24h_Induced_BiolRep1	24h_Induced_BiolRep1	24h_Induced_BiolRep1	24h_Induced_BiolRep1
Q04726	2	Transducin-like enhancer protein 3 OS=Homo sapiens GN=TLE3 PE=1 SV=2	102.75		1.39097	0.33	0.6	0.85	0.84	0.28	1.16	0.28
P62879	2	Guanine nucleotide-binding protein G(I)/G(S)/G(T) subunit beta-2 OS=Homo sapiens GN=GNB2 PE=1 SV=3	102.71		1.58407	0.46	0.31	1	0.77	0.14	1.23	0.14
Q9Y3T9	1	Nucleolar complex protein 2 homolog OS=Homo sapiens GN=NOC2L PE=1 SV=4	102.71		0.690734	-0.37	0.42	0.03	1.18	0.2	0.82	0.2
O75533	2	Splicing factor 3B subunit 1 OS=Homo sapiens GN=SF3B1 PE=1 SV=3	102.43		1.08329	0.08	0.26	0.68	0.96	0.13	1.04	0.13
O60271	2	C-Jun-amino-terminal kinase-interacting protein 4 OS=Homo sapiens GN=SPAG9 PE=1 SV=4	102.43		0.99005	-0.01	0.31	0.52	1.01	0.16	0.99	0.16
P51809	0	Vesicle-associated membrane protein 7 OS=Homo sapiens GN=VAMP7 PE=1 SV=3	102.39	24h_Control_BiolRep1	24h_Control_BiolRep1	24h_Control_BiolRep1	24h_Control_BiolRep1	24h_Control_BiolRep1
O00541	2	Pescadillo homolog OS=Homo sapiens GN=PES1 PE=1 SV=1	101.67		0.718924	-0.33	0.69	0.21	1.16	0.32	0.84	0.32
P55265	1	Double-stranded RNA-specific adenosine deaminase OS=Homo sapiens GN=ADAR PE=1 SV=4	101.51		0.99005	-0.01	0.37	0.5	1	0.18	1	0.18
Q9Y2J2	1	Band 4.1-like protein 3 OS=Homo sapiens GN=EPB41L3 PE=1 SV=2	101.48		1.40495	0.34	0.39	0.95	0.83	0.19	1.17	0.19
P17858	2	6-phosphofructokinase, liver type OS=Homo sapiens GN=PFKL PE=1 SV=6	101.41		0.677057	-0.39	0.71	0.09	1.19	0.33	0.81	0.33
P38606	1	V-type proton ATPase catalytic subunit A OS=Homo sapiens GN=ATP6V1A PE=1 SV=2	101.37		1.1853	0.17	0.45	0.8	0.92	0.22	1.08	0.22
Q86YQ8	2	Copine-8 OS=Homo sapiens GN=CPNE8 PE=1 SV=2	100.9	24h_Control_BiolRep1	24h_Control_BiolRep1	24h_Control_BiolRep1	24h_Control_BiolRep1	24h_Control_BiolRep1
O14964	2	Hepatocyte growth factor-regulated tyrosine kinase substrate OS=Homo sapiens GN=HGS PE=1 SV=1	100.78		0.582748	-0.54	0.43	0	1.26	0.2	0.74	0.2
O43847	1	Nardilysin OS=Homo sapiens GN=NRD1 PE=1 SV=2	100.71		1.11628	0.11	0.46	0.71	0.95	0.22	1.05	0.22
P08195	1	4F2 cell-surface antigen heavy chain OS=Homo sapiens GN=SLC3A2 PE=1 SV=3	100.6	24h_Control_BiolRep1	24h_Control_BiolRep1	24h_Control_BiolRep1	24h_Control_BiolRep1	24h_Control_BiolRep1
Q9UKX7	1	Nuclear pore complex protein Nup50 OS=Homo sapiens GN=NUP50 PE=1 SV=2	100.37	24h_Control_BiolRep1	24h_Control_BiolRep1	24h_Control_BiolRep1	24h_Control_BiolRep1	24h_Control_BiolRep1
Q96P16	1	Regulation of nuclear pre-mRNA domain-containing protein 1A OS=Homo sapiens GN=RPRD1A PE=1 SV=1	99.99	24h_Control_BiolRep1	24h_Control_BiolRep1	24h_Control_BiolRep1	24h_Control_BiolRep1	24h_Control_BiolRep1
Q3MIP1	2	Inositol 1,4,5-trisphosphate receptor-interacting protein-like 2 OS=Homo sapiens GN=ITPRIPL2 PE=2 SV=1	99.38	24h_Control_BiolRep1	24h_Control_BiolRep1	24h_Control_BiolRep1	24h_Control_BiolRep1	24h_Control_BiolRep1
P18462	2	HLA class I histocompatibility antigen, A-25 alpha chain OS=Homo sapiens GN=HLA-A PE=2 SV=1	99.34	24h_Control_BiolRep1	24h_Control_BiolRep1	24h_Control_BiolRep1	24h_Control_BiolRep1	24h_Control_BiolRep1
P30456	2	HLA class I histocompatibility antigen, A-43 alpha chain OS=Homo sapiens GN=HLA-A PE=2 SV=1	99.34	24h_Control_BiolRep1	24h_Control_BiolRep1	24h_Control_BiolRep1	24h_Control_BiolRep1	24h_Control_BiolRep1
P30450	2	HLA class I histocompatibility antigen, A-26 alpha chain OS=Homo sapiens GN=HLA-A PE=2 SV=2	99.34	24h_Control_BiolRep1	24h_Control_BiolRep1	24h_Control_BiolRep1	24h_Control_BiolRep1	24h_Control_BiolRep1
P30512	2	HLA class I histocompatibility antigen, A-29 alpha chain OS=Homo sapiens GN=HLA-A PE=2 SV=2	99.34	24h_Control_BiolRep1	24h_Control_BiolRep1	24h_Control_BiolRep1	24h_Control_BiolRep1	24h_Control_BiolRep1
Q9Y2Q3	1	Glutathione S-transferase kappa 1 OS=Homo sapiens GN=GSTK1 PE=1 SV=3	99.09	24h_Induced_BiolRep1	24h_Induced_BiolRep1	24h_Induced_BiolRep1	24h_Induced_BiolRep1	24h_Induced_BiolRep1
P51812	1	Ribosomal protein S6 kinase alpha-3 OS=Homo sapiens GN=RPS6KA3 PE=1 SV=1	98.87		1.17351	0.16	0.55	0.69	0.92	0.27	1.08	0.27
Q96NS1	0	Protein yippee-like 4 OS=Homo sapiens GN=YPEL4 PE=2 SV=1	98.85	24h_Control_BiolRep1	24h_Control_BiolRep1	24h_Control_BiolRep1	24h_Control_BiolRep1	24h_Control_BiolRep1
O94973	1	AP-2 complex subunit alpha-2 OS=Homo sapiens GN=AP2A2 PE=1 SV=2	98.82		1.19722	0.18	0.48	0.77	0.91	0.24	1.09	0.24
P26358	1	DNA (cytosine-5)-methyltransferase 1 OS=Homo sapiens GN=DNMT1 PE=1 SV=2	98.45		0.748264	-0.29	0.22	0	1.14	0.11	0.86	0.11
P55809	1	Succinyl-CoA:3-ketoacid coenzyme A transferase 1, mitochondrial OS=Homo sapiens GN=OXCT1 PE=1 SV=1	98.42		1.1853	0.17	0.4	0.82	0.92	0.2	1.08	0.2
P08559	1	Pyruvate dehydrogenase E1 component subunit alpha, somatic form, mitochondrial OS=Homo sapiens GN=PDHA1 PE=1 SV=3	98.08		0.895834	-0.11	0.3	0.28	1.05	0.14	0.95	0.14
Q9NVG8	1	TBC1 domain family member 13 OS=Homo sapiens GN=TBC1D13 PE=1 SV=3	97.96	24h_Control_BiolRep1	24h_Control_BiolRep1	24h_Control_BiolRep1	24h_Control_BiolRep1	24h_Control_BiolRep1
C9JRZ8	2	Aldo-keto reductase family 1 member B15 OS=Homo sapiens GN=AKR1B15 PE=2 SV=1	97.65	24h_Control_BiolRep1	24h_Control_BiolRep1	24h_Control_BiolRep1	24h_Control_BiolRep1	24h_Control_BiolRep1
P07686	2	Beta-hexosaminidase subunit beta OS=Homo sapiens GN=HEXB PE=1 SV=3	97.53	24h_Control_BiolRep1	24h_Control_BiolRep1	24h_Control_BiolRep1	24h_Control_BiolRep1	24h_Control_BiolRep1
Q8TC12	1	Retinol dehydrogenase 11 OS=Homo sapiens GN=RDH11 PE=1 SV=2	97.47		1.13883	0.13	0.69	0.61	0.94	0.33	1.06	0.33
Q99666	2	RANBP2-like and GRIP domain-containing protein 5/6 OS=Homo sapiens GN=RGPD5 PE=1 SV=3	97.35		1.33643	0.29	0.3	0.96	0.86	0.15	1.14	0.15
O14715	2	RANBP2-like and GRIP domain-containing protein 8 OS=Homo sapiens GN=RGPD8 PE=1 SV=2	97.35		1.33643	0.29	0.37	0.92	0.86	0.18	1.14	0.18
Q53H12	1	Acylglycerol kinase, mitochondrial OS=Homo sapiens GN=AGK PE=1 SV=2	96.54		0.40657	-0.9	1.42	0.08	1.38	0.5	0.62	0.5
P36507	1	Dual specificity mitogen-activated protein kinase kinase 2 OS=Homo sapiens GN=MAP2K2 PE=1 SV=1	96.4		0.860708	-0.15	0.32	0.25	1.07	0.16	0.93	0.16
A0MZ66	2	Shootin-1 OS=Homo sapiens GN=KIAA1598 PE=1 SV=4	96.06	24h_Control_BiolRep1	24h_Control_BiolRep1	24h_Control_BiolRep1	24h_Control_BiolRep1	24h_Control_BiolRep1
Q9BY43	0	Charged multivesicular body protein 4a OS=Homo sapiens GN=CHMP4A PE=1 SV=3	95.91	24h_Control_BiolRep1	24h_Control_BiolRep1	24h_Control_BiolRep1	24h_Control_BiolRep1	24h_Control_BiolRep1
P08729	2	Keratin, type II cytoskeletal 7 OS=Homo sapiens GN=KRT7 PE=1 SV=5	95.81		1.03045	0.03	0.48	0.49	0.99	0.24	1.01	0.24
Q9NRV9	0	Heme-binding protein 1 OS=Homo sapiens GN=HEBP1 PE=1 SV=1	95.69	24h_Control_BiolRep1	24h_Control_BiolRep1	24h_Control_BiolRep1	24h_Control_BiolRep1	24h_Control_BiolRep1
Q05048	1	Cleavage stimulation factor subunit 1 OS=Homo sapiens GN=CSTF1 PE=1 SV=1	95.54	24h_Control_BiolRep1	24h_Control_BiolRep1	24h_Control_BiolRep1	24h_Control_BiolRep1	24h_Control_BiolRep1
Q96CN7	1	Isochorismatase domain-containing protein 1 OS=Homo sapiens GN=ISOC1 PE=1 SV=3	95.11	24h_Control_BiolRep1	24h_Control_BiolRep1	24h_Control_BiolRep1	24h_Control_BiolRep1	24h_Control_BiolRep1
P56182	1	Ribosomal RNA processing protein 1 homolog A OS=Homo sapiens GN=RRP1 PE=1 SV=1	94.47		1.1853	0.17	0.71	0.64	0.93	0.33	1.07	0.33
P80192	2	Mitogen-activated protein kinase kinase kinase 9 OS=Homo sapiens GN=MAP3K9 PE=1 SV=3	94.41	24h_Control_BiolRep1	24h_Control_BiolRep1	24h_Control_BiolRep1	24h_Control_BiolRep1	24h_Control_BiolRep1
Q9NSB2	2	Keratin, type II cuticular Hb4 OS=Homo sapiens GN=KRT84 PE=1 SV=2	94.35		1.29693	0.26	0.96	0.67	0.88	0.43	1.12	0.43
P51003	1	Poly(A) polymerase alpha OS=Homo sapiens GN=PAPOLA PE=1 SV=4	94.27		1.0202	0.02	0.53	0.48	0.99	0.26	1.01	0.26
P61011	1	Signal recognition particle 54 kDa protein OS=Homo sapiens GN=SRP54 PE=1 SV=1	94.27		0.83527	-0.18	0.67	0.33	1.09	0.32	0.91	0.32
Q96GQ7	1	Probable ATP-dependent RNA helicase DDX27 OS=Homo sapiens GN=DDX27 PE=1 SV=2	93.86		0.755784	-0.28	0.23	0.01	1.14	0.1	0.86	0.1
Q6UXN9	1	WD repeat-containing protein 82 OS=Homo sapiens GN=WDR82 PE=1 SV=1	93.79	24h_Control_BiolRep1	24h_Control_BiolRep1	24h_Control_BiolRep1	24h_Control_BiolRep1	24h_Control_BiolRep1
Q14978	1	Nucleolar and coiled-body phosphoprotein 1 OS=Homo sapiens GN=NOLC1 PE=1 SV=2	93.7	24h_Control_BiolRep1	24h_Control_BiolRep1	24h_Control_BiolRep1	24h_Control_BiolRep1	24h_Control_BiolRep1
Q9Y2W2	1	WW domain-binding protein 11 OS=Homo sapiens GN=WBP11 PE=1 SV=1	93.48		3.32012	1.2	0.37	1	0.47	0.12	1.53	0.12
P13674	1	Prolyl 4-hydroxylase subunit alpha-1 OS=Homo sapiens GN=P4HA1 PE=1 SV=2	93.22	24h_Control_BiolRep1	24h_Control_BiolRep1	24h_Control_BiolRep1	24h_Control_BiolRep1	24h_Control_BiolRep1
P40939	1	Trifunctional enzyme subunit alpha, mitochondrial OS=Homo sapiens GN=HADHA PE=1 SV=2	92.9		1.10517	0.1	0.32	0.72	0.95	0.16	1.05	0.16
Q16513	1	Serine/threonine-protein kinase N2 OS=Homo sapiens GN=PKN2 PE=1 SV=1	92.65		1.58407	0.46	0.66	0.9	0.78	0.3	1.22	0.3
O75153	1	Clustered mitochondria protein homolog OS=Homo sapiens GN=KIAA0664 PE=1 SV=2	92.45		0.414783	-0.88	0.42	0.01	1.41	0.17	0.59	0.17
P78362	0	SRSF protein kinase 2 OS=Homo sapiens GN=SRPK2 PE=1 SV=3	92.29	24h_Control_BiolRep1	24h_Control_BiolRep1	24h_Control_BiolRep1	24h_Control_BiolRep1	24h_Control_BiolRep1
Q9BRK5	0	45 kDa calcium-binding protein OS=Homo sapiens GN=SDF4 PE=1 SV=1	91.86	24h_Control_BiolRep1	24h_Control_BiolRep1	24h_Control_BiolRep1	24h_Control_BiolRep1	24h_Control_BiolRep1
Q96T88	1	E3 ubiquitin-protein ligase UHRF1 OS=Homo sapiens GN=UHRF1 PE=1 SV=1	91.81		0.941765	-0.06	0.59	0.39	1.03	0.29	0.97	0.29
P49790	1	Nuclear pore complex protein Nup153 OS=Homo sapiens GN=NUP153 PE=1 SV=2	91.64		1.29693	0.26	0.25	0.96	0.87	0.12	1.13	0.12
Q9BTC8	2	Metastasis-associated protein MTA3 OS=Homo sapiens GN=MTA3 PE=1 SV=2	90.96	24h_Control_BiolRep1	24h_Control_BiolRep1	24h_Control_BiolRep1	24h_Control_BiolRep1	24h_Control_BiolRep1
Q9NZL4	0	Hsp70-binding protein 1 OS=Homo sapiens GN=HSPBP1 PE=1 SV=1	90.66	24h_Control_BiolRep1	24h_Control_BiolRep1	24h_Control_BiolRep1	24h_Control_BiolRep1	24h_Control_BiolRep1
O60610	1	Protein diaphanous homolog 1 OS=Homo sapiens GN=DIAPH1 PE=1 SV=2	90.51		1.1853	0.17	0.49	0.73	0.91	0.24	1.09	0.24
Q9UBF2	1	Coatomer subunit gamma-2 OS=Homo sapiens GN=COPG2 PE=1 SV=1	90.14		0.718924	-0.33	0.56	0.13	1.16	0.26	0.84	0.26
Q2M2I5	2	Keratin, type I cytoskeletal 24 OS=Homo sapiens GN=KRT24 PE=1 SV=1	90.12	24h_Control_BiolRep1	24h_Control_BiolRep1	24h_Control_BiolRep1	24h_Control_BiolRep1	24h_Control_BiolRep1
Q5VWM3	1	PRAME family member 18 OS=Homo sapiens GN=PRAMEF18 PE=2 SV=1	89.92	24h_Control_BiolRep1	24h_Control_BiolRep1	24h_Control_BiolRep1	24h_Control_BiolRep1	24h_Control_BiolRep1
P57740	1	Nuclear pore complex protein Nup107 OS=Homo sapiens GN=NUP107 PE=1 SV=1	89.56		1	0	0.36	0.51	1	0.18	1	0.18
P50995	1	Annexin A11 OS=Homo sapiens GN=ANXA11 PE=1 SV=1	89.36		1.01005	0.01	0.3	0.49	0.99	0.15	1.01	0.15
P01892	2	HLA class I histocompatibility antigen, A-2 alpha chain OS=Homo sapiens GN=HLA-A PE=1 SV=1	89.26	24h_Control_BiolRep1	24h_Control_BiolRep1	24h_Control_BiolRep1	24h_Control_BiolRep1	24h_Control_BiolRep1
P21397	1	Amine oxidase [flavin-containing] A OS=Homo sapiens GN=MAOA PE=1 SV=1	89.08	24h_Control_BiolRep1	24h_Control_BiolRep1	24h_Control_BiolRep1	24h_Control_BiolRep1	24h_Control_BiolRep1
Q9BV23	0	Monoacylglycerol lipase ABHD6 OS=Homo sapiens GN=ABHD6 PE=2 SV=1	88.78	24h_Control_BiolRep1	24h_Control_BiolRep1	24h_Control_BiolRep1	24h_Control_BiolRep1	24h_Control_BiolRep1
Q9H6Z4	0	Ran-binding protein 3 OS=Homo sapiens GN=RANBP3 PE=1 SV=1	88.74	24h_Control_BiolRep1	24h_Control_BiolRep1	24h_Control_BiolRep1	24h_Control_BiolRep1	24h_Control_BiolRep1
Q96CT7	1	Coiled-coil domain-containing protein 124 OS=Homo sapiens GN=CCDC124 PE=1 SV=1	88.66	24h_Control_BiolRep1	24h_Control_BiolRep1	24h_Control_BiolRep1	24h_Control_BiolRep1	24h_Control_BiolRep1
Q9NVP1	1	ATP-dependent RNA helicase DDX18 OS=Homo sapiens GN=DDX18 PE=1 SV=2	88.6		0.941765	-0.06	0.28	0.32	1.03	0.14	0.97	0.14
Q9HC35	1	Echinoderm microtubule-associated protein-like 4 OS=Homo sapiens GN=EML4 PE=1 SV=3	88.15		0.733447	-0.31	0.2	0	1.15	0.1	0.85	0.1
O95782	1	AP-2 complex subunit alpha-1 OS=Homo sapiens GN=AP2A1 PE=1 SV=3	88.06		1.99372	0.69	0.48	0.99	0.67	0.21	1.33	0.21
Q16600	1	Zinc finger protein 239 OS=Homo sapiens GN=ZNF239 PE=1 SV=3	87.91	24h_Control_BiolRep1	24h_Control_BiolRep1	24h_Control_BiolRep1	24h_Control_BiolRep1	24h_Control_BiolRep1
Q9NR46	1	Endophilin-B2 OS=Homo sapiens GN=SH3GLB2 PE=1 SV=1	87.76	24h_Control_BiolRep1	24h_Control_BiolRep1	24h_Control_BiolRep1	24h_Control_BiolRep1	24h_Control_BiolRep1
P16520	2	Guanine nucleotide-binding protein G(I)/G(S)/G(T) subunit beta-3 OS=Homo sapiens GN=GNB3 PE=1 SV=1	87.7		1.46228	0.38	0.54	0.89	0.82	0.26	1.18	0.26
Q6NVY1	1	3-hydroxyisobutyryl-CoA hydrolase, mitochondrial OS=Homo sapiens GN=HIBCH PE=1 SV=2	87.69	24h_Control_BiolRep1	24h_Control_BiolRep1	24h_Control_BiolRep1	24h_Control_BiolRep1	24h_Control_BiolRep1
P08779	2	Keratin, type I cytoskeletal 16 OS=Homo sapiens GN=KRT16 PE=1 SV=4	87.54	24h_Control_BiolRep1	24h_Control_BiolRep1	24h_Control_BiolRep1	24h_Control_BiolRep1	24h_Control_BiolRep1
P02533	2	Keratin, type I cytoskeletal 14 OS=Homo sapiens GN=KRT14 PE=1 SV=4	87.54	24h_Control_BiolRep1	24h_Control_BiolRep1	24h_Control_BiolRep1	24h_Control_BiolRep1	24h_Control_BiolRep1
Q9UGP8	1	Translocation protein SEC63 homolog OS=Homo sapiens GN=SEC63 PE=1 SV=2	87.46	24h_Control_BiolRep1	24h_Control_BiolRep1	24h_Control_BiolRep1	24h_Control_BiolRep1	24h_Control_BiolRep1
Q8IY84	1	Serine/threonine-protein kinase NIM1 OS=Homo sapiens GN=NIM1 PE=1 SV=1	87.44	24h_Induced_BiolRep1	24h_Induced_BiolRep1	24h_Induced_BiolRep1	24h_Induced_BiolRep1	24h_Induced_BiolRep1
A6NGU5	1	Putative gamma-glutamyltranspeptidase 3 OS=Homo sapiens GN=GGT3P PE=5 SV=2	87.4	24h_Control_BiolRep1	24h_Control_BiolRep1	24h_Control_BiolRep1	24h_Control_BiolRep1	24h_Control_BiolRep1
P36268	1	Gamma-glutamyltranspeptidase 2 OS=Homo sapiens GN=GGT2 PE=1 SV=3	87.4		1.27125	0.24	0.48	0.9	0.87	0.21	1.13	0.21
P30837	2	Aldehyde dehydrogenase X, mitochondrial OS=Homo sapiens GN=ALDH1B1 PE=1 SV=3	86.68		1.05127	0.05	0.47	0.63	0.97	0.23	1.03	0.23
P10155	1	60 kDa SS-A/Ro ribonucleoprotein OS=Homo sapiens GN=TROVE2 PE=1 SV=2	86.64	24h_Control_BiolRep1	24h_Control_BiolRep1	24h_Control_BiolRep1	24h_Control_BiolRep1	24h_Control_BiolRep1
O15260	1	Surfeit locus protein 4 OS=Homo sapiens GN=SURF4 PE=1 SV=3	86.5	24h_Control_BiolRep1	24h_Control_BiolRep1	24h_Control_BiolRep1	24h_Control_BiolRep1	24h_Control_BiolRep1
Q8WU90	1	Zinc finger CCCH domain-containing protein 15 OS=Homo sapiens GN=ZC3H15 PE=1 SV=1	86.25		0.644036	-0.44	0.45	0.02	1.21	0.21	0.79	0.21
O14562	1	Ubiquitin domain-containing protein UBFD1 OS=Homo sapiens GN=UBFD1 PE=1 SV=2	85.83		0.786628	-0.24	0.59	0.2	1.12	0.28	0.88	0.28
Q04695	2	Keratin, type I cytoskeletal 17 OS=Homo sapiens GN=KRT17 PE=1 SV=2	85.76		0.594521	-0.52	0.35	0	1.25	0.16	0.75	0.16
P19012	2	Keratin, type I cytoskeletal 15 OS=Homo sapiens GN=KRT15 PE=1 SV=3	85.76		0.588605	-0.53	0.42	0.01	1.26	0.19	0.74	0.19
O76013	2	Keratin, type I cuticular Ha6 OS=Homo sapiens GN=KRT36 PE=1 SV=1	85.76	24h_Control_BiolRep1	24h_Control_BiolRep1	24h_Control_BiolRep1	24h_Control_BiolRep1	24h_Control_BiolRep1
Q14532	2	Keratin, type I cuticular Ha2 OS=Homo sapiens GN=KRT32 PE=1 SV=3	85.76	24h_Control_BiolRep1	24h_Control_BiolRep1	24h_Control_BiolRep1	24h_Control_BiolRep1	24h_Control_BiolRep1
O15131	1	Importin subunit alpha-6 OS=Homo sapiens GN=KPNA5 PE=1 SV=2	85.71	24h_Control_BiolRep1	24h_Control_BiolRep1	24h_Control_BiolRep1	24h_Control_BiolRep1	24h_Control_BiolRep1
Q14CN4	2	Keratin, type II cytoskeletal 72 OS=Homo sapiens GN=KRT72 PE=1 SV=2	85.66		0.786628	-0.24	0.7	0.25	1.12	0.33	0.88	0.33
O60763	1	General vesicular transport factor p115 OS=Homo sapiens GN=USO1 PE=1 SV=2	85.35		0.970446	-0.03	0.33	0.37	1.02	0.16	0.98	0.16
Q01546	2	Keratin, type II cytoskeletal 2 oral OS=Homo sapiens GN=KRT76 PE=1 SV=2	85.28	24h_Control_BiolRep1	24h_Control_BiolRep1	24h_Control_BiolRep1	24h_Control_BiolRep1	24h_Control_BiolRep1
Q93050	1	V-type proton ATPase 116 kDa subunit a isoform 1 OS=Homo sapiens GN=ATP6V0A1 PE=1 SV=3	85.14	24h_Control_BiolRep1	24h_Control_BiolRep1	24h_Control_BiolRep1	24h_Control_BiolRep1	24h_Control_BiolRep1
Q8WVX9	1	Fatty acyl-CoA reductase 1 OS=Homo sapiens GN=FAR1 PE=1 SV=1	85.01	24h_Control_BiolRep1	24h_Control_BiolRep1	24h_Control_BiolRep1	24h_Control_BiolRep1	24h_Control_BiolRep1
P36551	1	Coproporphyrinogen-III oxidase, mitochondrial OS=Homo sapiens GN=CPOX PE=1 SV=3	84.74	24h_Control_BiolRep1	24h_Control_BiolRep1	24h_Control_BiolRep1	24h_Control_BiolRep1	24h_Control_BiolRep1
Q53F19	1	Uncharacterized protein C17orf85 OS=Homo sapiens GN=C17orf85 PE=1 SV=2	84.54	24h_Control_BiolRep1	24h_Control_BiolRep1	24h_Control_BiolRep1	24h_Control_BiolRep1	24h_Control_BiolRep1
Q9BZW7	0	Testis-specific gene 10 protein OS=Homo sapiens GN=TSGA10 PE=1 SV=1	84.49	24h_Control_BiolRep1	24h_Control_BiolRep1	24h_Control_BiolRep1	24h_Control_BiolRep1	24h_Control_BiolRep1
Q86XP3	1	ATP-dependent RNA helicase DDX42 OS=Homo sapiens GN=DDX42 PE=1 SV=1	84.35		0.895834	-0.11	0.25	0.21	1.06	0.12	0.94	0.12
Q9UNF0	1	Protein kinase C and casein kinase substrate in neurons protein 2 OS=Homo sapiens GN=PACSIN2 PE=1 SV=2	84.11	24h_Control_BiolRep1	24h_Control_BiolRep1	24h_Control_BiolRep1	24h_Control_BiolRep1	24h_Control_BiolRep1
Q7Z7H5	1	Transmembrane emp24 domain-containing protein 4 OS=Homo sapiens GN=TMED4 PE=1 SV=1	83.98	24h_Control_BiolRep1	24h_Control_BiolRep1	24h_Control_BiolRep1	24h_Control_BiolRep1	24h_Control_BiolRep1
Q7Z3J3	2	RanBP2-like and GRIP domain-containing protein 4 OS=Homo sapiens GN=RGPD4 PE=2 SV=3	83.62		1.15027	0.14	0.44	0.72	0.93	0.22	1.07	0.22
Q14562	2	ATP-dependent RNA helicase DHX8 OS=Homo sapiens GN=DHX8 PE=1 SV=1	83.5	24h_Control_BiolRep1	24h_Control_BiolRep1	24h_Control_BiolRep1	24h_Control_BiolRep1	24h_Control_BiolRep1
P57737	1	Coronin-7 OS=Homo sapiens GN=CORO7 PE=1 SV=2	82.88		0.88692	-0.12	0.44	0.27	1.06	0.22	0.94	0.22
Q14203	1	Dynactin subunit 1 OS=Homo sapiens GN=DCTN1 PE=1 SV=3	82.7		1.93479	0.66	0.27	1	0.68	0.12	1.32	0.12
Q92615	1	La-related protein 4B OS=Homo sapiens GN=LARP4B PE=1 SV=3	82.57		1.2214	0.2	0.79	0.71	0.91	0.37	1.09	0.37
P20794	2	Serine/threonine-protein kinase MAK OS=Homo sapiens GN=MAK PE=1 SV=2	82.05	24h_Control_BiolRep1	24h_Control_BiolRep1	24h_Control_BiolRep1	24h_Control_BiolRep1	24h_Control_BiolRep1
Q9Y6U3	1	Adseverin OS=Homo sapiens GN=SCIN PE=1 SV=4	81.99		0.594521	-0.52	0.65	0.05	1.25	0.29	0.75	0.29
Q96KR1	1	Zinc finger RNA-binding protein OS=Homo sapiens GN=ZFR PE=1 SV=2	81.97	24h_Control_BiolRep1	24h_Control_BiolRep1	24h_Control_BiolRep1	24h_Control_BiolRep1	24h_Control_BiolRep1
Q5JVF3	1	PCI domain-containing protein 2 OS=Homo sapiens GN=PCID2 PE=1 SV=2	81.91	24h_Induced_BiolRep1	24h_Induced_BiolRep1	24h_Induced_BiolRep1	24h_Induced_BiolRep1	24h_Induced_BiolRep1
O15042	1	U2 snRNP-associated SURP motif-containing protein OS=Homo sapiens GN=U2SURP PE=1 SV=2	81.89	24h_Control_BiolRep1	24h_Control_BiolRep1	24h_Control_BiolRep1	24h_Control_BiolRep1	24h_Control_BiolRep1
Q7Z417	1	Nuclear fragile X mental retardation-interacting protein 2 OS=Homo sapiens GN=NUFIP2 PE=1 SV=1	81.62		1.1853	0.17	0.93	0.62	0.93	0.43	1.07	0.43
P35611	1	Alpha-adducin OS=Homo sapiens GN=ADD1 PE=1 SV=2	81.62		1	0	0.5	0.5	1	0.25	1	0.25
P45954	0	Short/branched chain specific acyl-CoA dehydrogenase, mitochondrial OS=Homo sapiens GN=ACADSB PE=1 SV=1	81.48	24h_Control_BiolRep1	24h_Control_BiolRep1	24h_Control_BiolRep1	24h_Control_BiolRep1	24h_Control_BiolRep1
Q9UBE8	1	Serine/threonine-protein kinase NLK OS=Homo sapiens GN=NLK PE=1 SV=2	81.39	24h_Control_BiolRep1	24h_Control_BiolRep1	24h_Control_BiolRep1	24h_Control_BiolRep1	24h_Control_BiolRep1
P54725	2	UV excision repair protein RAD23 homolog A OS=Homo sapiens GN=RAD23A PE=1 SV=1	81.24	24h_Induced_BiolRep1	24h_Induced_BiolRep1	24h_Induced_BiolRep1	24h_Induced_BiolRep1	24h_Induced_BiolRep1
Q9Y4R8	1	Telomere length regulation protein TEL2 homolog OS=Homo sapiens GN=TELO2 PE=1 SV=2	81.07	24h_Control_BiolRep1	24h_Control_BiolRep1	24h_Control_BiolRep1	24h_Control_BiolRep1	24h_Control_BiolRep1
P53597	1	Succinyl-CoA ligase [ADP/GDP-forming] subunit alpha, mitochondrial OS=Homo sapiens GN=SUCLG1 PE=1 SV=4	80.92	24h_Induced_BiolRep1	24h_Induced_BiolRep1	24h_Induced_BiolRep1	24h_Induced_BiolRep1	24h_Induced_BiolRep1
Q9BYD6	1	39S ribosomal protein L1, mitochondrial OS=Homo sapiens GN=MRPL1 PE=1 SV=2	80.88	24h_Control_BiolRep1	24h_Control_BiolRep1	24h_Control_BiolRep1	24h_Control_BiolRep1	24h_Control_BiolRep1
O43896	1	Kinesin-like protein KIF1C OS=Homo sapiens GN=KIF1C PE=1 SV=3	80.86	24h_Control_BiolRep1	24h_Control_BiolRep1	24h_Control_BiolRep1	24h_Control_BiolRep1	24h_Control_BiolRep1
Q9NRJ5	2	Poly(A) polymerase beta OS=Homo sapiens GN=PAPOLB PE=2 SV=1	80.8	24h_Induced_BiolRep1	24h_Induced_BiolRep1	24h_Induced_BiolRep1	24h_Induced_BiolRep1	24h_Induced_BiolRep1
Q96KA5	1	Cleft lip and palate transmembrane protein 1-like protein OS=Homo sapiens GN=CLPTM1L PE=1 SV=1	80.79	24h_Control_BiolRep1	24h_Control_BiolRep1	24h_Control_BiolRep1	24h_Control_BiolRep1	24h_Control_BiolRep1
P61964	1	WD repeat-containing protein 5 OS=Homo sapiens GN=WDR5 PE=1 SV=1	80.75	24h_Induced_BiolRep1	24h_Induced_BiolRep1	24h_Induced_BiolRep1	24h_Induced_BiolRep1	24h_Induced_BiolRep1
Q92917	1	G patch domain and KOW motifs-containing protein OS=Homo sapiens GN=GPKOW PE=1 SV=2	80.21	24h_Control_BiolRep1	24h_Control_BiolRep1	24h_Control_BiolRep1	24h_Control_BiolRep1	24h_Control_BiolRep1
P20839	2	Inosine-5'-monophosphate dehydrogenase 1 OS=Homo sapiens GN=IMPDH1 PE=1 SV=2	79.56		1.03045	0.03	0.59	0.55	0.99	0.29	1.01	0.29
Q9HCE1	1	Putative helicase MOV-10 OS=Homo sapiens GN=MOV10 PE=1 SV=2	79.43	24h_Induced_BiolRep1	24h_Induced_BiolRep1	24h_Induced_BiolRep1	24h_Induced_BiolRep1	24h_Induced_BiolRep1
P27707	0	Deoxycytidine kinase OS=Homo sapiens GN=DCK PE=1 SV=1	79.41	24h_Control_BiolRep1	24h_Control_BiolRep1	24h_Control_BiolRep1	24h_Control_BiolRep1	24h_Control_BiolRep1
Q9BVJ6	0	U3 small nucleolar RNA-associated protein 14 homolog A OS=Homo sapiens GN=UTP14A PE=1 SV=1	79.39	24h_Control_BiolRep1	24h_Control_BiolRep1	24h_Control_BiolRep1	24h_Control_BiolRep1	24h_Control_BiolRep1
O43791	1	Speckle-type POZ protein OS=Homo sapiens GN=SPOP PE=1 SV=1	79.36	24h_Control_BiolRep1	24h_Control_BiolRep1	24h_Control_BiolRep1	24h_Control_BiolRep1	24h_Control_BiolRep1
Q13228	1	Selenium-binding protein 1 OS=Homo sapiens GN=SELENBP1 PE=1 SV=2	79.27	24h_Control_BiolRep1	24h_Control_BiolRep1	24h_Control_BiolRep1	24h_Control_BiolRep1	24h_Control_BiolRep1
Q14141	1	Septin-6 OS=Homo sapiens GN=SEPT6 PE=1 SV=4	79.16		0.771052	-0.26	0.53	0.15	1.12	0.25	0.88	0.25
P13647	2	Keratin, type II cytoskeletal 5 OS=Homo sapiens GN=KRT5 PE=1 SV=3	79		0.860708	-0.15	0.63	0.38	1.07	0.3	0.93	0.3
Q9Y2L1	1	Exosome complex exonuclease RRP44 OS=Homo sapiens GN=DIS3 PE=1 SV=2	78.94		1.29693	0.26	0.24	0.98	0.87	0.12	1.13	0.12
Q9Y2T2	1	AP-3 complex subunit mu-1 OS=Homo sapiens GN=AP3M1 PE=1 SV=1	78.92		0.414783	-0.88	0.62	0.01	1.4	0.24	0.6	0.24
Q6U7Q0	0	Zinc finger protein 322 OS=Homo sapiens GN=ZNF322 PE=1 SV=2	78.82	24h_Control_BiolRep1	24h_Control_BiolRep1	24h_Control_BiolRep1	24h_Control_BiolRep1	24h_Control_BiolRep1
Q9UNX4	1	WD repeat-containing protein 3 OS=Homo sapiens GN=WDR3 PE=1 SV=1	78.51		1.08329	0.08	0.53	0.63	0.96	0.26	1.04	0.26
P78356	1	Phosphatidylinositol 5-phosphate 4-kinase type-2 beta OS=Homo sapiens GN=PIP4K2B PE=1 SV=1	78.42	24h_Control_BiolRep1	24h_Control_BiolRep1	24h_Control_BiolRep1	24h_Control_BiolRep1	24h_Control_BiolRep1
Q9NXR1	0	Nuclear distribution protein nudE homolog 1 OS=Homo sapiens GN=NDE1 PE=1 SV=2	78.29	24h_Control_BiolRep1	24h_Control_BiolRep1	24h_Control_BiolRep1	24h_Control_BiolRep1	24h_Control_BiolRep1
O60684	1	Importin subunit alpha-7 OS=Homo sapiens GN=KPNA6 PE=1 SV=1	78.17		0.771052	-0.26	0.53	0.15	1.13	0.25	0.87	0.25
P49748	1	Very long-chain specific acyl-CoA dehydrogenase, mitochondrial OS=Homo sapiens GN=ACADVL PE=1 SV=1	78.11	24h_Control_BiolRep1	24h_Control_BiolRep1	24h_Control_BiolRep1	24h_Control_BiolRep1	24h_Control_BiolRep1
Q7RTU7	0	Basic helix-loop-helix transcription factor scleraxis OS=Homo sapiens GN=SCXA PE=2 SV=1	78	24h_Control_BiolRep1	24h_Control_BiolRep1	24h_Control_BiolRep1	24h_Control_BiolRep1	24h_Control_BiolRep1
Q13423	1	NAD(P) transhydrogenase, mitochondrial OS=Homo sapiens GN=NNT PE=1 SV=3	77.99		1.04081	0.04	0.27	0.61	0.98	0.13	1.02	0.13
P02774	1	Vitamin D-binding protein OS=Homo sapiens GN=GC PE=1 SV=1	77.91	24h_Control_BiolRep1	24h_Control_BiolRep1	24h_Control_BiolRep1	24h_Control_BiolRep1	24h_Control_BiolRep1
Q5JRX3	1	Presequence protease, mitochondrial OS=Homo sapiens GN=PITRM1 PE=1 SV=2	77.63	24h_Control_BiolRep1	24h_Control_BiolRep1	24h_Control_BiolRep1	24h_Control_BiolRep1	24h_Control_BiolRep1
O75792	1	Ribonuclease H2 subunit A OS=Homo sapiens GN=RNASEH2A PE=1 SV=2	77.6	24h_Induced_BiolRep1	24h_Induced_BiolRep1	24h_Induced_BiolRep1	24h_Induced_BiolRep1	24h_Induced_BiolRep1
O75717	1	WD repeat and HMG-box DNA-binding protein 1 OS=Homo sapiens GN=WDHD1 PE=1 SV=1	77.52	24h_Control_BiolRep1	24h_Control_BiolRep1	24h_Control_BiolRep1	24h_Control_BiolRep1	24h_Control_BiolRep1
Q9H6T3	1	RNA polymerase II-associated protein 3 OS=Homo sapiens GN=RPAP3 PE=1 SV=2	77.51		0.496585	-0.7	0.86	0.07	1.32	0.38	0.68	0.38
O95340	2	Bifunctional 3'-phosphoadenosine 5'-phosphosulfate synthase 2 OS=Homo sapiens GN=PAPSS2 PE=1 SV=2	77.4	24h_Control_BiolRep1	24h_Control_BiolRep1	24h_Control_BiolRep1	24h_Control_BiolRep1	24h_Control_BiolRep1
Q86W42	0	THO complex subunit 6 homolog OS=Homo sapiens GN=THOC6 PE=1 SV=1	77.39		0.99005	-0.01	0.87	0.48	1	0.41	1	0.41
Q2TAC2	1	Coiled-coil domain-containing protein 57 OS=Homo sapiens GN=CCDC57 PE=2 SV=2	77.22	24h_Control_BiolRep1	24h_Control_BiolRep1	24h_Control_BiolRep1	24h_Control_BiolRep1	24h_Control_BiolRep1
Q96SI9	2	Spermatid perinuclear RNA-binding protein OS=Homo sapiens GN=STRBP PE=1 SV=1	77.2		1.11628	0.11	0.33	0.81	0.95	0.16	1.05	0.16
Q96P70	1	Importin-9 OS=Homo sapiens GN=IPO9 PE=1 SV=3	76.76	24h_Control_BiolRep1	24h_Control_BiolRep1	24h_Control_BiolRep1	24h_Control_BiolRep1	24h_Control_BiolRep1
P02786	1	Transferrin receptor protein 1 OS=Homo sapiens GN=TFRC PE=1 SV=2	76.47		0.932394	-0.07	0.25	0.26	1.04	0.12	0.96	0.12
Q8TED0	0	U3 small nucleolar RNA-associated protein 15 homolog OS=Homo sapiens GN=UTP15 PE=1 SV=3	76.37	24h_Control_BiolRep1	24h_Control_BiolRep1	24h_Control_BiolRep1	24h_Control_BiolRep1	24h_Control_BiolRep1
P28340	1	DNA polymerase delta catalytic subunit OS=Homo sapiens GN=POLD1 PE=1 SV=2	76.31	24h_Control_BiolRep1	24h_Control_BiolRep1	24h_Control_BiolRep1	24h_Control_BiolRep1	24h_Control_BiolRep1
Q9UIA9	1	Exportin-7 OS=Homo sapiens GN=XPO7 PE=1 SV=3	76.3	24h_Control_BiolRep1	24h_Control_BiolRep1	24h_Control_BiolRep1	24h_Control_BiolRep1	24h_Control_BiolRep1
P19525	1	Interferon-induced, double-stranded RNA-activated protein kinase OS=Homo sapiens GN=EIF2AK2 PE=1 SV=2	76.23		0.740818	-0.3	0.95	0.3	1.13	0.43	0.87	0.43
Q9Y697	1	Cysteine desulfurase, mitochondrial OS=Homo sapiens GN=NFS1 PE=1 SV=3	76.03	24h_Control_BiolRep1	24h_Control_BiolRep1	24h_Control_BiolRep1	24h_Control_BiolRep1	24h_Control_BiolRep1
Q5JSH3	1	WD repeat-containing protein 44 OS=Homo sapiens GN=WDR44 PE=1 SV=1	75.85		0.852144	-0.16	0.51	0.3	1.08	0.25	0.92	0.25
Q06124	1	Tyrosine-protein phosphatase non-receptor type 11 OS=Homo sapiens GN=PTPN11 PE=1 SV=2	75.79		1.04081	0.04	0.58	0.54	0.98	0.28	1.02	0.28
Q9NSK0	1	Kinesin light chain 4 OS=Homo sapiens GN=KLC4 PE=1 SV=3	75.76		1.85893	0.62	1.21	0.86	0.73	0.46	1.27	0.46
A1A5D9	0	Bicaudal D-related protein 2 OS=Homo sapiens GN=CCDC64B PE=2 SV=2	75.7		1.1853	0.17	0.66	0.69	0.92	0.31	1.08	0.31
P49916	1	DNA ligase 3 OS=Homo sapiens GN=LIG3 PE=1 SV=2	75.46		1.71601	0.54	0.39	1	0.74	0.18	1.26	0.18
O95741	2	Copine-6 OS=Homo sapiens GN=CPNE6 PE=1 SV=3	75.32	24h_Control_BiolRep1	24h_Control_BiolRep1	24h_Control_BiolRep1	24h_Control_BiolRep1	24h_Control_BiolRep1
Q93009	1	Ubiquitin carboxyl-terminal hydrolase 7 OS=Homo sapiens GN=USP7 PE=1 SV=2	75.3		0.980199	-0.02	0.24	0.42	1.01	0.12	0.99	0.12
P40222	0	Alpha-taxilin OS=Homo sapiens GN=TXLNA PE=1 SV=3	75.13		1.06184	0.06	0.33	0.62	0.97	0.16	1.03	0.16
P14735	1	Insulin-degrading enzyme OS=Homo sapiens GN=IDE PE=1 SV=4	75.08		0.904837	-0.1	0.26	0.28	1.05	0.13	0.95	0.13
Q92747	0	Actin-related protein 2/3 complex subunit 1A OS=Homo sapiens GN=ARPC1A PE=1 SV=2	75.01	24h_Control_BiolRep1	24h_Control_BiolRep1	24h_Control_BiolRep1	24h_Control_BiolRep1	24h_Control_BiolRep1
O60488	1	Long-chain-fatty-acid--CoA ligase 4 OS=Homo sapiens GN=ACSL4 PE=1 SV=2	74.92	24h_Control_BiolRep1	24h_Control_BiolRep1	24h_Control_BiolRep1	24h_Control_BiolRep1	24h_Control_BiolRep1
Q13616	1	Cullin-1 OS=Homo sapiens GN=CUL1 PE=1 SV=2	74.84		1.53726	0.43	0.5	0.98	0.79	0.23	1.21	0.23
Q96K75	1	Zinc finger protein 514 OS=Homo sapiens GN=ZNF514 PE=2 SV=1	74.76	24h_Induced_BiolRep1	24h_Induced_BiolRep1	24h_Induced_BiolRep1	24h_Induced_BiolRep1	24h_Induced_BiolRep1
Q14195	0	Dihydropyrimidinase-related protein 3 OS=Homo sapiens GN=DPYSL3 PE=1 SV=1	74.69		1.46228	0.38	0.25	1	0.81	0.12	1.19	0.12
Q9NTJ3	1	Structural maintenance of chromosomes protein 4 OS=Homo sapiens GN=SMC4 PE=1 SV=2	74.61		1.04081	0.04	0.26	0.56	0.98	0.13	1.02	0.13
O75306	1	NADH dehydrogenase [ubiquinone] iron-sulfur protein 2, mitochondrial OS=Homo sapiens GN=NDUFS2 PE=1 SV=2	74.56	24h_Control_BiolRep1	24h_Control_BiolRep1	24h_Control_BiolRep1	24h_Control_BiolRep1	24h_Control_BiolRep1
O76094	1	Signal recognition particle 72 kDa protein OS=Homo sapiens GN=SRP72 PE=1 SV=3	74.44		1.59999	0.47	0.27	1	0.77	0.13	1.23	0.13
P13646	2	Keratin, type I cytoskeletal 13 OS=Homo sapiens GN=KRT13 PE=1 SV=4	74.36		0.913931	-0.09	0.55	0.35	1.04	0.27	0.96	0.27
P59095	0	StAR-related lipid transfer protein 6 OS=Homo sapiens GN=STARD6 PE=2 SV=1	74.31	24h_Control_BiolRep1	24h_Control_BiolRep1	24h_Control_BiolRep1	24h_Control_BiolRep1	24h_Control_BiolRep1
Q15291	1	Retinoblastoma-binding protein 5 OS=Homo sapiens GN=RBBP5 PE=1 SV=2	74.02	24h_Control_BiolRep1	24h_Control_BiolRep1	24h_Control_BiolRep1	24h_Control_BiolRep1	24h_Control_BiolRep1
Q9UHB6	1	LIM domain and actin-binding protein 1 OS=Homo sapiens GN=LIMA1 PE=1 SV=1	73.74		1.13883	0.13	0.76	0.64	0.94	0.35	1.06	0.35
Q9NRZ9	1	Lymphoid-specific helicase OS=Homo sapiens GN=HELLS PE=1 SV=1	73.55	24h_Induced_BiolRep1	24h_Induced_BiolRep1	24h_Induced_BiolRep1	24h_Induced_BiolRep1	24h_Induced_BiolRep1
Q7L576	1	Cytoplasmic FMR1-interacting protein 1 OS=Homo sapiens GN=CYFIP1 PE=1 SV=1	73.32		1.33643	0.29	0.42	0.93	0.86	0.2	1.14	0.2
P49643	1	DNA primase large subunit OS=Homo sapiens GN=PRIM2 PE=1 SV=2	73.16		0.99005	-0.01	0.81	0.52	1	0.39	1	0.39
P31327	2	Carbamoyl-phosphate synthase [ammonia], mitochondrial OS=Homo sapiens GN=CPS1 PE=1 SV=2	72.86		0.951229	-0.05	0.44	0.36	1.02	0.22	0.98	0.22
P10316	2	HLA class I histocompatibility antigen, A-69 alpha chain OS=Homo sapiens GN=HLA-A PE=1 SV=2	72.62	24h_Control_BiolRep1	24h_Control_BiolRep1	24h_Control_BiolRep1	24h_Control_BiolRep1	24h_Control_BiolRep1
P30457	2	HLA class I histocompatibility antigen, A-66 alpha chain OS=Homo sapiens GN=HLA-A PE=2 SV=1	72.62	24h_Control_BiolRep1	24h_Control_BiolRep1	24h_Control_BiolRep1	24h_Control_BiolRep1	24h_Control_BiolRep1
P30453	2	HLA class I histocompatibility antigen, A-34 alpha chain OS=Homo sapiens GN=HLA-A PE=1 SV=1	72.62	24h_Control_BiolRep1	24h_Control_BiolRep1	24h_Control_BiolRep1	24h_Control_BiolRep1	24h_Control_BiolRep1
P16190	2	HLA class I histocompatibility antigen, A-33 alpha chain OS=Homo sapiens GN=HLA-A PE=1 SV=3	72.62	24h_Control_BiolRep1	24h_Control_BiolRep1	24h_Control_BiolRep1	24h_Control_BiolRep1	24h_Control_BiolRep1
P16189	2	HLA class I histocompatibility antigen, A-31 alpha chain OS=Homo sapiens GN=HLA-A PE=2 SV=2	72.62	24h_Control_BiolRep1	24h_Control_BiolRep1	24h_Control_BiolRep1	24h_Control_BiolRep1	24h_Control_BiolRep1
Q95604	2	HLA class I histocompatibility antigen, Cw-17 alpha chain OS=Homo sapiens GN=HLA-C PE=1 SV=1	72.62	24h_Control_BiolRep1	24h_Control_BiolRep1	24h_Control_BiolRep1	24h_Control_BiolRep1	24h_Control_BiolRep1
P01891	2	HLA class I histocompatibility antigen, A-68 alpha chain OS=Homo sapiens GN=HLA-A PE=1 SV=4	72.62	24h_Control_BiolRep1	24h_Control_BiolRep1	24h_Control_BiolRep1	24h_Control_BiolRep1	24h_Control_BiolRep1
Q31612	2	HLA class I histocompatibility antigen, B-73 alpha chain OS=Homo sapiens GN=HLA-B PE=1 SV=1	72.62	24h_Control_BiolRep1	24h_Control_BiolRep1	24h_Control_BiolRep1	24h_Control_BiolRep1	24h_Control_BiolRep1
P10321	2	HLA class I histocompatibility antigen, Cw-7 alpha chain OS=Homo sapiens GN=HLA-C PE=1 SV=3	72.62	24h_Control_BiolRep1	24h_Control_BiolRep1	24h_Control_BiolRep1	24h_Control_BiolRep1	24h_Control_BiolRep1
O95786	1	Probable ATP-dependent RNA helicase DDX58 OS=Homo sapiens GN=DDX58 PE=1 SV=2	72.37	24h_Control_BiolRep1	24h_Control_BiolRep1	24h_Control_BiolRep1	24h_Control_BiolRep1	24h_Control_BiolRep1
Q9Y6Y8	1	SEC23-interacting protein OS=Homo sapiens GN=SEC23IP PE=1 SV=1	72.34	24h_Control_BiolRep1	24h_Control_BiolRep1	24h_Control_BiolRep1	24h_Control_BiolRep1	24h_Control_BiolRep1
Q7L2E3	1	Putative ATP-dependent RNA helicase DHX30 OS=Homo sapiens GN=DHX30 PE=1 SV=1	72.04		1.49182	0.4	0.38	0.97	0.8	0.18	1.2	0.18
Q9UJX3	1	Anaphase-promoting complex subunit 7 OS=Homo sapiens GN=ANAPC7 PE=1 SV=4	71.96		1.16183	0.15	0.7	0.64	0.93	0.37	1.07	0.37
Q5TZA2	2	Rootletin OS=Homo sapiens GN=CROCC PE=1 SV=1	71.84	24h_Induced_BiolRep1	24h_Induced_BiolRep1	24h_Induced_BiolRep1	24h_Induced_BiolRep1	24h_Induced_BiolRep1
Q9Y5Q8	0	General transcription factor 3C polypeptide 5 OS=Homo sapiens GN=GTF3C5 PE=1 SV=2	71.76		1.16183	0.15	0.73	0.66	0.92	0.34	1.08	0.34
Q9BZG8	0	Diphthamide biosynthesis protein 1 OS=Homo sapiens GN=DPH1 PE=1 SV=2	71.73	24h_Control_BiolRep1	24h_Control_BiolRep1	24h_Control_BiolRep1	24h_Control_BiolRep1	24h_Control_BiolRep1
Q15697	1	Zinc finger protein 174 OS=Homo sapiens GN=ZNF174 PE=1 SV=1	71.68	24h_Control_BiolRep1	24h_Control_BiolRep1	24h_Control_BiolRep1	24h_Control_BiolRep1	24h_Control_BiolRep1
Q8N9T8	1	Protein KRI1 homolog OS=Homo sapiens GN=KRI1 PE=1 SV=2	71.61	24h_Control_BiolRep1	24h_Control_BiolRep1	24h_Control_BiolRep1	24h_Control_BiolRep1	24h_Control_BiolRep1
Q00169	1	Phosphatidylinositol transfer protein alpha isoform OS=Homo sapiens GN=PITPNA PE=1 SV=2	71.39	24h_Control_BiolRep1	24h_Control_BiolRep1	24h_Control_BiolRep1	24h_Control_BiolRep1	24h_Control_BiolRep1
Q96CW1	0	AP-2 complex subunit mu OS=Homo sapiens GN=AP2M1 PE=1 SV=2	71.35		0.733447	-0.31	0.53	0.12	1.15	0.25	0.85	0.25
Q9H3U1	1	Protein unc-45 homolog A OS=Homo sapiens GN=UNC45A PE=1 SV=1	71.29	24h_Control_BiolRep1	24h_Control_BiolRep1	24h_Control_BiolRep1	24h_Control_BiolRep1	24h_Control_BiolRep1
P23786	1	Carnitine O-palmitoyltransferase 2, mitochondrial OS=Homo sapiens GN=CPT2 PE=1 SV=2	71.27	24h_Control_BiolRep1	24h_Control_BiolRep1	24h_Control_BiolRep1	24h_Control_BiolRep1	24h_Control_BiolRep1
O60231	2	Putative pre-mRNA-splicing factor ATP-dependent RNA helicase DHX16 OS=Homo sapiens GN=DHX16 PE=1 SV=2	71.26	24h_Control_BiolRep1	24h_Control_BiolRep1	24h_Control_BiolRep1	24h_Control_BiolRep1	24h_Control_BiolRep1
Q4V328	0	GRIP1-associated protein 1 OS=Homo sapiens GN=GRIPAP1 PE=1 SV=1	71.1	24h_Control_BiolRep1	24h_Control_BiolRep1	24h_Control_BiolRep1	24h_Control_BiolRep1	24h_Control_BiolRep1
Q8WZ60	0	Kelch-like protein 6 OS=Homo sapiens GN=KLHL6 PE=2 SV=3	71.09	24h_Control_BiolRep1	24h_Control_BiolRep1	24h_Control_BiolRep1	24h_Control_BiolRep1	24h_Control_BiolRep1
O75146	0	Huntingtin-interacting protein 1-related protein OS=Homo sapiens GN=HIP1R PE=1 SV=2	71.02	24h_Control_BiolRep1	24h_Control_BiolRep1	24h_Control_BiolRep1	24h_Control_BiolRep1	24h_Control_BiolRep1
Q8NBJ5	1	Procollagen galactosyltransferase 1 OS=Homo sapiens GN=GLT25D1 PE=1 SV=1	70.91		0.88692	-0.12	0.53	0.34	1.06	0.26	0.94	0.26
Q15021	1	Condensin complex subunit 1 OS=Homo sapiens GN=NCAPD2 PE=1 SV=3	70.86		1.43333	0.36	0.22	1	0.82	0.11	1.18	0.11
Q9BTW9	1	Tubulin-specific chaperone D OS=Homo sapiens GN=TBCD PE=1 SV=2	70.76		0.491644	-0.71	0.92	0.11	1.32	0.38	0.68	0.38
O94826	1	Mitochondrial import receptor subunit TOM70 OS=Homo sapiens GN=TOMM70A PE=1 SV=1	70.72	24h_Control_BiolRep1	24h_Control_BiolRep1	24h_Control_BiolRep1	24h_Control_BiolRep1	24h_Control_BiolRep1
Q7KZI7	1	Serine/threonine-protein kinase MARK2 OS=Homo sapiens GN=MARK2 PE=1 SV=2	70.71	24h_Control_BiolRep1	24h_Control_BiolRep1	24h_Control_BiolRep1	24h_Control_BiolRep1	24h_Control_BiolRep1
Q9UJW0	0	Dynactin subunit 4 OS=Homo sapiens GN=DCTN4 PE=1 SV=1	70.58	24h_Control_BiolRep1	24h_Control_BiolRep1	24h_Control_BiolRep1	24h_Control_BiolRep1	24h_Control_BiolRep1
Q16643	1	Drebrin OS=Homo sapiens GN=DBN1 PE=1 SV=4	70.24		1.23368	0.21	0.32	0.92	0.9	0.16	1.1	0.16
Q9BVJ7	0	Dual specificity protein phosphatase 23 OS=Homo sapiens GN=DUSP23 PE=1 SV=1	70.23	24h_Control_BiolRep1	24h_Control_BiolRep1	24h_Control_BiolRep1	24h_Control_BiolRep1	24h_Control_BiolRep1
O43818	1	U3 small nucleolar RNA-interacting protein 2 OS=Homo sapiens GN=RRP9 PE=1 SV=1	70.13	24h_Control_BiolRep1	24h_Control_BiolRep1	24h_Control_BiolRep1	24h_Control_BiolRep1	24h_Control_BiolRep1
Q9Y6K1	0	DNA (cytosine-5)-methyltransferase 3A OS=Homo sapiens GN=DNMT3A PE=1 SV=4	70.09	24h_Control_BiolRep1	24h_Control_BiolRep1	24h_Control_BiolRep1	24h_Control_BiolRep1	24h_Control_BiolRep1
O75083	1	WD repeat-containing protein 1 OS=Homo sapiens GN=WDR1 PE=1 SV=4	69.96		1.10517	0.1	0.35	0.68	0.95	0.17	1.05	0.17
Q9H4H8	1	Protein FAM83D OS=Homo sapiens GN=FAM83D PE=1 SV=3	69.57	24h_Control_BiolRep1	24h_Control_BiolRep1	24h_Control_BiolRep1	24h_Control_BiolRep1	24h_Control_BiolRep1
Q7RTS7	2	Keratin, type II cytoskeletal 74 OS=Homo sapiens GN=KRT74 PE=1 SV=2	69.39	24h_Induced_BiolRep1	24h_Induced_BiolRep1	24h_Induced_BiolRep1	24h_Induced_BiolRep1	24h_Induced_BiolRep1
Q02241	1	Kinesin-like protein KIF23 OS=Homo sapiens GN=KIF23 PE=1 SV=3	69.37		3.09566	1.13	0.82	0.98	0.5	0.33	1.5	0.33
Q7Z2W4	1	Zinc finger CCCH-type antiviral protein 1 OS=Homo sapiens GN=ZC3HAV1 PE=1 SV=3	68.24	24h_Induced_BiolRep1	24h_Induced_BiolRep1	24h_Induced_BiolRep1	24h_Induced_BiolRep1	24h_Induced_BiolRep1
Q9BSJ8	1	Extended synaptotagmin-1 OS=Homo sapiens GN=ESYT1 PE=1 SV=1	68.06		0.740818	-0.3	0.77	0.21	1.15	0.33	0.85	0.33
O43639	0	Cytoplasmic protein NCK2 OS=Homo sapiens GN=NCK2 PE=1 SV=2	67.96	24h_Control_BiolRep1	24h_Control_BiolRep1	24h_Control_BiolRep1	24h_Control_BiolRep1	24h_Control_BiolRep1
Q9Y243	1	RAC-gamma serine/threonine-protein kinase OS=Homo sapiens GN=AKT3 PE=1 SV=1	67.91	24h_Control_BiolRep1	24h_Control_BiolRep1	24h_Control_BiolRep1	24h_Control_BiolRep1	24h_Control_BiolRep1
Q7L5Y9	0	Macrophage erythroblast attacher OS=Homo sapiens GN=MAEA PE=1 SV=1	67.9	24h_Control_BiolRep1	24h_Control_BiolRep1	24h_Control_BiolRep1	24h_Control_BiolRep1	24h_Control_BiolRep1
O60664	0	Perilipin-3 OS=Homo sapiens GN=PLIN3 PE=1 SV=3	67.82		0.631284	-0.46	0.72	0.11	1.22	0.32	0.78	0.32
Q8WWQ0	1	PH-interacting protein OS=Homo sapiens GN=PHIP PE=1 SV=2	67.72		1.52196	0.42	0.5	0.95	0.8	0.24	1.2	0.24
P51116	1	Fragile X mental retardation syndrome-related protein 2 OS=Homo sapiens GN=FXR2 PE=1 SV=2	67.65		0.88692	-0.12	0.42	0.26	1.06	0.21	0.94	0.21
P51610	1	Host cell factor 1 OS=Homo sapiens GN=HCFC1 PE=1 SV=2	67.65		0.878095	-0.13	0.23	0.18	1.07	0.11	0.93	0.11
P35221	1	Catenin alpha-1 OS=Homo sapiens GN=CTNNA1 PE=1 SV=1	67.55		1.03045	0.03	0.28	0.58	0.99	0.14	1.01	0.14
O14974	0	Protein phosphatase 1 regulatory subunit 12A OS=Homo sapiens GN=PPP1R12A PE=1 SV=1	67.37	24h_Control_BiolRep1	24h_Control_BiolRep1	24h_Control_BiolRep1	24h_Control_BiolRep1	24h_Control_BiolRep1
Q8WZA9	1	Immunity-related GTPase family Q protein OS=Homo sapiens GN=IRGQ PE=1 SV=1	67.36	24h_Control_BiolRep1	24h_Control_BiolRep1	24h_Control_BiolRep1	24h_Control_BiolRep1	24h_Control_BiolRep1
Q13948	0	Protein CASP OS=Homo sapiens GN=CUX1 PE=1 SV=2	67.34	24h_Control_BiolRep1	24h_Control_BiolRep1	24h_Control_BiolRep1	24h_Control_BiolRep1	24h_Control_BiolRep1
P46108	0	Adapter molecule crk OS=Homo sapiens GN=CRK PE=1 SV=2	67.22	24h_Control_BiolRep1	24h_Control_BiolRep1	24h_Control_BiolRep1	24h_Control_BiolRep1	24h_Control_BiolRep1
Q9NNW7	0	Thioredoxin reductase 2, mitochondrial OS=Homo sapiens GN=TXNRD2 PE=1 SV=3	67.1	24h_Control_BiolRep1	24h_Control_BiolRep1	24h_Control_BiolRep1	24h_Control_BiolRep1	24h_Control_BiolRep1
Q9NTJ5	0	Phosphatidylinositide phosphatase SAC1 OS=Homo sapiens GN=SACM1L PE=1 SV=2	67.09	24h_Induced_BiolRep1	24h_Induced_BiolRep1	24h_Induced_BiolRep1	24h_Induced_BiolRep1	24h_Induced_BiolRep1
O75554	0	WW domain-binding protein 4 OS=Homo sapiens GN=WBP4 PE=1 SV=1	66.43	24h_Control_BiolRep1	24h_Control_BiolRep1	24h_Control_BiolRep1	24h_Control_BiolRep1	24h_Control_BiolRep1
Q14BN4	0	Sarcolemmal membrane-associated protein OS=Homo sapiens GN=SLMAP PE=1 SV=1	66.19	24h_Control_BiolRep1	24h_Control_BiolRep1	24h_Control_BiolRep1	24h_Control_BiolRep1	24h_Control_BiolRep1
Q7L266	0	Isoaspartyl peptidase/L-asparaginase OS=Homo sapiens GN=ASRGL1 PE=1 SV=2	66.16	24h_Control_BiolRep1	24h_Control_BiolRep1	24h_Control_BiolRep1	24h_Control_BiolRep1	24h_Control_BiolRep1
P60880	0	Synaptosomal-associated protein 25 OS=Homo sapiens GN=SNAP25 PE=1 SV=1	65.99	24h_Control_BiolRep1	24h_Control_BiolRep1	24h_Control_BiolRep1	24h_Control_BiolRep1	24h_Control_BiolRep1
O75330	0	Hyaluronan mediated motility receptor OS=Homo sapiens GN=HMMR PE=1 SV=2	65.79	24h_Control_BiolRep1	24h_Control_BiolRep1	24h_Control_BiolRep1	24h_Control_BiolRep1	24h_Control_BiolRep1
P53992	1	Protein transport protein Sec24C OS=Homo sapiens GN=SEC24C PE=1 SV=3	65.48		0.860708	-0.15	0.81	0.37	1.07	0.38	0.93	0.38
O43683	0	Mitotic checkpoint serine/threonine-protein kinase BUB1 OS=Homo sapiens GN=BUB1 PE=1 SV=1	65.38	24h_Control_BiolRep1	24h_Control_BiolRep1	24h_Control_BiolRep1	24h_Control_BiolRep1	24h_Control_BiolRep1
Q5VTR2	1	E3 ubiquitin-protein ligase BRE1A OS=Homo sapiens GN=RNF20 PE=1 SV=2	65.33	24h_Control_BiolRep1	24h_Control_BiolRep1	24h_Control_BiolRep1	24h_Control_BiolRep1	24h_Control_BiolRep1
Q6BDS2	2	UHRF1-binding protein 1 OS=Homo sapiens GN=UHRF1BP1 PE=1 SV=1	65.32		1.39097	0.33	0.13	1	0.84	0.06	1.16	0.06
P16473	1	Thyrotropin receptor OS=Homo sapiens GN=TSHR PE=1 SV=2	65.23	24h_Control_BiolRep1	24h_Control_BiolRep1	24h_Control_BiolRep1	24h_Control_BiolRep1	24h_Control_BiolRep1
Q7Z3Y8	2	Keratin, type I cytoskeletal 27 OS=Homo sapiens GN=KRT27 PE=1 SV=2	65.22	24h_Control_BiolRep1	24h_Control_BiolRep1	24h_Control_BiolRep1	24h_Control_BiolRep1	24h_Control_BiolRep1
Q9H3W5	1	Leucine-rich repeat neuronal protein 3 OS=Homo sapiens GN=LRRN3 PE=2 SV=1	65.19	24h_Control_BiolRep1	24h_Control_BiolRep1	24h_Control_BiolRep1	24h_Control_BiolRep1	24h_Control_BiolRep1
P42224	0	Signal transducer and activator of transcription 1-alpha/beta OS=Homo sapiens GN=STAT1 PE=1 SV=2	65.16	24h_Control_BiolRep1	24h_Control_BiolRep1	24h_Control_BiolRep1	24h_Control_BiolRep1	24h_Control_BiolRep1
O14828	0	Secretory carrier-associated membrane protein 3 OS=Homo sapiens GN=SCAMP3 PE=1 SV=3	64.92		0.565525	-0.57	0.81	0.1	1.26	0.37	0.74	0.37
Q9GZR7	1	ATP-dependent RNA helicase DDX24 OS=Homo sapiens GN=DDX24 PE=1 SV=1	64.56	24h_Control_BiolRep1	24h_Control_BiolRep1	24h_Control_BiolRep1	24h_Control_BiolRep1	24h_Control_BiolRep1
Q9P2G9	0	Kelch-like protein 8 OS=Homo sapiens GN=KLHL8 PE=2 SV=4	64.48	24h_Control_BiolRep1	24h_Control_BiolRep1	24h_Control_BiolRep1	24h_Control_BiolRep1	24h_Control_BiolRep1
Q14181	0	DNA polymerase alpha subunit B OS=Homo sapiens GN=POLA2 PE=1 SV=2	64.23		0.323033	-1.13	0.83	0.01	1.5	0.29	0.5	0.29
Q15006	0	ER membrane protein complex subunit 2 OS=Homo sapiens GN=EMC2 PE=1 SV=1	64.1	24h_Control_BiolRep1	24h_Control_BiolRep1	24h_Control_BiolRep1	24h_Control_BiolRep1	24h_Control_BiolRep1
P23588	1	Eukaryotic translation initiation factor 4B OS=Homo sapiens GN=EIF4B PE=1 SV=2	64.01	24h_Control_BiolRep1	24h_Control_BiolRep1	24h_Control_BiolRep1	24h_Control_BiolRep1	24h_Control_BiolRep1
P05556	1	Integrin beta-1 OS=Homo sapiens GN=ITGB1 PE=1 SV=2	63.99	24h_Control_BiolRep1	24h_Control_BiolRep1	24h_Control_BiolRep1	24h_Control_BiolRep1	24h_Control_BiolRep1
Q86TM3	0	Probable ATP-dependent RNA helicase DDX53 OS=Homo sapiens GN=DDX53 PE=1 SV=3	63.97	24h_Control_BiolRep1	24h_Control_BiolRep1	24h_Control_BiolRep1	24h_Control_BiolRep1	24h_Control_BiolRep1
Q9UQR0	1	Sex comb on midleg-like protein 2 OS=Homo sapiens GN=SCML2 PE=1 SV=1	63.93	24h_Induced_BiolRep1	24h_Induced_BiolRep1	24h_Induced_BiolRep1	24h_Induced_BiolRep1	24h_Induced_BiolRep1
Q92974	1	Rho guanine nucleotide exchange factor 2 OS=Homo sapiens GN=ARHGEF2 PE=1 SV=4	63.93	24h_Control_BiolRep1	24h_Control_BiolRep1	24h_Control_BiolRep1	24h_Control_BiolRep1	24h_Control_BiolRep1
Q13137	0	Calcium-binding and coiled-coil domain-containing protein 2 OS=Homo sapiens GN=CALCOCO2 PE=1 SV=1	63.92	24h_Control_BiolRep1	24h_Control_BiolRep1	24h_Control_BiolRep1	24h_Control_BiolRep1	24h_Control_BiolRep1
Q14004	2	Cyclin-dependent kinase 13 OS=Homo sapiens GN=CDK13 PE=1 SV=2	63.82	24h_Induced_BiolRep1	24h_Induced_BiolRep1	24h_Induced_BiolRep1	24h_Induced_BiolRep1	24h_Induced_BiolRep1
Q9HD20	1	Probable cation-transporting ATPase 13A1 OS=Homo sapiens GN=ATP13A1 PE=1 SV=2	63.73	24h_Control_BiolRep1	24h_Control_BiolRep1	24h_Control_BiolRep1	24h_Control_BiolRep1	24h_Control_BiolRep1
Q9NXH9	1	tRNA (guanine(26)-N(2))-dimethyltransferase OS=Homo sapiens GN=TRMT1 PE=1 SV=1	63.49	24h_Control_BiolRep1	24h_Control_BiolRep1	24h_Control_BiolRep1	24h_Control_BiolRep1	24h_Control_BiolRep1
Q9Y2U8	1	Inner nuclear membrane protein Man1 OS=Homo sapiens GN=LEMD3 PE=1 SV=2	63.48	24h_Control_BiolRep1	24h_Control_BiolRep1	24h_Control_BiolRep1	24h_Control_BiolRep1	24h_Control_BiolRep1
Q9Y2A4	1	Zinc finger protein 443 OS=Homo sapiens GN=ZNF443 PE=2 SV=2	63.39	24h_Induced_BiolRep1	24h_Induced_BiolRep1	24h_Induced_BiolRep1	24h_Induced_BiolRep1	24h_Induced_BiolRep1
Q01094	0	Transcription factor E2F1 OS=Homo sapiens GN=E2F1 PE=1 SV=1	63.37	24h_Control_BiolRep1	24h_Control_BiolRep1	24h_Control_BiolRep1	24h_Control_BiolRep1	24h_Control_BiolRep1
Q9H0A0	1	N-acetyltransferase 10 OS=Homo sapiens GN=NAT10 PE=1 SV=2	63.26		0.869358	-0.14	0.42	0.31	1.07	0.21	0.93	0.21
Q9UQ16	2	Dynamin-3 OS=Homo sapiens GN=DNM3 PE=1 SV=4	63.14		0.718924	-0.33	0.36	0.05	1.16	0.17	0.84	0.17
Q8TEL6	0	Short transient receptor potential channel 4-associated protein OS=Homo sapiens GN=TRPC4AP PE=1 SV=2	63.08	24h_Control_BiolRep1	24h_Control_BiolRep1	24h_Control_BiolRep1	24h_Control_BiolRep1	24h_Control_BiolRep1
Q8IX12	1	Cell division cycle and apoptosis regulator protein 1 OS=Homo sapiens GN=CCAR1 PE=1 SV=2	62.87		1.2586	0.23	0.44	0.86	0.89	0.22	1.11	0.22
Q9NVI1	1	Fanconi anemia group I protein OS=Homo sapiens GN=FANCI PE=1 SV=4	62.79	24h_Control_BiolRep1	24h_Control_BiolRep1	24h_Control_BiolRep1	24h_Control_BiolRep1	24h_Control_BiolRep1
P31749	0	RAC-alpha serine/threonine-protein kinase OS=Homo sapiens GN=AKT1 PE=1 SV=2	62.53	24h_Control_BiolRep1	24h_Control_BiolRep1	24h_Control_BiolRep1	24h_Control_BiolRep1	24h_Control_BiolRep1
Q9UIV1	1	CCR4-NOT transcription complex subunit 7 OS=Homo sapiens GN=CNOT7 PE=1 SV=3	62.35	24h_Control_BiolRep1	24h_Control_BiolRep1	24h_Control_BiolRep1	24h_Control_BiolRep1	24h_Control_BiolRep1
Q9C0C9	1	Ubiquitin-conjugating enzyme E2 O OS=Homo sapiens GN=UBE2O PE=1 SV=3	62.13		0.390628	-0.94	0.94	0.02	1.41	0.38	0.59	0.38
Q8WXF0	1	Serine/arginine-rich splicing factor 12 OS=Homo sapiens GN=SRSF12 PE=1 SV=1	62.07	24h_Control_BiolRep1	24h_Control_BiolRep1	24h_Control_BiolRep1	24h_Control_BiolRep1	24h_Control_BiolRep1
P06737	2	Glycogen phosphorylase, liver form OS=Homo sapiens GN=PYGL PE=1 SV=4	62.04		0.690734	-0.37	0.24	0.01	1.18	0.12	0.82	0.12
Q5JTV8	1	Torsin-1A-interacting protein 1 OS=Homo sapiens GN=TOR1AIP1 PE=1 SV=2	62.02	24h_Induced_BiolRep1	24h_Induced_BiolRep1	24h_Induced_BiolRep1	24h_Induced_BiolRep1	24h_Induced_BiolRep1
Q05193	1	Dynamin-1 OS=Homo sapiens GN=DNM1 PE=1 SV=2	61.89		0.771052	-0.26	0.33	0.06	1.13	0.16	0.87	0.16
Q7Z3Z0	2	Keratin, type I cytoskeletal 25 OS=Homo sapiens GN=KRT25 PE=1 SV=1	61.81	24h_Control_BiolRep1	24h_Control_BiolRep1	24h_Control_BiolRep1	24h_Control_BiolRep1	24h_Control_BiolRep1
Q13576	2	Ras GTPase-activating-like protein IQGAP2 OS=Homo sapiens GN=IQGAP2 PE=1 SV=4	61.79	24h_Control_BiolRep1	24h_Control_BiolRep1	24h_Control_BiolRep1	24h_Control_BiolRep1	24h_Control_BiolRep1
O14815	0	Calpain-9 OS=Homo sapiens GN=CAPN9 PE=1 SV=1	61.75	24h_Control_BiolRep1	24h_Control_BiolRep1	24h_Control_BiolRep1	24h_Control_BiolRep1	24h_Control_BiolRep1
O00463	0	TNF receptor-associated factor 5 OS=Homo sapiens GN=TRAF5 PE=1 SV=2	61.5	24h_Control_BiolRep1	24h_Control_BiolRep1	24h_Control_BiolRep1	24h_Control_BiolRep1	24h_Control_BiolRep1
Q14525	2	Keratin, type I cuticular Ha3-II OS=Homo sapiens GN=KRT33B PE=2 SV=3	61.49	24h_Control_BiolRep1	24h_Control_BiolRep1	24h_Control_BiolRep1	24h_Control_BiolRep1	24h_Control_BiolRep1
P40879	1	Chloride anion exchanger OS=Homo sapiens GN=SLC26A3 PE=1 SV=1	61.32	24h_Induced_BiolRep1	24h_Induced_BiolRep1	24h_Induced_BiolRep1	24h_Induced_BiolRep1	24h_Induced_BiolRep1
Q9NVH1	1	DnaJ homolog subfamily C member 11 OS=Homo sapiens GN=DNAJC11 PE=1 SV=2	61.22		0.88692	-0.12	1.74	0.41	1.05	0.68	0.95	0.68
P78347	1	General transcription factor II-I OS=Homo sapiens GN=GTF2I PE=1 SV=2	61.16		1.16183	0.15	0.28	0.9	0.93	0.14	1.07	0.14
Q14254	0	Flotillin-2 OS=Homo sapiens GN=FLOT2 PE=1 SV=2	60.92		1.59999	0.47	0.78	0.85	0.78	0.36	1.22	0.36
Q9UK32	1	Ribosomal protein S6 kinase alpha-6 OS=Homo sapiens GN=RPS6KA6 PE=1 SV=1	60.62	24h_Control_BiolRep1	24h_Control_BiolRep1	24h_Control_BiolRep1	24h_Control_BiolRep1	24h_Control_BiolRep1
Q14C86	1	GTPase-activating protein and VPS9 domain-containing protein 1 OS=Homo sapiens GN=GAPVD1 PE=1 SV=2	60.49	24h_Control_BiolRep1	24h_Control_BiolRep1	24h_Control_BiolRep1	24h_Control_BiolRep1	24h_Control_BiolRep1
P35520	1	Cystathionine beta-synthase OS=Homo sapiens GN=CBS PE=1 SV=2	60.39	24h_Control_BiolRep1	24h_Control_BiolRep1	24h_Control_BiolRep1	24h_Control_BiolRep1	24h_Control_BiolRep1
Q14CX7	1	N-alpha-acetyltransferase 25, NatB auxiliary subunit OS=Homo sapiens GN=NAA25 PE=1 SV=1	60.35	24h_Induced_BiolRep1	24h_Induced_BiolRep1	24h_Induced_BiolRep1	24h_Induced_BiolRep1	24h_Induced_BiolRep1
O43592	1	Exportin-T OS=Homo sapiens GN=XPOT PE=1 SV=2	60.15	24h_Induced_BiolRep1	24h_Induced_BiolRep1	24h_Induced_BiolRep1	24h_Induced_BiolRep1	24h_Induced_BiolRep1
P42696	0	RNA-binding protein 34 OS=Homo sapiens GN=RBM34 PE=1 SV=2	60.12	24h_Control_BiolRep1	24h_Control_BiolRep1	24h_Control_BiolRep1	24h_Control_BiolRep1	24h_Control_BiolRep1
Q14008	1	Cytoskeleton-associated protein 5 OS=Homo sapiens GN=CKAP5 PE=1 SV=3	60.1		0.794534	-0.23	0.24	0.03	1.11	0.12	0.89	0.12
Q9H583	2	HEAT repeat-containing protein 1 OS=Homo sapiens GN=HEATR1 PE=1 SV=3	60.07	24h_Control_BiolRep1	24h_Control_BiolRep1	24h_Control_BiolRep1	24h_Control_BiolRep1	24h_Control_BiolRep1
Q12765	0	Secernin-1 OS=Homo sapiens GN=SCRN1 PE=1 SV=2	60.07	24h_Induced_BiolRep1	24h_Induced_BiolRep1	24h_Induced_BiolRep1	24h_Induced_BiolRep1	24h_Induced_BiolRep1
P0DJD0	2	RANBP2-like and GRIP domain-containing protein 1 OS=Homo sapiens GN=RGPD1 PE=2 SV=1	60.04		1.20925	0.19	0.33	0.88	0.91	0.16	1.09	0.16
P0DJD1	2	RANBP2-like and GRIP domain-containing protein 2 OS=Homo sapiens GN=RGPD2 PE=2 SV=1	60.04		1.24608	0.22	0.34	0.9	0.89	0.17	1.11	0.17
P16333	0	Cytoplasmic protein NCK1 OS=Homo sapiens GN=NCK1 PE=1 SV=1	59.99	24h_Control_BiolRep1	24h_Control_BiolRep1	24h_Control_BiolRep1	24h_Control_BiolRep1	24h_Control_BiolRep1
Q6PI48	1	Aspartate--tRNA ligase, mitochondrial OS=Homo sapiens GN=DARS2 PE=1 SV=1	59.83		1.39097	0.33	0.36	0.95	0.84	0.17	1.16	0.17
O75400	1	Pre-mRNA-processing factor 40 homolog A OS=Homo sapiens GN=PRPF40A PE=1 SV=2	59.75	24h_Control_BiolRep1	24h_Control_BiolRep1	24h_Control_BiolRep1	24h_Control_BiolRep1	24h_Control_BiolRep1
Q3SY84	2	Keratin, type II cytoskeletal 71 OS=Homo sapiens GN=KRT71 PE=1 SV=3	59.65		0.843665	-0.17	0.59	0.34	1.08	0.28	0.92	0.28
Q96I51	0	Williams-Beuren syndrome chromosomal region 16 protein OS=Homo sapiens GN=WBSCR16 PE=1 SV=2	59.64	24h_Control_BiolRep1	24h_Control_BiolRep1	24h_Control_BiolRep1	24h_Control_BiolRep1	24h_Control_BiolRep1
Q99962	1	Endophilin-A1 OS=Homo sapiens GN=SH3GL2 PE=1 SV=1	59.62	24h_Control_BiolRep1	24h_Control_BiolRep1	24h_Control_BiolRep1	24h_Control_BiolRep1	24h_Control_BiolRep1
Q9H2E6	1	Semaphorin-6A OS=Homo sapiens GN=SEMA6A PE=1 SV=2	59.62	24h_Control_BiolRep1	24h_Control_BiolRep1	24h_Control_BiolRep1	24h_Control_BiolRep1	24h_Control_BiolRep1
P18615	0	Negative elongation factor E OS=Homo sapiens GN=RDBP PE=1 SV=3	59.48	24h_Control_BiolRep1	24h_Control_BiolRep1	24h_Control_BiolRep1	24h_Control_BiolRep1	24h_Control_BiolRep1
Q8TEX9	1	Importin-4 OS=Homo sapiens GN=IPO4 PE=1 SV=2	59.46		1.28403	0.25	0.34	0.94	0.88	0.17	1.12	0.17
O76031	0	ATP-dependent Clp protease ATP-binding subunit clpX-like, mitochondrial OS=Homo sapiens GN=CLPX PE=1 SV=2	59.45	24h_Control_BiolRep1	24h_Control_BiolRep1	24h_Control_BiolRep1	24h_Control_BiolRep1	24h_Control_BiolRep1
Q9NST1	0	Patatin-like phospholipase domain-containing protein 3 OS=Homo sapiens GN=PNPLA3 PE=1 SV=2	59.39	24h_Induced_BiolRep1	24h_Induced_BiolRep1	24h_Induced_BiolRep1	24h_Induced_BiolRep1	24h_Induced_BiolRep1
Q9BTX1	1	Nucleoporin NDC1 OS=Homo sapiens GN=TMEM48 PE=1 SV=2	59.12	24h_Control_BiolRep1	24h_Control_BiolRep1	24h_Control_BiolRep1	24h_Control_BiolRep1	24h_Control_BiolRep1
Q6P996	0	Pyridoxal-dependent decarboxylase domain-containing protein 1 OS=Homo sapiens GN=PDXDC1 PE=1 SV=2	59.05		1.39097	0.33	0.49	0.9	0.84	0.24	1.16	0.24
Q8N4X5	0	Actin filament-associated protein 1-like 2 OS=Homo sapiens GN=AFAP1L2 PE=1 SV=1	59.01	24h_Control_BiolRep1	24h_Control_BiolRep1	24h_Control_BiolRep1	24h_Control_BiolRep1	24h_Control_BiolRep1
Q53GS9	1	U4/U6.U5 tri-snRNP-associated protein 2 OS=Homo sapiens GN=USP39 PE=1 SV=2	58.69	24h_Induced_BiolRep1	24h_Induced_BiolRep1	24h_Induced_BiolRep1	24h_Induced_BiolRep1	24h_Induced_BiolRep1
Q9BUQ8	0	Probable ATP-dependent RNA helicase DDX23 OS=Homo sapiens GN=DDX23 PE=1 SV=3	58.68	24h_Control_BiolRep1	24h_Control_BiolRep1	24h_Control_BiolRep1	24h_Control_BiolRep1	24h_Control_BiolRep1
Q330K2	0	NADH dehydrogenase (ubiquinone) complex I, assembly factor 6 OS=Homo sapiens GN=NDUFAF6 PE=1 SV=2	58.63	24h_Control_BiolRep1	24h_Control_BiolRep1	24h_Control_BiolRep1	24h_Control_BiolRep1	24h_Control_BiolRep1
P12035	2	Keratin, type II cytoskeletal 3 OS=Homo sapiens GN=KRT3 PE=1 SV=3	58.47	24h_Control_BiolRep1	24h_Control_BiolRep1	24h_Control_BiolRep1	24h_Control_BiolRep1	24h_Control_BiolRep1
Q8NCW5	0	NAD(P)H-hydrate epimerase OS=Homo sapiens GN=APOA1BP PE=1 SV=2	58.27	24h_Control_BiolRep1	24h_Control_BiolRep1	24h_Control_BiolRep1	24h_Control_BiolRep1	24h_Control_BiolRep1
Q9BZJ0	0	Crooked neck-like protein 1 OS=Homo sapiens GN=CRNKL1 PE=1 SV=4	58.14	24h_Control_BiolRep1	24h_Control_BiolRep1	24h_Control_BiolRep1	24h_Control_BiolRep1	24h_Control_BiolRep1
Q86UE4	1	Protein LYRIC OS=Homo sapiens GN=MTDH PE=1 SV=2	58.09	24h_Control_BiolRep1	24h_Control_BiolRep1	24h_Control_BiolRep1	24h_Control_BiolRep1	24h_Control_BiolRep1
Q9NTX5	0	Ethylmalonyl-CoA decarboxylase OS=Homo sapiens GN=ECHDC1 PE=1 SV=2	58.01	24h_Control_BiolRep1	24h_Control_BiolRep1	24h_Control_BiolRep1	24h_Control_BiolRep1	24h_Control_BiolRep1
Q86UP2	0	Kinectin OS=Homo sapiens GN=KTN1 PE=1 SV=1	57.87		1.55271	0.44	0.4	0.99	0.79	0.19	1.21	0.19
P04049	1	RAF proto-oncogene serine/threonine-protein kinase OS=Homo sapiens GN=RAF1 PE=1 SV=1	57.8	24h_Control_BiolRep1	24h_Control_BiolRep1	24h_Control_BiolRep1	24h_Control_BiolRep1	24h_Control_BiolRep1
P08237	2	6-phosphofructokinase, muscle type OS=Homo sapiens GN=PFKM PE=1 SV=2	57.74	24h_Induced_BiolRep1	24h_Induced_BiolRep1	24h_Induced_BiolRep1	24h_Induced_BiolRep1	24h_Induced_BiolRep1
Q5T655	0	Coiled-coil domain-containing protein 147 OS=Homo sapiens GN=CCDC147 PE=2 SV=1	57.73	24h_Control_BiolRep1	24h_Control_BiolRep1	24h_Control_BiolRep1	24h_Control_BiolRep1	24h_Control_BiolRep1
Q15437	0	Protein transport protein Sec23B OS=Homo sapiens GN=SEC23B PE=1 SV=2	57.36	24h_Control_BiolRep1	24h_Control_BiolRep1	24h_Control_BiolRep1	24h_Control_BiolRep1	24h_Control_BiolRep1
Q92896	0	Golgi apparatus protein 1 OS=Homo sapiens GN=GLG1 PE=1 SV=2	57.33	24h_Control_BiolRep1	24h_Control_BiolRep1	24h_Control_BiolRep1	24h_Control_BiolRep1	24h_Control_BiolRep1
Q2TB90	2	Putative hexokinase HKDC1 OS=Homo sapiens GN=HKDC1 PE=2 SV=3	57.1		0.904837	-0.1	0.09	0.03	1.05	0.05	0.95	0.05
O60313	0	Dynamin-like 120 kDa protein, mitochondrial OS=Homo sapiens GN=OPA1 PE=1 SV=3	56.82	24h_Control_BiolRep1	24h_Control_BiolRep1	24h_Control_BiolRep1	24h_Control_BiolRep1	24h_Control_BiolRep1
Q8TDD1	1	ATP-dependent RNA helicase DDX54 OS=Homo sapiens GN=DDX54 PE=1 SV=2	56.78	24h_Induced_BiolRep1	24h_Induced_BiolRep1	24h_Induced_BiolRep1	24h_Induced_BiolRep1	24h_Induced_BiolRep1
Q07617	0	Sperm-associated antigen 1 OS=Homo sapiens GN=SPAG1 PE=1 SV=3	56.67	24h_Control_BiolRep1	24h_Control_BiolRep1	24h_Control_BiolRep1	24h_Control_BiolRep1	24h_Control_BiolRep1
Q9NW82	0	WD repeat-containing protein 70 OS=Homo sapiens GN=WDR70 PE=1 SV=1	56.66	24h_Induced_BiolRep1	24h_Induced_BiolRep1	24h_Induced_BiolRep1	24h_Induced_BiolRep1	24h_Induced_BiolRep1
O43719	0	HIV Tat-specific factor 1 OS=Homo sapiens GN=HTATSF1 PE=1 SV=1	56.59	24h_Induced_BiolRep1	24h_Induced_BiolRep1	24h_Induced_BiolRep1	24h_Induced_BiolRep1	24h_Induced_BiolRep1
Q8N443	0	RIB43A-like with coiled-coils protein 1 OS=Homo sapiens GN=RIBC1 PE=2 SV=1	56.54	24h_Control_BiolRep1	24h_Control_BiolRep1	24h_Control_BiolRep1	24h_Control_BiolRep1	24h_Control_BiolRep1
Q9P2M7	0	Cingulin OS=Homo sapiens GN=CGN PE=1 SV=2	56.25		0.683861	-0.38	0.66	0.11	1.18	0.3	0.82	0.3
P87889	0	HERV-K_5q33.3 provirus ancestral Gag polyprotein OS=Homo sapiens PE=1 SV=4	56.19	24h_Control_BiolRep1	24h_Control_BiolRep1	24h_Control_BiolRep1	24h_Control_BiolRep1	24h_Control_BiolRep1
P62685	0	HERV-K_8p23.1 provirus ancestral Gag polyprotein OS=Homo sapiens PE=1 SV=2	56.19	24h_Control_BiolRep1	24h_Control_BiolRep1	24h_Control_BiolRep1	24h_Control_BiolRep1	24h_Control_BiolRep1
Q8TEQ6	1	Gem-associated protein 5 OS=Homo sapiens GN=GEMIN5 PE=1 SV=3	56.16		0.860708	-0.15	0.41	0.24	1.08	0.2	0.92	0.2
Q9UGJ0	1	5'-AMP-activated protein kinase subunit gamma-2 OS=Homo sapiens GN=PRKAG2 PE=1 SV=1	56.02	24h_Control_BiolRep1	24h_Control_BiolRep1	24h_Control_BiolRep1	24h_Control_BiolRep1	24h_Control_BiolRep1
Q6QNK2	1	Probable G-protein coupled receptor 133 OS=Homo sapiens GN=GPR133 PE=2 SV=1	56.01	24h_Control_BiolRep1	24h_Control_BiolRep1	24h_Control_BiolRep1	24h_Control_BiolRep1	24h_Control_BiolRep1
Q9UHG3	1	Prenylcysteine oxidase 1 OS=Homo sapiens GN=PCYOX1 PE=1 SV=3	55.97	24h_Induced_BiolRep1	24h_Induced_BiolRep1	24h_Induced_BiolRep1	24h_Induced_BiolRep1	24h_Induced_BiolRep1
Q16851	1	UTP--glucose-1-phosphate uridylyltransferase OS=Homo sapiens GN=UGP2 PE=1 SV=5	55.95	24h_Induced_BiolRep1	24h_Induced_BiolRep1	24h_Induced_BiolRep1	24h_Induced_BiolRep1	24h_Induced_BiolRep1
Q99543	0	DnaJ homolog subfamily C member 2 OS=Homo sapiens GN=DNAJC2 PE=1 SV=4	55.64	24h_Induced_BiolRep1	24h_Induced_BiolRep1	24h_Induced_BiolRep1	24h_Induced_BiolRep1	24h_Induced_BiolRep1
Q9H0C8	0	Integrin-linked kinase-associated serine/threonine phosphatase 2C OS=Homo sapiens GN=ILKAP PE=1 SV=1	55.55	24h_Control_BiolRep1	24h_Control_BiolRep1	24h_Control_BiolRep1	24h_Control_BiolRep1	24h_Control_BiolRep1
Q96Q06	0	Perilipin-4 OS=Homo sapiens GN=PLIN4 PE=2 SV=2	55.53		1	0	0.65	0.52	1	0.31	1	0.31
Q9UG63	1	ATP-binding cassette sub-family F member 2 OS=Homo sapiens GN=ABCF2 PE=1 SV=2	55.49		1.11628	0.11	0.46	0.66	0.95	0.23	1.05	0.23
O75746	1	Calcium-binding mitochondrial carrier protein Aralar1 OS=Homo sapiens GN=SLC25A12 PE=1 SV=2	55.44		0.843665	-0.17	0.66	0.32	1.08	0.31	0.92	0.31
Q9H257	1	Caspase recruitment domain-containing protein 9 OS=Homo sapiens GN=CARD9 PE=1 SV=2	55.34		0.588605	-0.53	0.89	0.11	1.25	0.37	0.75	0.37
Q5CZ79	1	Ankyrin repeat domain-containing protein 20B OS=Homo sapiens GN=ANKRD20A8P PE=2 SV=2	55.32	24h_Control_BiolRep1	24h_Control_BiolRep1	24h_Control_BiolRep1	24h_Control_BiolRep1	24h_Control_BiolRep1
Q5TYW2	1	Ankyrin repeat domain-containing protein 20A1 OS=Homo sapiens GN=ANKRD20A1 PE=1 SV=1	55.32	24h_Control_BiolRep1	24h_Control_BiolRep1	24h_Control_BiolRep1	24h_Control_BiolRep1	24h_Control_BiolRep1
Q5SQ80	1	Ankyrin repeat domain-containing protein 20A2 OS=Homo sapiens GN=ANKRD20A2 PE=2 SV=1	55.32	24h_Control_BiolRep1	24h_Control_BiolRep1	24h_Control_BiolRep1	24h_Control_BiolRep1	24h_Control_BiolRep1
Q5VUR7	1	Ankyrin repeat domain-containing protein 20A3 OS=Homo sapiens GN=ANKRD20A3 PE=4 SV=1	55.32	24h_Control_BiolRep1	24h_Control_BiolRep1	24h_Control_BiolRep1	24h_Control_BiolRep1	24h_Control_BiolRep1
Q92575	0	UBX domain-containing protein 4 OS=Homo sapiens GN=UBXN4 PE=1 SV=2	55.26	24h_Control_BiolRep1	24h_Control_BiolRep1	24h_Control_BiolRep1	24h_Control_BiolRep1	24h_Control_BiolRep1
Q8NB25	0	Protein FAM184A OS=Homo sapiens GN=FAM184A PE=2 SV=3	55.17	24h_Control_BiolRep1	24h_Control_BiolRep1	24h_Control_BiolRep1	24h_Control_BiolRep1	24h_Control_BiolRep1
Q86VQ0	0	Lebercilin OS=Homo sapiens GN=LCA5 PE=1 SV=2	55.05	24h_Control_BiolRep1	24h_Control_BiolRep1	24h_Control_BiolRep1	24h_Control_BiolRep1	24h_Control_BiolRep1
O15126	0	Secretory carrier-associated membrane protein 1 OS=Homo sapiens GN=SCAMP1 PE=1 SV=2	54.93	24h_Control_BiolRep1	24h_Control_BiolRep1	24h_Control_BiolRep1	24h_Control_BiolRep1	24h_Control_BiolRep1
Q9Y4C1	0	Lysine-specific demethylase 3A OS=Homo sapiens GN=KDM3A PE=1 SV=4	54.92	24h_Control_BiolRep1	24h_Control_BiolRep1	24h_Control_BiolRep1	24h_Control_BiolRep1	24h_Control_BiolRep1
Q5VZR2	0	Protein FAM22G OS=Homo sapiens GN=FAM22G PE=2 SV=2	54.77	24h_Control_BiolRep1	24h_Control_BiolRep1	24h_Control_BiolRep1	24h_Control_BiolRep1	24h_Control_BiolRep1
A1L443	0	Protein FAM22F OS=Homo sapiens GN=FAM22F PE=2 SV=2	54.77	24h_Control_BiolRep1	24h_Control_BiolRep1	24h_Control_BiolRep1	24h_Control_BiolRep1	24h_Control_BiolRep1
Q86YP4	1	Transcriptional repressor p66-alpha OS=Homo sapiens GN=GATAD2A PE=1 SV=1	54.67	24h_Induced_BiolRep1	24h_Induced_BiolRep1	24h_Induced_BiolRep1	24h_Induced_BiolRep1	24h_Induced_BiolRep1
Q69YQ0	0	Cytospin-A OS=Homo sapiens GN=SPECC1L PE=1 SV=2	54.54	24h_Control_BiolRep1	24h_Control_BiolRep1	24h_Control_BiolRep1	24h_Control_BiolRep1	24h_Control_BiolRep1
P11047	1	Laminin subunit gamma-1 OS=Homo sapiens GN=LAMC1 PE=1 SV=3	54.46		0.582748	-0.54	0.22	0	1.26	0.1	0.74	0.1
O75694	1	Nuclear pore complex protein Nup155 OS=Homo sapiens GN=NUP155 PE=1 SV=1	54.46		0.913931	-0.09	0.34	0.34	1.05	0.17	0.95	0.17
Q562F6	1	Shugoshin-like 2 OS=Homo sapiens GN=SGOL2 PE=1 SV=2	54.41	24h_Control_BiolRep1	24h_Control_BiolRep1	24h_Control_BiolRep1	24h_Control_BiolRep1	24h_Control_BiolRep1
Q92599	2	Septin-8 OS=Homo sapiens GN=SEPT8 PE=1 SV=4	54.4	24h_Induced_BiolRep1	24h_Induced_BiolRep1	24h_Induced_BiolRep1	24h_Induced_BiolRep1	24h_Induced_BiolRep1
Q9P2P5	1	E3 ubiquitin-protein ligase HECW2 OS=Homo sapiens GN=HECW2 PE=1 SV=2	54.23	24h_Control_BiolRep1	24h_Control_BiolRep1	24h_Control_BiolRep1	24h_Control_BiolRep1	24h_Control_BiolRep1
O94979	1	Protein transport protein Sec31A OS=Homo sapiens GN=SEC31A PE=1 SV=3	54.18		0.843665	-0.17	0.65	0.31	1.08	0.31	0.92	0.31
Q9Y5A9	0	YTH domain family protein 2 OS=Homo sapiens GN=YTHDF2 PE=1 SV=2	54.05		1.2586	0.23	0.45	0.84	0.89	0.22	1.11	0.22
Q9NXF1	0	Testis-expressed sequence 10 protein OS=Homo sapiens GN=TEX10 PE=1 SV=2	54.04	24h_Control_BiolRep1	24h_Control_BiolRep1	24h_Control_BiolRep1	24h_Control_BiolRep1	24h_Control_BiolRep1
O00139	1	Kinesin-like protein KIF2A OS=Homo sapiens GN=KIF2A PE=1 SV=3	53.97	24h_Control_BiolRep1	24h_Control_BiolRep1	24h_Control_BiolRep1	24h_Control_BiolRep1	24h_Control_BiolRep1
P78344	0	Eukaryotic translation initiation factor 4 gamma 2 OS=Homo sapiens GN=EIF4G2 PE=1 SV=1	53.89	24h_Control_BiolRep1	24h_Control_BiolRep1	24h_Control_BiolRep1	24h_Control_BiolRep1	24h_Control_BiolRep1
Q8WXU2	0	Dyslexia susceptibility 1 candidate gene 1 protein OS=Homo sapiens GN=DYX1C1 PE=1 SV=2	53.84	24h_Control_BiolRep1	24h_Control_BiolRep1	24h_Control_BiolRep1	24h_Control_BiolRep1	24h_Control_BiolRep1
P31751	0	RAC-beta serine/threonine-protein kinase OS=Homo sapiens GN=AKT2 PE=1 SV=2	53.74	24h_Control_BiolRep1	24h_Control_BiolRep1	24h_Control_BiolRep1	24h_Control_BiolRep1	24h_Control_BiolRep1
Q9H078	0	Caseinolytic peptidase B protein homolog OS=Homo sapiens GN=CLPB PE=1 SV=1	53.73	24h_Control_BiolRep1	24h_Control_BiolRep1	24h_Control_BiolRep1	24h_Control_BiolRep1	24h_Control_BiolRep1
Q9Y6N5	0	Sulfide:quinone oxidoreductase, mitochondrial OS=Homo sapiens GN=SQRDL PE=1 SV=1	53.7	24h_Control_BiolRep1	24h_Control_BiolRep1	24h_Control_BiolRep1	24h_Control_BiolRep1	24h_Control_BiolRep1
O15061	1	Synemin OS=Homo sapiens GN=SYNM PE=1 SV=2	53.62		1.53726	0.43	0.41	0.98	0.8	0.19	1.2	0.19
Q9UPT6	2	C-Jun-amino-terminal kinase-interacting protein 3 OS=Homo sapiens GN=MAPK8IP3 PE=1 SV=3	53.62		0.802519	-0.22	0.43	0.2	1.11	0.21	0.89	0.21
Q8TEM1	1	Nuclear pore membrane glycoprotein 210 OS=Homo sapiens GN=NUP210 PE=1 SV=3	53.61		0.826959	-0.19	0.35	0.11	1.1	0.17	0.9	0.17
Q14980	1	Nuclear mitotic apparatus protein 1 OS=Homo sapiens GN=NUMA1 PE=1 SV=2	53.53		0.778801	-0.25	0.98	0.32	1.12	0.48	0.88	0.48
O60658	0	High affinity cAMP-specific and IBMX-insensitive 3',5'-cyclic phosphodiesterase 8A OS=Homo sapiens GN=PDE8A PE=1 SV=2	53.44	24h_Induced_BiolRep1	24h_Induced_BiolRep1	24h_Induced_BiolRep1	24h_Induced_BiolRep1	24h_Induced_BiolRep1
Q9H2G2	1	STE20-like serine/threonine-protein kinase OS=Homo sapiens GN=SLK PE=1 SV=1	53.42	24h_Control_BiolRep1	24h_Control_BiolRep1	24h_Control_BiolRep1	24h_Control_BiolRep1	24h_Control_BiolRep1
O75145	0	Liprin-alpha-3 OS=Homo sapiens GN=PPFIA3 PE=1 SV=3	53.38	24h_Control_BiolRep1	24h_Control_BiolRep1	24h_Control_BiolRep1	24h_Control_BiolRep1	24h_Control_BiolRep1
Q12756	1	Kinesin-like protein KIF1A OS=Homo sapiens GN=KIF1A PE=1 SV=2	53.01	24h_Control_BiolRep1	24h_Control_BiolRep1	24h_Control_BiolRep1	24h_Control_BiolRep1	24h_Control_BiolRep1
Q8WXI9	0	Transcriptional repressor p66-beta OS=Homo sapiens GN=GATAD2B PE=1 SV=1	52.98	24h_Induced_BiolRep1	24h_Induced_BiolRep1	24h_Induced_BiolRep1	24h_Induced_BiolRep1	24h_Induced_BiolRep1
Q9NSE4	1	Isoleucine--tRNA ligase, mitochondrial OS=Homo sapiens GN=IARS2 PE=1 SV=2	52.92		1.07251	0.07	0.34	0.6	0.97	0.17	1.03	0.17
P39880	0	Homeobox protein cut-like 1 OS=Homo sapiens GN=CUX1 PE=1 SV=3	52.67	24h_Control_BiolRep1	24h_Control_BiolRep1	24h_Control_BiolRep1	24h_Control_BiolRep1	24h_Control_BiolRep1
Q8NI36	0	WD repeat-containing protein 36 OS=Homo sapiens GN=WDR36 PE=1 SV=1	52.39	24h_Control_BiolRep1	24h_Control_BiolRep1	24h_Control_BiolRep1	24h_Control_BiolRep1	24h_Control_BiolRep1
Q9BZF9	1	Uveal autoantigen with coiled-coil domains and ankyrin repeats OS=Homo sapiens GN=UACA PE=1 SV=2	52.35		0.786628	-0.24	0.73	0.2	1.12	0.35	0.88	0.35
Q9UL03	1	Integrator complex subunit 6 OS=Homo sapiens GN=INTS6 PE=1 SV=1	52.29	24h_Control_BiolRep1	24h_Control_BiolRep1	24h_Control_BiolRep1	24h_Control_BiolRep1	24h_Control_BiolRep1
Q8WUM0	1	Nuclear pore complex protein Nup133 OS=Homo sapiens GN=NUP133 PE=1 SV=2	52.25	24h_Control_BiolRep1	24h_Control_BiolRep1	24h_Control_BiolRep1	24h_Control_BiolRep1	24h_Control_BiolRep1
Q86VS8	0	Protein Hook homolog 3 OS=Homo sapiens GN=HOOK3 PE=1 SV=2	52.23	24h_Control_BiolRep1	24h_Control_BiolRep1	24h_Control_BiolRep1	24h_Control_BiolRep1	24h_Control_BiolRep1
Q14126	1	Desmoglein-2 OS=Homo sapiens GN=DSG2 PE=1 SV=2	52.19	24h_Induced_BiolRep1	24h_Induced_BiolRep1	24h_Induced_BiolRep1	24h_Induced_BiolRep1	24h_Induced_BiolRep1
P15586	0	N-acetylglucosamine-6-sulfatase OS=Homo sapiens GN=GNS PE=1 SV=3	52.18	24h_Control_BiolRep1	24h_Control_BiolRep1	24h_Control_BiolRep1	24h_Control_BiolRep1	24h_Control_BiolRep1
Q8WVF1	0	Protein OSCP1 OS=Homo sapiens GN=OSCP1 PE=1 SV=4	52.15	24h_Induced_BiolRep1	24h_Induced_BiolRep1	24h_Induced_BiolRep1	24h_Induced_BiolRep1	24h_Induced_BiolRep1
Q9H0L4	2	Cleavage stimulation factor subunit 2 tau variant OS=Homo sapiens GN=CSTF2T PE=1 SV=1	52.06	24h_Control_BiolRep1	24h_Control_BiolRep1	24h_Control_BiolRep1	24h_Control_BiolRep1	24h_Control_BiolRep1
Q9Y6G5	0	COMM domain-containing protein 10 OS=Homo sapiens GN=COMMD10 PE=1 SV=1	52.03	24h_Control_BiolRep1	24h_Control_BiolRep1	24h_Control_BiolRep1	24h_Control_BiolRep1	24h_Control_BiolRep1
Q5UAW9	0	Probable G-protein coupled receptor 157 OS=Homo sapiens GN=GPR157 PE=1 SV=2	51.99	24h_Control_BiolRep1	24h_Control_BiolRep1	24h_Control_BiolRep1	24h_Control_BiolRep1	24h_Control_BiolRep1
Q9Y2W1	1	Thyroid hormone receptor-associated protein 3 OS=Homo sapiens GN=THRAP3 PE=1 SV=2	51.91		1.23368	0.21	0.44	0.84	0.89	0.21	1.11	0.21
Q5VT97	0	Rho GTPase-activating protein SYDE2 OS=Homo sapiens GN=SYDE2 PE=1 SV=2	51.87	24h_Control_BiolRep1	24h_Control_BiolRep1	24h_Control_BiolRep1	24h_Control_BiolRep1	24h_Control_BiolRep1
Q99959	0	Plakophilin-2 OS=Homo sapiens GN=PKP2 PE=1 SV=2	51.87	24h_Control_BiolRep1	24h_Control_BiolRep1	24h_Control_BiolRep1	24h_Control_BiolRep1	24h_Control_BiolRep1
P25440	0	Bromodomain-containing protein 2 OS=Homo sapiens GN=BRD2 PE=1 SV=2	51.57		0.895834	-0.11	0.77	0.44	1.05	0.37	0.95	0.37
Q7Z3Z2	0	Protein RD3 OS=Homo sapiens GN=RD3 PE=2 SV=1	51.55	24h_Control_BiolRep1	24h_Control_BiolRep1	24h_Control_BiolRep1	24h_Control_BiolRep1	24h_Control_BiolRep1
P36776	0	Lon protease homolog, mitochondrial OS=Homo sapiens GN=LONP1 PE=1 SV=2	51.55		1.08329	0.08	0.47	0.64	0.96	0.23	1.04	0.23
P27708	1	CAD protein OS=Homo sapiens GN=CAD PE=1 SV=3	51.55		0.794534	-0.23	0.2	0.04	1.12	0.1	0.88	0.1
[truncated: 246 more rows]

## Sheet: BiolRep-2_All_Ident-Quant
Accession	OK	Description	Score	Unique	24h_Induced_BiolRep2:24h_Control_BiolRep2_Ratio	24h_Induced_BiolRep2:24h_Control_BiolRep2_Log(e)Ratio	24h_Induced_BiolRep2:24h_Control_BiolRep2_Log(e)Variance	24h_Induced_BiolRep2:24h_Control_BiolRep2__P	24h_Control_BiolRep2_Rel Profile	24h_Control_BiolRep2_Rel Profile SD	24h_Induced_BiolRep2_Rel Profile	24h_Induced_BiolRep2_Rel Profile SD
P62987	2	Ubiquitin-60S ribosomal protein L40 OS=Homo sapiens GN=UBA52 PE=1 SV=2	26084.1		1.15027	0.14	0.03	1	0.93	0.01	1.07	0.01
P62979	2	Ubiquitin-40S ribosomal protein S27a OS=Homo sapiens GN=RPS27A PE=1 SV=2	26084.1		1.15027	0.14	0.03	1	0.93	0.02	1.07	0.02
P0CG48	2	Polyubiquitin-C OS=Homo sapiens GN=UBC PE=1 SV=3	26084.1		1.15027	0.14	0.03	1	0.93	0.02	1.07	0.02
P0CG47	2	Polyubiquitin-B OS=Homo sapiens GN=UBB PE=1 SV=1	26084.1		1.15027	0.14	0.03	1	0.93	0.01	1.07	0.01
P07737	2	Profilin-1 OS=Homo sapiens GN=PFN1 PE=1 SV=2	21041.9		0.941765	-0.06	0.05	0	1.03	0.02	0.97	0.02
P62805	2	Histone H4 OS=Homo sapiens GN=HIST1H4A PE=1 SV=2	19968.1		1.07251	0.07	0.03	1	0.96	0.02	1.04	0.02
P08238	2	Heat shock protein HSP 90-beta OS=Homo sapiens GN=HSP90AB1 PE=1 SV=4	17478		1.11628	0.11	0.02	1	0.94	0.01	1.06	0.01
P07900	2	Heat shock protein HSP 90-alpha OS=Homo sapiens GN=HSP90AA1 PE=1 SV=5	17174.9		1.13883	0.13	0.03	1	0.93	0.01	1.07	0.01
Q99880	2	Histone H2B type 1-L OS=Homo sapiens GN=HIST1H2BL PE=1 SV=3	15856.2		1.0202	0.02	0.04	0.84	0.99	0.02	1.01	0.02
Q99879	2	Histone H2B type 1-M OS=Homo sapiens GN=HIST1H2BM PE=1 SV=3	15856.2		1.0202	0.02	0.04	0.79	0.99	0.02	1.01	0.02
Q99877	2	Histone H2B type 1-N OS=Homo sapiens GN=HIST1H2BN PE=1 SV=3	15856.2		1.0202	0.02	0.05	0.82	0.99	0.02	1.01	0.02
P58876	2	Histone H2B type 1-D OS=Homo sapiens GN=HIST1H2BD PE=1 SV=2	15856.2		1.0202	0.02	0.04	0.83	0.99	0.02	1.01	0.02
P57053	2	Histone H2B type F-S OS=Homo sapiens GN=H2BFS PE=1 SV=2	15856.2		1.0202	0.02	0.04	0.79	0.99	0.02	1.01	0.02
O60814	2	Histone H2B type 1-K OS=Homo sapiens GN=HIST1H2BK PE=1 SV=3	15856.2		1.0202	0.02	0.04	0.77	0.99	0.02	1.01	0.02
P62807	2	Histone H2B type 1-C/E/F/G/I OS=Homo sapiens GN=HIST1H2BC PE=1 SV=4	15856.2		1.0202	0.02	0.04	0.81	0.99	0.02	1.01	0.02
Q93079	2	Histone H2B type 1-H OS=Homo sapiens GN=HIST1H2BH PE=1 SV=3	15856.2		1.0202	0.02	0.05	0.82	0.99	0.03	1.01	0.03
Q5QNW6	2	Histone H2B type 2-F OS=Homo sapiens GN=HIST2H2BF PE=1 SV=3	15856.2		1.0202	0.02	0.04	0.81	0.99	0.02	1.01	0.02
P12277	2	Creatine kinase B-type OS=Homo sapiens GN=CKB PE=1 SV=1	15647.2		0.923116	-0.08	0.04	0	1.04	0.02	0.96	0.02
P68363	2	Tubulin alpha-1B chain OS=Homo sapiens GN=TUBA1B PE=1 SV=1	14716.9		1	0	0.03	0.58	1	0.02	1	0.02
P30050	2	60S ribosomal protein L12 OS=Homo sapiens GN=RPL12 PE=1 SV=1	14000.4		0.895834	-0.11	0.07	0	1.06	0.04	0.94	0.04
P06733	2	Alpha-enolase OS=Homo sapiens GN=ENO1 PE=1 SV=2	13637.8		1.06184	0.06	0.05	0.99	0.97	0.02	1.03	0.02
P30041	2	Peroxiredoxin-6 OS=Homo sapiens GN=PRDX6 PE=1 SV=3	13356.6		0.932394	-0.07	0.05	0.01	1.04	0.02	0.96	0.02
P07195	2	L-lactate dehydrogenase B chain OS=Homo sapiens GN=LDHB PE=1 SV=2	13244.1		1.06184	0.06	0.03	1	0.97	0.02	1.03	0.02
Q71U36	2	Tubulin alpha-1A chain OS=Homo sapiens GN=TUBA1A PE=1 SV=1	13035.9		1.01005	0.01	0.03	0.65	0.99	0.02	1.01	0.02
P08670	2	Vimentin OS=Homo sapiens GN=VIM PE=1 SV=4	12899.5		1	0	0.03	0.59	1	0.01	1	0.01
P08107	2	Heat shock 70 kDa protein 1A/1B OS=Homo sapiens GN=HSPA1A PE=1 SV=5	12602.6		1.06184	0.06	0.02	1	0.97	0.01	1.03	0.01
P62306	2	Small nuclear ribonucleoprotein F OS=Homo sapiens GN=SNRPF PE=1 SV=1	12551.6		1.16183	0.15	0.16	0.95	0.92	0.08	1.08	0.08
Q9BQE3	2	Tubulin alpha-1C chain OS=Homo sapiens GN=TUBA1C PE=1 SV=1	12478.7		1.01005	0.01	0.03	0.6	1	0.02	1	0.02
Q99497	2	Protein DJ-1 OS=Homo sapiens GN=PARK7 PE=1 SV=2	12411.6		0.970446	-0.03	0.06	0.15	1.02	0.03	0.98	0.03
P06899	2	Histone H2B type 1-J OS=Homo sapiens GN=HIST1H2BJ PE=1 SV=3	12217		1	0	0.05	0.54	1	0.03	1	0.03
Q16778	2	Histone H2B type 2-E OS=Homo sapiens GN=HIST2H2BE PE=1 SV=3	12217		1.01005	0.01	0.05	0.68	0.99	0.02	1.01	0.02
P33778	2	Histone H2B type 1-B OS=Homo sapiens GN=HIST1H2BB PE=1 SV=2	12217		1.0202	0.02	0.07	0.68	0.99	0.03	1.01	0.03
P23527	2	Histone H2B type 1-O OS=Homo sapiens GN=HIST1H2BO PE=1 SV=3	12217		1	0	0.06	0.5	1	0.03	1	0.03
Q8N257	2	Histone H2B type 3-B OS=Homo sapiens GN=HIST3H2BB PE=1 SV=3	12037.8		0.99005	-0.01	0.05	0.39	1	0.02	1	0.02
P60174	2	Triosephosphate isomerase OS=Homo sapiens GN=TPI1 PE=1 SV=3	11959.2		1.1275	0.12	0.04	1	0.94	0.02	1.06	0.02
Q06830	2	Peroxiredoxin-1 OS=Homo sapiens GN=PRDX1 PE=1 SV=1	11785.5		1.05127	0.05	0.03	1	0.97	0.01	1.03	0.01
P04406	2	Glyceraldehyde-3-phosphate dehydrogenase OS=Homo sapiens GN=GAPDH PE=1 SV=3	11384		1.01005	0.01	0.02	0.81	1	0.01	1	0.01
P11142	2	Heat shock cognate 71 kDa protein OS=Homo sapiens GN=HSPA8 PE=1 SV=1	11373.4		0.99005	-0.01	0.05	0.49	1	0.03	1	0.03
Q99878	2	Histone H2A type 1-J OS=Homo sapiens GN=HIST1H2AJ PE=1 SV=3	11324.3		1.13883	0.13	0.05	1	0.93	0.03	1.07	0.03
P0C0S8	2	Histone H2A type 1 OS=Homo sapiens GN=HIST1H2AG PE=1 SV=2	11324.3		1.13883	0.13	0.07	1	0.94	0.03	1.06	0.03
P04908	2	Histone H2A type 1-B/E OS=Homo sapiens GN=HIST1H2AB PE=1 SV=2	11324.3		1.13883	0.13	0.07	1	0.93	0.03	1.07	0.03
Q16777	2	Histone H2A type 2-C OS=Homo sapiens GN=HIST2H2AC PE=1 SV=4	11324.3		1.1275	0.12	0.06	1	0.94	0.03	1.06	0.03
Q7L7L0	2	Histone H2A type 3 OS=Homo sapiens GN=HIST3H2A PE=1 SV=3	11324.3		1.13883	0.13	0.06	1	0.94	0.03	1.06	0.03
P20671	2	Histone H2A type 1-D OS=Homo sapiens GN=HIST1H2AD PE=1 SV=2	11324.3		1.13883	0.13	0.07	1	0.94	0.04	1.06	0.04
Q93077	2	Histone H2A type 1-C OS=Homo sapiens GN=HIST1H2AC PE=1 SV=3	11324.3		1.13883	0.13	0.06	1	0.94	0.03	1.06	0.03
Q9BTM1	2	Histone H2A.J OS=Homo sapiens GN=H2AFJ PE=1 SV=1	11324.3		1.13883	0.13	0.06	1	0.94	0.03	1.06	0.03
Q6FI13	2	Histone H2A type 2-A OS=Homo sapiens GN=HIST2H2AA3 PE=1 SV=3	11324.3		1.13883	0.13	0.05	1	0.94	0.03	1.06	0.03
Q96KK5	2	Histone H2A type 1-H OS=Homo sapiens GN=HIST1H2AH PE=1 SV=3	11324.3		1.1275	0.12	0.05	1	0.94	0.03	1.06	0.03
P62888	2	60S ribosomal protein L30 OS=Homo sapiens GN=RPL30 PE=1 SV=2	11143.8		0.726149	-0.32	0.09	0	1.16	0.04	0.84	0.04
P63104	2	14-3-3 protein zeta/delta OS=Homo sapiens GN=YWHAZ PE=1 SV=1	10785		0.895834	-0.11	0.05	0	1.05	0.02	0.95	0.02
P07437	2	Tubulin beta chain OS=Homo sapiens GN=TUBB PE=1 SV=2	10759		0.941765	-0.06	0.03	0	1.03	0.01	0.97	0.01
Q13765	2	Nascent polypeptide-associated complex subunit alpha OS=Homo sapiens GN=NACA PE=1 SV=1	10558.7		0.543351	-0.61	0.29	0	1.29	0.13	0.71	0.13
P60709	2	Actin, cytoplasmic 1 OS=Homo sapiens GN=ACTB PE=1 SV=1	10057		1.06184	0.06	0.03	1	0.97	0.01	1.03	0.01
P63261	2	Actin, cytoplasmic 2 OS=Homo sapiens GN=ACTG1 PE=1 SV=1	10018.8		1.06184	0.06	0.03	1	0.97	0.01	1.03	0.01
P30086	2	Phosphatidylethanolamine-binding protein 1 OS=Homo sapiens GN=PEBP1 PE=1 SV=3	9959.98		1.06184	0.06	0.08	0.91	0.97	0.04	1.03	0.04
P14618	2	Pyruvate kinase isozymes M1/M2 OS=Homo sapiens GN=PKM PE=1 SV=4	9882.35		1.04081	0.04	0.02	1	0.98	0.01	1.02	0.01
P07741	2	Adenine phosphoribosyltransferase OS=Homo sapiens GN=APRT PE=1 SV=2	9400.73		1.0202	0.02	0.09	0.64	0.99	0.05	1.01	0.05
P62826	2	GTP-binding nuclear protein Ran OS=Homo sapiens GN=RAN PE=1 SV=3	9326.22		1.04081	0.04	0.04	0.97	0.98	0.02	1.02	0.02
Q13748	2	Tubulin alpha-3C/D chain OS=Homo sapiens GN=TUBA3C PE=1 SV=3	9242.2		0.99005	-0.01	0.04	0.32	1	0.02	1	0.02
P62258	2	14-3-3 protein epsilon OS=Homo sapiens GN=YWHAE PE=1 SV=1	9201.53		1.15027	0.14	0.05	1	0.93	0.03	1.07	0.03
Q6PEY2	2	Tubulin alpha-3E chain OS=Homo sapiens GN=TUBA3E PE=1 SV=2	9092.86		0.970446	-0.03	0.04	0.18	1.01	0.02	0.99	0.02
P27348	2	14-3-3 protein theta OS=Homo sapiens GN=YWHAQ PE=1 SV=1	9069.67		0.904837	-0.1	0.06	0	1.05	0.03	0.95	0.03
Q9BVA1	2	Tubulin beta-2B chain OS=Homo sapiens GN=TUBB2B PE=1 SV=1	8931.6		0.980199	-0.02	0.03	0.07	1.01	0.02	0.99	0.02
P08865	2	40S ribosomal protein SA OS=Homo sapiens GN=RPSA PE=1 SV=4	8925		1.03045	0.03	0.07	0.77	0.99	0.03	1.01	0.03
P68371	2	Tubulin beta-4B chain OS=Homo sapiens GN=TUBB4B PE=1 SV=1	8906.58		0.970446	-0.03	0.04	0.06	1.02	0.02	0.98	0.02
P61604	2	10 kDa heat shock protein, mitochondrial OS=Homo sapiens GN=HSPE1 PE=1 SV=2	8782.39		0.960789	-0.04	0.07	0.15	1.02	0.03	0.98	0.03
Q13885	2	Tubulin beta-2A chain OS=Homo sapiens GN=TUBB2A PE=1 SV=1	8752.55		0.970446	-0.03	0.04	0.07	1.01	0.02	0.99	0.02
P05387	2	60S acidic ribosomal protein P2 OS=Homo sapiens GN=RPLP2 PE=1 SV=1	8721.71		1.15027	0.14	0.09	0.99	0.93	0.04	1.07	0.04
P23396	2	40S ribosomal protein S3 OS=Homo sapiens GN=RPS3 PE=1 SV=2	8637.52		0.99005	-0.01	0.04	0.23	1.01	0.02	0.99	0.02
P62937	2	Peptidyl-prolyl cis-trans isomerase A OS=Homo sapiens GN=PPIA PE=1 SV=2	8316.23		1.24608	0.22	0.15	1	0.89	0.08	1.11	0.08
Q58FF8	2	Putative heat shock protein HSP 90-beta 2 OS=Homo sapiens GN=HSP90AB2P PE=1 SV=2	8183.37		1.13883	0.13	0.04	1	0.94	0.02	1.06	0.02
Q9H3K6	2	BolA-like protein 2 OS=Homo sapiens GN=BOLA2 PE=1 SV=1	8088.65		0.778801	-0.25	0.12	0	1.13	0.06	0.87	0.06
Q14568	2	Putative heat shock protein HSP 90-alpha A2 OS=Homo sapiens GN=HSP90AA2 PE=1 SV=2	7872.83		0.843665	-0.17	0.05	0	1.09	0.03	0.91	0.03
Q58FF7	2	Putative heat shock protein HSP 90-beta-3 OS=Homo sapiens GN=HSP90AB3P PE=5 SV=1	7849.2		1.15027	0.14	0.03	1	0.93	0.02	1.07	0.02
P15531	2	Nucleoside diphosphate kinase A OS=Homo sapiens GN=NME1 PE=1 SV=1	7816.78		1.06184	0.06	0.05	1	0.97	0.02	1.03	0.02
P00338	2	L-lactate dehydrogenase A chain OS=Homo sapiens GN=LDHA PE=1 SV=2	7771.69		1.1853	0.17	0.03	1	0.91	0.02	1.09	0.02
P40926	2	Malate dehydrogenase, mitochondrial OS=Homo sapiens GN=MDH2 PE=1 SV=3	7478.5		1.09417	0.09	0.05	1	0.95	0.02	1.05	0.02
P62241	2	40S ribosomal protein S8 OS=Homo sapiens GN=RPS8 PE=1 SV=2	7434.6		1.01005	0.01	0.11	0.55	0.99	0.06	1.01	0.06
P37802	2	Transgelin-2 OS=Homo sapiens GN=TAGLN2 PE=1 SV=3	7392.78		1.04081	0.04	0.07	0.86	0.98	0.03	1.02	0.03
Q96A08	2	Histone H2B type 1-A OS=Homo sapiens GN=HIST1H2BA PE=1 SV=3	7305.85		1.10517	0.1	0.06	1	0.95	0.03	1.05	0.03
P26373	2	60S ribosomal protein L13 OS=Homo sapiens GN=RPL13 PE=1 SV=4	7293.31		0.99005	-0.01	0.05	0.38	1.01	0.02	0.99	0.02
P68366	2	Tubulin alpha-4A chain OS=Homo sapiens GN=TUBA4A PE=1 SV=1	7271.42		0.99005	-0.01	0.04	0.37	1	0.02	1	0.02
P50502	2	Hsc70-interacting protein OS=Homo sapiens GN=ST13 PE=1 SV=2	7261.33		0.826959	-0.19	0.06	0	1.09	0.03	0.91	0.03
P63244	2	Guanine nucleotide-binding protein subunit beta-2-like 1 OS=Homo sapiens GN=GNB2L1 PE=1 SV=3	7195.76		0.794534	-0.23	0.05	0	1.11	0.03	0.89	0.03
P10809	2	60 kDa heat shock protein, mitochondrial OS=Homo sapiens GN=HSPD1 PE=1 SV=2	7048.69		0.860708	-0.15	0.06	0	1.07	0.03	0.93	0.03
P09936	2	Ubiquitin carboxyl-terminal hydrolase isozyme L1 OS=Homo sapiens GN=UCHL1 PE=1 SV=2	6879.39		0.99005	-0.01	0.05	0.41	1	0.03	1	0.03
P22392	2	Nucleoside diphosphate kinase B OS=Homo sapiens GN=NME2 PE=1 SV=1	6858.83		1.05127	0.05	0.04	0.99	0.97	0.02	1.03	0.02
Q13509	2	Tubulin beta-3 chain OS=Homo sapiens GN=TUBB3 PE=1 SV=2	6844.98		0.88692	-0.12	0.05	0	1.06	0.02	0.94	0.02
P0C0S5	2	Histone H2A.Z OS=Homo sapiens GN=H2AFZ PE=1 SV=2	6822.79		1.10517	0.1	0.05	1	0.95	0.03	1.05	0.03
Q71UI9	2	Histone H2A.V OS=Homo sapiens GN=H2AFV PE=1 SV=3	6822.79		1.10517	0.1	0.05	1	0.95	0.02	1.05	0.02
P04350	2	Tubulin beta-4A chain OS=Homo sapiens GN=TUBB4A PE=1 SV=2	6757.88		0.895834	-0.11	0.05	0	1.05	0.02	0.95	0.02
P08708	2	40S ribosomal protein S17 OS=Homo sapiens GN=RPS17 PE=1 SV=2	6749.21		0.763379	-0.27	0.1	0	1.13	0.05	0.87	0.05
P0CW22	2	40S ribosomal protein S17-like OS=Homo sapiens GN=RPS17L PE=3 SV=1	6749.21		0.771052	-0.26	0.12	0	1.13	0.06	0.87	0.06
P17066	2	Heat shock 70 kDa protein 6 OS=Homo sapiens GN=HSPA6 PE=1 SV=2	6715.88		1.1275	0.12	0.03	1	0.94	0.02	1.06	0.02
Q8IZP2	2	Putative protein FAM10A4 OS=Homo sapiens GN=ST13P4 PE=5 SV=1	6705.4		0.818731	-0.2	0.06	0	1.1	0.03	0.9	0.03
P05388	2	60S acidic ribosomal protein P0 OS=Homo sapiens GN=RPLP0 PE=1 SV=1	6642.63		0.980199	-0.02	0.06	0.18	1.01	0.03	0.99	0.03
P38646	2	Stress-70 protein, mitochondrial OS=Homo sapiens GN=HSPA9 PE=1 SV=2	6505.66		0.895834	-0.11	0.05	0	1.06	0.03	0.94	0.03
P34931	2	Heat shock 70 kDa protein 1-like OS=Homo sapiens GN=HSPA1L PE=1 SV=2	6478.39		1.06184	0.06	0.03	1	0.97	0.02	1.03	0.02
P61978	2	Heterogeneous nuclear ribonucleoprotein K OS=Homo sapiens GN=HNRNPK PE=1 SV=1	6441.07		1.04081	0.04	0.05	0.98	0.98	0.02	1.02	0.02
P35268	2	60S ribosomal protein L22 OS=Homo sapiens GN=RPL22 PE=1 SV=2	6271.27		1.0202	0.02	0.06	0.73	0.99	0.03	1.01	0.03
O60361	2	Putative nucleoside diphosphate kinase OS=Homo sapiens GN=NME2P1 PE=5 SV=1	6250.66		1.08329	0.08	0.05	0.99	0.96	0.03	1.04	0.03
P13639	2	Elongation factor 2 OS=Homo sapiens GN=EEF2 PE=1 SV=4	6188.04		1.15027	0.14	0.03	1	0.93	0.02	1.07	0.02
P62857	2	40S ribosomal protein S28 OS=Homo sapiens GN=RPS28 PE=1 SV=1	6132.07		1.04081	0.04	0.11	0.78	0.98	0.06	1.02	0.06
P11021	2	78 kDa glucose-regulated protein OS=Homo sapiens GN=HSPA5 PE=1 SV=2	6052.27		0.818731	-0.2	0.05	0	1.1	0.02	0.9	0.02
P46776	2	60S ribosomal protein L27a OS=Homo sapiens GN=RPL27A PE=1 SV=2	6046.77		0.99005	-0.01	0.09	0.41	1	0.05	1	0.05
P06576	2	ATP synthase subunit beta, mitochondrial OS=Homo sapiens GN=ATP5B PE=1 SV=3	5942.83		1.0202	0.02	0.06	0.73	0.99	0.03	1.01	0.03
Q07020	2	60S ribosomal protein L18 OS=Homo sapiens GN=RPL18 PE=1 SV=2	5926.12		1.04081	0.04	0.07	0.87	0.98	0.04	1.02	0.04
P23526	2	Adenosylhomocysteinase OS=Homo sapiens GN=AHCY PE=1 SV=4	5913.98		0.941765	-0.06	0.04	0.02	1.03	0.02	0.97	0.02
Q04837	2	Single-stranded DNA-binding protein, mitochondrial OS=Homo sapiens GN=SSBP1 PE=1 SV=1	5848.75		0.970446	-0.03	0.14	0.35	1.02	0.07	0.98	0.07
P12004	2	Proliferating cell nuclear antigen OS=Homo sapiens GN=PCNA PE=1 SV=1	5746.55		1.0202	0.02	0.08	0.65	0.99	0.04	1.01	0.04
Q9UQ80	2	Proliferation-associated protein 2G4 OS=Homo sapiens GN=PA2G4 PE=1 SV=3	5733.94		0.970446	-0.03	0.05	0.13	1.02	0.03	0.98	0.03
Q9Y3U8	2	60S ribosomal protein L36 OS=Homo sapiens GN=RPL36 PE=1 SV=3	5679.28		0.970446	-0.03	0.08	0.26	1.02	0.04	0.98	0.04
P09972	2	Fructose-bisphosphate aldolase C OS=Homo sapiens GN=ALDOC PE=1 SV=2	5601.31		0.748264	-0.29	0.09	0	1.14	0.04	0.86	0.04
P50990	2	T-complex protein 1 subunit theta OS=Homo sapiens GN=CCT8 PE=1 SV=4	5583.65		0.99005	-0.01	0.04	0.29	1.01	0.02	0.99	0.02
P49458	2	Signal recognition particle 9 kDa protein OS=Homo sapiens GN=SRP9 PE=1 SV=2	5560.63		0.718924	-0.33	0.1	0	1.17	0.05	0.83	0.05
P60660	2	Myosin light polypeptide 6 OS=Homo sapiens GN=MYL6 PE=1 SV=2	5441.55		0.895834	-0.11	0.1	0.02	1.05	0.05	0.95	0.05
P22626	2	Heterogeneous nuclear ribonucleoproteins A2/B1 OS=Homo sapiens GN=HNRNPA2B1 PE=1 SV=2	5394.98		1.04081	0.04	0.03	0.99	0.98	0.02	1.02	0.02
Q15286	2	Ras-related protein Rab-35 OS=Homo sapiens GN=RAB35 PE=1 SV=1	5245.65		0.895834	-0.11	0.07	0	1.05	0.03	0.95	0.03
P00558	2	Phosphoglycerate kinase 1 OS=Homo sapiens GN=PGK1 PE=1 SV=3	5235.75		0.941765	-0.06	0.06	0.06	1.03	0.03	0.97	0.03
P55769	2	NHP2-like protein 1 OS=Homo sapiens GN=NHP2L1 PE=1 SV=3	5212.81		0.379083	-0.97	0.31	0	1.45	0.12	0.55	0.12
P16403	2	Histone H1.2 OS=Homo sapiens GN=HIST1H1C PE=1 SV=2	5204.34		1.09417	0.09	0.04	1	0.96	0.02	1.04	0.02
P16402	2	Histone H1.3 OS=Homo sapiens GN=HIST1H1D PE=1 SV=2	5178.56		1.09417	0.09	0.04	1	0.96	0.02	1.04	0.02
P10412	2	Histone H1.4 OS=Homo sapiens GN=HIST1H1E PE=1 SV=2	5178.56		1.09417	0.09	0.04	1	0.96	0.02	1.04	0.02
P62899	2	60S ribosomal protein L31 OS=Homo sapiens GN=RPL31 PE=1 SV=1	5160.43		1.19722	0.18	0.1	1	0.91	0.05	1.09	0.05
P43487	2	Ran-specific GTPase-activating protein OS=Homo sapiens GN=RANBP1 PE=1 SV=1	5091.79		0.677057	-0.39	0.07	0	1.19	0.03	0.81	0.03
P62269	2	40S ribosomal protein S18 OS=Homo sapiens GN=RPS18 PE=1 SV=3	5084.73		1.2586	0.23	0.07	1	0.89	0.03	1.11	0.03
P54652	2	Heat shock-related 70 kDa protein 2 OS=Homo sapiens GN=HSPA2 PE=1 SV=1	5014.15		1.08329	0.08	0.04	1	0.96	0.02	1.04	0.02
P62942	2	Peptidyl-prolyl cis-trans isomerase FKBP1A OS=Homo sapiens GN=FKBP1A PE=1 SV=2	4934.84		1.10517	0.1	0.14	0.86	0.95	0.07	1.05	0.07
P13073	2	Cytochrome c oxidase subunit 4 isoform 1, mitochondrial OS=Homo sapiens GN=COX4I1 PE=1 SV=1	4931.88		0.941765	-0.06	0.11	0.16	1.03	0.06	0.97	0.06
Q6DRA6	2	Putative histone H2B type 2-D OS=Homo sapiens GN=HIST2H2BD PE=5 SV=3	4911.2		0.657047	-0.42	0.1	0	1.21	0.05	0.79	0.05
Q6DN03	2	Putative histone H2B type 2-C OS=Homo sapiens GN=HIST2H2BC PE=5 SV=3	4911.2		0.66365	-0.41	0.09	0	1.2	0.04	0.8	0.04
Q01130	2	Serine/arginine-rich splicing factor 2 OS=Homo sapiens GN=SRSF2 PE=1 SV=4	4884.42		1.13883	0.13	0.11	0.99	0.94	0.05	1.06	0.05
P52565	2	Rho GDP-dissociation inhibitor 1 OS=Homo sapiens GN=ARHGDIA PE=1 SV=3	4880.02		0.786628	-0.24	0.1	0	1.12	0.05	0.88	0.05
Q9NY65	2	Tubulin alpha-8 chain OS=Homo sapiens GN=TUBA8 PE=1 SV=1	4784.58		0.941765	-0.06	0.05	0.01	1.03	0.03	0.97	0.03
P25398	2	40S ribosomal protein S12 OS=Homo sapiens GN=RPS12 PE=1 SV=3	4779.48		0.704688	-0.35	0.08	0	1.17	0.04	0.83	0.04
O43175	2	D-3-phosphoglycerate dehydrogenase OS=Homo sapiens GN=PHGDH PE=1 SV=4	4765.32		0.818731	-0.2	0.06	0	1.1	0.03	0.9	0.03
P60866	2	40S ribosomal protein S20 OS=Homo sapiens GN=RPS20 PE=1 SV=1	4706.08		1.23368	0.21	0.11	1	0.9	0.05	1.1	0.05
Q04917	2	14-3-3 protein eta OS=Homo sapiens GN=YWHAH PE=1 SV=4	4626.1		0.852144	-0.16	0.07	0	1.08	0.03	0.92	0.03
P23528	2	Cofilin-1 OS=Homo sapiens GN=CFL1 PE=1 SV=3	4599.02		1.09417	0.09	0.07	0.98	0.96	0.04	1.04	0.04
Q3ZCM7	2	Tubulin beta-8 chain OS=Homo sapiens GN=TUBB8 PE=1 SV=2	4597.39		0.932394	-0.07	0.05	0	1.03	0.03	0.97	0.03
P62753	2	40S ribosomal protein S6 OS=Homo sapiens GN=RPS6 PE=1 SV=1	4521.78		1.23368	0.21	0.08	1	0.9	0.04	1.1	0.04
P32119	2	Peroxiredoxin-2 OS=Homo sapiens GN=PRDX2 PE=1 SV=5	4512.87		1.08329	0.08	0.04	1	0.96	0.02	1.04	0.02
P46777	2	60S ribosomal protein L5 OS=Homo sapiens GN=RPL5 PE=1 SV=3	4500.09		0.852144	-0.16	0.09	0	1.08	0.04	0.92	0.04
P05386	2	60S acidic ribosomal protein P1 OS=Homo sapiens GN=RPLP1 PE=1 SV=1	4497.29		1.10517	0.1	0.26	0.76	0.95	0.13	1.05	0.13
P68133	2	Actin, alpha skeletal muscle OS=Homo sapiens GN=ACTA1 PE=1 SV=1	4496.71		1.07251	0.07	0.03	1	0.96	0.02	1.04	0.02
P63267	2	Actin, gamma-enteric smooth muscle OS=Homo sapiens GN=ACTG2 PE=1 SV=1	4496.71		1.07251	0.07	0.04	1	0.96	0.02	1.04	0.02
P68032	2	Actin, alpha cardiac muscle 1 OS=Homo sapiens GN=ACTC1 PE=1 SV=1	4496.71		1.07251	0.07	0.04	1	0.97	0.02	1.03	0.02
P62736	2	Actin, aortic smooth muscle OS=Homo sapiens GN=ACTA2 PE=1 SV=1	4496.71		1.07251	0.07	0.04	1	0.97	0.02	1.03	0.02
P60842	2	Eukaryotic initiation factor 4A-I OS=Homo sapiens GN=EIF4A1 PE=1 SV=1	4464.65		0.869358	-0.14	0.06	0	1.07	0.03	0.93	0.03
Q96IX5	2	Up-regulated during skeletal muscle growth protein 5 OS=Homo sapiens GN=USMG5 PE=1 SV=1	4455.26		0.951229	-0.05	0.2	0.35	1.03	0.1	0.97	0.1
P35232	2	Prohibitin OS=Homo sapiens GN=PHB PE=1 SV=1	4432.26		0.802519	-0.22	0.07	0	1.11	0.04	0.89	0.04
P04075	2	Fructose-bisphosphate aldolase A OS=Homo sapiens GN=ALDOA PE=1 SV=2	4413.36		1.10517	0.1	0.03	1	0.95	0.02	1.05	0.02
A5A3E0	2	POTE ankyrin domain family member F OS=Homo sapiens GN=POTEF PE=1 SV=2	4408.06		1.05127	0.05	0.04	0.98	0.98	0.02	1.02	0.02
Q6S8J3	2	POTE ankyrin domain family member E OS=Homo sapiens GN=POTEE PE=1 SV=3	4408.06		1.04081	0.04	0.04	0.95	0.98	0.02	1.02	0.02
Q15185	2	Prostaglandin E synthase 3 OS=Homo sapiens GN=PTGES3 PE=1 SV=1	4404.77		1.1275	0.12	0.1	0.98	0.94	0.05	1.06	0.05
P62304	2	Small nuclear ribonucleoprotein E OS=Homo sapiens GN=SNRPE PE=1 SV=1	4351.02		0.755784	-0.28	0.2	0	1.14	0.1	0.86	0.1
P62244	2	40S ribosomal protein S15a OS=Homo sapiens GN=RPS15A PE=1 SV=2	4319.04		0.99005	-0.01	0.06	0.37	1.01	0.03	0.99	0.03
P18124	2	60S ribosomal protein L7 OS=Homo sapiens GN=RPL7 PE=1 SV=1	4315.72		1.01005	0.01	0.05	0.61	0.99	0.03	1.01	0.03
Q71UM5	2	40S ribosomal protein S27-like OS=Homo sapiens GN=RPS27L PE=1 SV=3	4279		0.83527	-0.18	0.14	0	1.09	0.07	0.91	0.07
P62750	2	60S ribosomal protein L23a OS=Homo sapiens GN=RPL23A PE=1 SV=1	4274.96		1	0	0.06	0.47	1	0.03	1	0.03
P63220	2	40S ribosomal protein S21 OS=Homo sapiens GN=RPS21 PE=1 SV=1	4255.6		1.04081	0.04	0.1	0.8	0.98	0.05	1.02	0.05
Q8NFI4	2	Putative protein FAM10A5 OS=Homo sapiens GN=ST13P5 PE=5 SV=1	4240.2		0.810584	-0.21	0.07	0	1.11	0.04	0.89	0.04
P55209	2	Nucleosome assembly protein 1-like 1 OS=Homo sapiens GN=NAP1L1 PE=1 SV=1	4239.27		0.748264	-0.29	0.12	0	1.14	0.06	0.86	0.06
P42677	2	40S ribosomal protein S27 OS=Homo sapiens GN=RPS27 PE=1 SV=3	4161.77		0.852144	-0.16	0.14	0.02	1.08	0.07	0.92	0.07
P14649	2	Myosin light chain 6B OS=Homo sapiens GN=MYL6B PE=1 SV=1	4123.92		0.932394	-0.07	0.08	0.02	1.03	0.04	0.97	0.04
P09874	2	Poly [ADP-ribose] polymerase 1 OS=Homo sapiens GN=PARP1 PE=1 SV=4	4116.31		0.941765	-0.06	0.04	0	1.03	0.02	0.97	0.02
P40925	2	Malate dehydrogenase, cytoplasmic OS=Homo sapiens GN=MDH1 PE=1 SV=4	4098.23		0.960789	-0.04	0.06	0.17	1.02	0.03	0.98	0.03
P61981	2	14-3-3 protein gamma OS=Homo sapiens GN=YWHAG PE=1 SV=2	4083.04		0.88692	-0.12	0.06	0	1.06	0.03	0.94	0.03
P14406	2	Cytochrome c oxidase subunit 7A2, mitochondrial OS=Homo sapiens GN=COX7A2 PE=1 SV=1	4075.76		1.0202	0.02	0.18	0.64	0.99	0.09	1.01	0.09
P18669	2	Phosphoglycerate mutase 1 OS=Homo sapiens GN=PGAM1 PE=1 SV=2	4031.04		0.860708	-0.15	0.13	0.01	1.08	0.06	0.92	0.06
P53999	2	Activated RNA polymerase II transcriptional coactivator p15 OS=Homo sapiens GN=SUB1 PE=1 SV=3	3982.86		1.01005	0.01	0.08	0.54	1	0.04	1	0.04
Q07955	2	Serine/arginine-rich splicing factor 1 OS=Homo sapiens GN=SRSF1 PE=1 SV=2	3978.03		0.960789	-0.04	0.09	0.17	1.02	0.04	0.98	0.04
Q8NHW5	2	60S acidic ribosomal protein P0-like OS=Homo sapiens GN=RPLP0P6 PE=5 SV=1	3915.6		0.99005	-0.01	0.06	0.36	1.01	0.03	0.99	0.03
P30101	2	Protein disulfide-isomerase A3 OS=Homo sapiens GN=PDIA3 PE=1 SV=4	3866.42		1.03045	0.03	0.06	0.84	0.98	0.03	1.02	0.03
P61088	2	Ubiquitin-conjugating enzyme E2 N OS=Homo sapiens GN=UBE2N PE=1 SV=1	3859.3		1.16183	0.15	0.12	0.98	0.93	0.06	1.07	0.06
P08758	2	Annexin A5 OS=Homo sapiens GN=ANXA5 PE=1 SV=2	3848.69		0.913931	-0.09	0.07	0.02	1.05	0.04	0.95	0.04
Q58FF6	2	Putative heat shock protein HSP 90-beta 4 OS=Homo sapiens GN=HSP90AB4P PE=5 SV=1	3839.6		1.06184	0.06	0.04	0.99	0.97	0.02	1.03	0.02
Q15365	2	Poly(rC)-binding protein 1 OS=Homo sapiens GN=PCBP1 PE=1 SV=2	3833.86		1.08329	0.08	0.06	0.98	0.96	0.03	1.04	0.03
Q9BUF5	2	Tubulin beta-6 chain OS=Homo sapiens GN=TUBB6 PE=1 SV=1	3791.74		0.932394	-0.07	0.06	0.02	1.03	0.03	0.97	0.03
P0CG39	2	POTE ankyrin domain family member J OS=Homo sapiens GN=POTEJ PE=3 SV=1	3789.15		1.06184	0.06	0.05	0.98	0.97	0.02	1.03	0.02
P0CG38	2	POTE ankyrin domain family member I OS=Homo sapiens GN=POTEI PE=3 SV=1	3789.15		1.06184	0.06	0.06	0.96	0.97	0.03	1.03	0.03
Q15366	2	Poly(rC)-binding protein 2 OS=Homo sapiens GN=PCBP2 PE=1 SV=1	3766.09		1.09417	0.09	0.05	1	0.96	0.03	1.04	0.03
P62424	2	60S ribosomal protein L7a OS=Homo sapiens GN=RPL7A PE=1 SV=2	3757.21		0.527292	-0.64	0.07	0	1.31	0.03	0.69	0.03
P50395	2	Rab GDP dissociation inhibitor beta OS=Homo sapiens GN=GDI2 PE=1 SV=2	3668.93		0.755784	-0.28	0.08	0	1.14	0.04	0.86	0.04
P06753	2	Tropomyosin alpha-3 chain OS=Homo sapiens GN=TPM3 PE=1 SV=1	3667.02		0.802519	-0.22	0.08	0	1.11	0.04	0.89	0.04
P68104	2	Elongation factor 1-alpha 1 OS=Homo sapiens GN=EEF1A1 PE=1 SV=1	3657.4		1.05127	0.05	0.03	1	0.97	0.02	1.03	0.02
Q5VTE0	2	Putative elongation factor 1-alpha-like 3 OS=Homo sapiens GN=EEF1A1P5 PE=5 SV=1	3657.4		1.05127	0.05	0.03	0.99	0.97	0.02	1.03	0.02
P62913	2	60S ribosomal protein L11 OS=Homo sapiens GN=RPL11 PE=1 SV=2	3656.67		0.600496	-0.51	0.12	0	1.25	0.06	0.75	0.06
P62851	2	40S ribosomal protein S25 OS=Homo sapiens GN=RPS25 PE=1 SV=1	3642.13		0.980199	-0.02	0.06	0.28	1.01	0.03	0.99	0.03
P46781	2	40S ribosomal protein S9 OS=Homo sapiens GN=RPS9 PE=1 SV=3	3635.59		1.06184	0.06	0.06	0.99	0.97	0.03	1.03	0.03
P55072	2	Transitional endoplasmic reticulum ATPase OS=Homo sapiens GN=VCP PE=1 SV=4	3601.85		0.794534	-0.23	0.08	0	1.12	0.04	0.88	0.04
P06493	2	Cyclin-dependent kinase 1 OS=Homo sapiens GN=CDK1 PE=1 SV=3	3600.75		0.932394	-0.07	0.11	0.11	1.04	0.05	0.96	0.05
P17987	2	T-complex protein 1 subunit alpha OS=Homo sapiens GN=TCP1 PE=1 SV=1	3568.33		0.941765	-0.06	0.07	0.06	1.03	0.03	0.97	0.03
Q9Y536	2	Peptidyl-prolyl cis-trans isomerase A-like 4A/B/C OS=Homo sapiens GN=PPIAL4A PE=1 SV=1	3562.39		1.46228	0.38	0.06	1	0.81	0.03	1.19	0.03
P25705	2	ATP synthase subunit alpha, mitochondrial OS=Homo sapiens GN=ATP5A1 PE=1 SV=1	3545.03		1.01005	0.01	0.05	0.67	1	0.03	1	0.03
P61224	2	Ras-related protein Rap-1b OS=Homo sapiens GN=RAP1B PE=1 SV=1	3539.93		1.03045	0.03	0.14	0.7	0.98	0.07	1.02	0.07
P61204	2	ADP-ribosylation factor 3 OS=Homo sapiens GN=ARF3 PE=1 SV=2	3528.47		0.923116	-0.08	0.18	0.21	1.04	0.09	0.96	0.09
P84077	2	ADP-ribosylation factor 1 OS=Homo sapiens GN=ARF1 PE=1 SV=2	3528.47		0.904837	-0.1	0.17	0.14	1.05	0.09	0.95	0.09
P62249	2	40S ribosomal protein S16 OS=Homo sapiens GN=RPS16 PE=1 SV=2	3519.63		1.10517	0.1	0.07	0.99	0.95	0.03	1.05	0.03
P31946	2	14-3-3 protein beta/alpha OS=Homo sapiens GN=YWHAB PE=1 SV=3	3513.76		0.904837	-0.1	0.05	0	1.05	0.03	0.95	0.03
P31943	2	Heterogeneous nuclear ribonucleoprotein H OS=Homo sapiens GN=HNRNPH1 PE=1 SV=4	3477.27		1.04081	0.04	0.09	0.83	0.98	0.04	1.02	0.04
P09651	2	Heterogeneous nuclear ribonucleoprotein A1 OS=Homo sapiens GN=HNRNPA1 PE=1 SV=5	3436.35		1.09417	0.09	0.06	1	0.95	0.03	1.05	0.03
P56537	2	Eukaryotic translation initiation factor 6 OS=Homo sapiens GN=EIF6 PE=1 SV=1	3428.96		0.980199	-0.02	0.12	0.32	1.01	0.06	0.99	0.06
O14737	2	Programmed cell death protein 5 OS=Homo sapiens GN=PDCD5 PE=1 SV=3	3399.46		1.1275	0.12	0.11	0.98	0.94	0.05	1.06	0.05
Q14103	2	Heterogeneous nuclear ribonucleoprotein D0 OS=Homo sapiens GN=HNRNPD PE=1 SV=1	3389.24		0.99005	-0.01	0.05	0.33	1	0.02	1	0.02
P83731	2	60S ribosomal protein L24 OS=Homo sapiens GN=RPL24 PE=1 SV=1	3383.8		0.980199	-0.02	0.08	0.34	1.01	0.04	0.99	0.04
O43390	2	Heterogeneous nuclear ribonucleoprotein R OS=Homo sapiens GN=HNRNPR PE=1 SV=1	3349.27		0.88692	-0.12	0.06	0	1.06	0.03	0.94	0.03
P51148	2	Ras-related protein Rab-5C OS=Homo sapiens GN=RAB5C PE=1 SV=2	3346.46		0.748264	-0.29	0.11	0	1.14	0.05	0.86	0.05
Q32P51	2	Heterogeneous nuclear ribonucleoprotein A1-like 2 OS=Homo sapiens GN=HNRNPA1L2 PE=2 SV=2	3322.81		1.08329	0.08	0.08	0.97	0.96	0.04	1.04	0.04
Q9Y281	2	Cofilin-2 OS=Homo sapiens GN=CFL2 PE=1 SV=1	3286.95		1.16183	0.15	0.06	1	0.93	0.03	1.07	0.03
Q14240	2	Eukaryotic initiation factor 4A-II OS=Homo sapiens GN=EIF4A2 PE=1 SV=2	3282.15		0.869358	-0.14	0.08	0	1.07	0.04	0.93	0.04
P30520	2	Adenylosuccinate synthetase isozyme 2 OS=Homo sapiens GN=ADSS PE=1 SV=3	3271.24		0.818731	-0.2	0.14	0	1.1	0.07	0.9	0.07
O14818	2	Proteasome subunit alpha type-7 OS=Homo sapiens GN=PSMA7 PE=1 SV=1	3262.93		1.01005	0.01	0.1	0.56	0.99	0.05	1.01	0.05
P50991	2	T-complex protein 1 subunit delta OS=Homo sapiens GN=CCT4 PE=1 SV=4	3254.92		0.970446	-0.03	0.06	0.2	1.01	0.03	0.99	0.03
P49411	2	Elongation factor Tu, mitochondrial OS=Homo sapiens GN=TUFM PE=1 SV=2	3248.98		1.0202	0.02	0.08	0.67	0.99	0.04	1.01	0.04
P07237	2	Protein disulfide-isomerase OS=Homo sapiens GN=P4HB PE=1 SV=3	3235.17		0.826959	-0.19	0.06	0	1.09	0.03	0.91	0.03
Q05639	2	Elongation factor 1-alpha 2 OS=Homo sapiens GN=EEF1A2 PE=1 SV=1	3228.51		1.04081	0.04	0.03	0.99	0.98	0.01	1.02	0.01
P14625	2	Endoplasmin OS=Homo sapiens GN=HSP90B1 PE=1 SV=1	3226		0.913931	-0.09	0.04	0	1.05	0.02	0.95	0.02
Q13242	2	Serine/arginine-rich splicing factor 9 OS=Homo sapiens GN=SRSF9 PE=1 SV=1	3223.45		0.951229	-0.05	0.11	0.23	1.02	0.06	0.98	0.06
P48741	2	Putative heat shock 70 kDa protein 7 OS=Homo sapiens GN=HSPA7 PE=5 SV=2	3217.8		1.07251	0.07	0.04	1	0.97	0.02	1.03	0.02
Q13162	2	Peroxiredoxin-4 OS=Homo sapiens GN=PRDX4 PE=1 SV=1	3202.38		0.980199	-0.02	0.07	0.29	1.01	0.04	0.99	0.04
P31948	2	Stress-induced-phosphoprotein 1 OS=Homo sapiens GN=STIP1 PE=1 SV=1	3183.68		0.895834	-0.11	0.07	0.01	1.05	0.03	0.95	0.03
Q02543	2	60S ribosomal protein L18a OS=Homo sapiens GN=RPL18A PE=1 SV=2	3139.7		0.869358	-0.14	0.14	0.01	1.07	0.07	0.93	0.07
Q8TF09	2	Dynein light chain roadblock-type 2 OS=Homo sapiens GN=DYNLRB2 PE=1 SV=1	3134.69		0.748264	-0.29	0.21	0	1.14	0.1	0.86	0.1
Q9NP97	2	Dynein light chain roadblock-type 1 OS=Homo sapiens GN=DYNLRB1 PE=1 SV=3	3134.69		0.740818	-0.3	0.22	0	1.15	0.11	0.85	0.11
P62701	2	40S ribosomal protein S4, X isoform OS=Homo sapiens GN=RPS4X PE=1 SV=2	3128.59		1.16183	0.15	0.1	1	0.92	0.05	1.08	0.05
Q9Y230	2	RuvB-like 2 OS=Homo sapiens GN=RUVBL2 PE=1 SV=3	3119.05		0.794534	-0.23	0.08	0	1.11	0.04	0.89	0.04
Q02539	2	Histone H1.1 OS=Homo sapiens GN=HIST1H1A PE=1 SV=3	3104.19		1.03045	0.03	0.06	0.8	0.99	0.03	1.01	0.03
P22492	2	Histone H1t OS=Homo sapiens GN=HIST1H1T PE=1 SV=4	3104.19		1.04081	0.04	0.07	0.89	0.98	0.03	1.02	0.03
Q99873	2	Protein arginine N-methyltransferase 1 OS=Homo sapiens GN=PRMT1 PE=1 SV=2	3098.11		0.99005	-0.01	0.09	0.48	1	0.04	1	0.04
P19105	2	Myosin regulatory light chain 12A OS=Homo sapiens GN=MYL12A PE=1 SV=2	3096.25		0.532592	-0.63	0.14	0	1.3	0.06	0.7	0.06
O14950	2	Myosin regulatory light chain 12B OS=Homo sapiens GN=MYL12B PE=1 SV=2	3096.25		0.532592	-0.63	0.15	0	1.3	0.07	0.7	0.07
Q5JXB2	2	Putative ubiquitin-conjugating enzyme E2 N-like OS=Homo sapiens GN=UBE2NL PE=1 SV=1	3095.97		1.16183	0.15	0.11	1	0.92	0.05	1.08	0.05
P39019	2	40S ribosomal protein S19 OS=Homo sapiens GN=RPS19 PE=1 SV=2	3067.95		0.951229	-0.05	0.09	0.14	1.03	0.05	0.97	0.05
P45880	2	Voltage-dependent anion-selective channel protein 2 OS=Homo sapiens GN=VDAC2 PE=1 SV=2	3056.51		0.913931	-0.09	0.09	0.05	1.05	0.05	0.95	0.05
P15880	2	40S ribosomal protein S2 OS=Homo sapiens GN=RPS2 PE=1 SV=2	3055.59		1.1275	0.12	0.07	1	0.94	0.03	1.06	0.03
Q99832	2	T-complex protein 1 subunit eta OS=Homo sapiens GN=CCT7 PE=1 SV=2	3050.59		0.923116	-0.08	0.06	0	1.04	0.03	0.96	0.03
P16949	2	Stathmin OS=Homo sapiens GN=STMN1 PE=1 SV=3	3048.96		1.09417	0.09	0.08	0.98	0.95	0.04	1.05	0.04
Q9BYX7	2	Putative beta-actin-like protein 3 OS=Homo sapiens GN=POTEKP PE=5 SV=1	3031.06		1.03045	0.03	0.04	0.91	0.99	0.02	1.01	0.02
P14174	2	Macrophage migration inhibitory factor OS=Homo sapiens GN=MIF PE=1 SV=4	3022.44		1.85893	0.62	0.1	1	0.7	0.04	1.3	0.04
P62318	2	Small nuclear ribonucleoprotein Sm D3 OS=Homo sapiens GN=SNRPD3 PE=1 SV=1	3005.82		0.843665	-0.17	0.11	0	1.08	0.05	0.92	0.05
P62316	2	Small nuclear ribonucleoprotein Sm D2 OS=Homo sapiens GN=SNRPD2 PE=1 SV=1	2985.46		1.32313	0.28	0.13	1	0.86	0.06	1.14	0.06
P30049	2	ATP synthase subunit delta, mitochondrial OS=Homo sapiens GN=ATP5D PE=1 SV=2	2973.97		1.1853	0.17	0.18	0.97	0.92	0.09	1.08	0.09
P04080	2	Cystatin-B OS=Homo sapiens GN=CSTB PE=1 SV=2	2959.64		0.496585	-0.7	0.16	0	1.33	0.07	0.67	0.07
P62834	2	Ras-related protein Rap-1A OS=Homo sapiens GN=RAP1A PE=1 SV=1	2928.46		1	0	0.16	0.51	1	0.08	1	0.08
O43707	2	Alpha-actinin-4 OS=Homo sapiens GN=ACTN4 PE=1 SV=2	2915.06		0.802519	-0.22	0.06	0	1.11	0.03	0.89	0.03
P61313	2	60S ribosomal protein L15 OS=Homo sapiens GN=RPL15 PE=1 SV=2	2908.61		0.960789	-0.04	0.13	0.29	1.02	0.07	0.98	0.07
P62263	2	40S ribosomal protein S14 OS=Homo sapiens GN=RPS14 PE=1 SV=3	2907.62		0.980199	-0.02	0.11	0.38	1.01	0.06	0.99	0.06
P06744	2	Glucose-6-phosphate isomerase OS=Homo sapiens GN=GPI PE=1 SV=4	2893.45		0.913931	-0.09	0.06	0	1.05	0.03	0.95	0.03
P57721	2	Poly(rC)-binding protein 3 OS=Homo sapiens GN=PCBP3 PE=1 SV=2	2883.81		1.04081	0.04	0.05	0.92	0.98	0.03	1.02	0.03
P10599	2	Thioredoxin OS=Homo sapiens GN=TXN PE=1 SV=3	2812.15		0.748264	-0.29	0.12	0	1.14	0.06	0.86	0.06
Q02790	2	Peptidyl-prolyl cis-trans isomerase FKBP4 OS=Homo sapiens GN=FKBP4 PE=1 SV=3	2792.38		0.970446	-0.03	0.13	0.27	1.02	0.07	0.98	0.07
P62277	2	40S ribosomal protein S13 OS=Homo sapiens GN=RPS13 PE=1 SV=2	2770.06		1.0202	0.02	0.07	0.69	0.99	0.03	1.01	0.03
O43765	2	Small glutamine-rich tetratricopeptide repeat-containing protein alpha OS=Homo sapiens GN=SGTA PE=1 SV=1	2769.43		1.03045	0.03	0.14	0.68	0.99	0.07	1.01	0.07
P22234	2	Multifunctional protein ADE2 OS=Homo sapiens GN=PAICS PE=1 SV=3	2755.28		0.960789	-0.04	0.09	0.16	1.02	0.04	0.98	0.04
P07355	2	Annexin A2 OS=Homo sapiens GN=ANXA2 PE=1 SV=2	2754.6		0.960789	-0.04	0.1	0.21	1.02	0.05	0.98	0.05
P62847	2	40S ribosomal protein S24 OS=Homo sapiens GN=RPS24 PE=1 SV=1	2746.23	24h_Control_BiolRep2	24h_Control_BiolRep2	24h_Control_BiolRep2	24h_Control_BiolRep2	24h_Control_BiolRep2
P00492	2	Hypoxanthine-guanine phosphoribosyltransferase OS=Homo sapiens GN=HPRT1 PE=1 SV=2	2738.43		0.802519	-0.22	0.1	0	1.11	0.05	0.89	0.05
P20339	2	Ras-related protein Rab-5A OS=Homo sapiens GN=RAB5A PE=1 SV=2	2736.52		0.771052	-0.26	0.1	0	1.13	0.05	0.87	0.05
P17844	2	Probable ATP-dependent RNA helicase DDX5 OS=Homo sapiens GN=DDX5 PE=1 SV=1	2692.85		0.960789	-0.04	0.05	0.07	1.02	0.02	0.98	0.02
P23284	2	Peptidyl-prolyl cis-trans isomerase B OS=Homo sapiens GN=PPIB PE=1 SV=2	2690.67		0.778801	-0.25	0.1	0	1.13	0.05	0.87	0.05
P61020	2	Ras-related protein Rab-5B OS=Homo sapiens GN=RAB5B PE=1 SV=1	2686.35		0.778801	-0.25	0.15	0	1.12	0.08	0.88	0.08
P26641	2	Elongation factor 1-gamma OS=Homo sapiens GN=EEF1G PE=1 SV=3	2669.1		0.818731	-0.2	0.07	0	1.1	0.03	0.9	0.03
Q99426	2	Tubulin-folding cofactor B OS=Homo sapiens GN=TBCB PE=1 SV=2	2658.27		0.869358	-0.14	0.12	0.02	1.07	0.06	0.93	0.06
O60925	2	Prefoldin subunit 1 OS=Homo sapiens GN=PFDN1 PE=1 SV=2	2649.06		0.99005	-0.01	0.23	0.47	1	0.12	1	0.12
Q8NC51	2	Plasminogen activator inhibitor 1 RNA-binding protein OS=Homo sapiens GN=SERBP1 PE=1 SV=2	2646.57		0.951229	-0.05	0.1	0.16	1.02	0.05	0.98	0.05
O60506	2	Heterogeneous nuclear ribonucleoprotein Q OS=Homo sapiens GN=SYNCRIP PE=1 SV=2	2644.16		0.878095	-0.13	0.07	0	1.06	0.03	0.94	0.03
Q04760	2	Lactoylglutathione lyase OS=Homo sapiens GN=GLO1 PE=1 SV=4	2643.05		1.23368	0.21	0.1	1	0.9	0.05	1.1	0.05
P62820	2	Ras-related protein Rab-1A OS=Homo sapiens GN=RAB1A PE=1 SV=3	2633.59		0.923116	-0.08	0.1	0.06	1.04	0.05	0.96	0.05
Q92928	2	Putative Ras-related protein Rab-1C OS=Homo sapiens GN=RAB1C PE=5 SV=2	2633.59		0.923116	-0.08	0.1	0.11	1.04	0.05	0.96	0.05
Q9H0U4	2	Ras-related protein Rab-1B OS=Homo sapiens GN=RAB1B PE=1 SV=1	2633.59		0.913931	-0.09	0.09	0.03	1.05	0.04	0.95	0.04
P61247	2	40S ribosomal protein S3a OS=Homo sapiens GN=RPS3A PE=1 SV=2	2623.62		1.47698	0.39	0.09	1	0.81	0.04	1.19	0.04
Q13185	2	Chromobox protein homolog 3 OS=Homo sapiens GN=CBX3 PE=1 SV=4	2622.88		0.970446	-0.03	0.1	0.25	1.02	0.05	0.98	0.05
P55854	2	Small ubiquitin-related modifier 3 OS=Homo sapiens GN=SUMO3 PE=1 SV=2	2607.11		1.19722	0.18	0.09	1	0.91	0.04	1.09	0.04
Q6EEV6	2	Small ubiquitin-related modifier 4 OS=Homo sapiens GN=SUMO4 PE=1 SV=2	2607.11		1.20925	0.19	0.07	1	0.91	0.04	1.09	0.04
P61956	2	Small ubiquitin-related modifier 2 OS=Homo sapiens GN=SUMO2 PE=1 SV=3	2607.11		1.20925	0.19	0.08	1	0.91	0.04	1.09	0.04
A6NIZ1	2	Ras-related protein Rap-1b-like protein OS=Homo sapiens PE=2 SV=1	2590.34		0.810584	-0.21	0.42	0.19	1.1	0.21	0.9	0.21
O14979	2	Heterogeneous nuclear ribonucleoprotein D-like OS=Homo sapiens GN=HNRPDL PE=1 SV=3	2584.01		0.794534	-0.23	0.08	0	1.12	0.04	0.88	0.04
Q92841	2	Probable ATP-dependent RNA helicase DDX17 OS=Homo sapiens GN=DDX17 PE=1 SV=2	2558.91		1.06184	0.06	0.05	1	0.97	0.02	1.03	0.02
O75947	2	ATP synthase subunit d, mitochondrial OS=Homo sapiens GN=ATP5H PE=1 SV=3	2546.45		1.15027	0.14	0.14	0.97	0.93	0.07	1.07	0.07
P28066	2	Proteasome subunit alpha type-5 OS=Homo sapiens GN=PSMA5 PE=1 SV=3	2531.49		0.794534	-0.23	0.11	0	1.12	0.05	0.88	0.05
Q8TAA3	2	Proteasome subunit alpha type-7-like OS=Homo sapiens GN=PSMA8 PE=1 SV=3	2529.06		1.04081	0.04	0.12	0.74	0.98	0.06	1.02	0.06
P22314	2	Ubiquitin-like modifier-activating enzyme 1 OS=Homo sapiens GN=UBA1 PE=1 SV=3	2528.08		0.860708	-0.15	0.04	0	1.08	0.02	0.92	0.02
A6NNZ2	2	Tubulin beta-8 chain-like protein LOC260334 OS=Homo sapiens PE=1 SV=1	2519.53		0.970446	-0.03	0.07	0.19	1.02	0.03	0.98	0.03
P52209	2	6-phosphogluconate dehydrogenase, decarboxylating OS=Homo sapiens GN=PGD PE=1 SV=3	2514.28		0.980199	-0.02	0.09	0.32	1.01	0.04	0.99	0.04
P48643	2	T-complex protein 1 subunit epsilon OS=Homo sapiens GN=CCT5 PE=1 SV=1	2498.13		1.03045	0.03	0.11	0.63	0.98	0.05	1.02	0.05
P38159	2	RNA-binding motif protein, X chromosome OS=Homo sapiens GN=RBMX PE=1 SV=3	2497.75		0.83527	-0.18	0.08	0	1.09	0.04	0.91	0.04
P00505	2	Aspartate aminotransferase, mitochondrial OS=Homo sapiens GN=GOT2 PE=1 SV=3	2489.81		0.932394	-0.07	0.08	0.06	1.04	0.04	0.96	0.04
P11586	2	C-1-tetrahydrofolate synthase, cytoplasmic OS=Homo sapiens GN=MTHFD1 PE=1 SV=3	2440.55		0.869358	-0.14	0.08	0	1.07	0.04	0.93	0.04
P05198	2	Eukaryotic translation initiation factor 2 subunit 1 OS=Homo sapiens GN=EIF2S1 PE=1 SV=3	2430.39		0.970446	-0.03	0.11	0.31	1.01	0.05	0.99	0.05
P84098	2	60S ribosomal protein L19 OS=Homo sapiens GN=RPL19 PE=1 SV=1	2427.98		0.748264	-0.29	0.11	0	1.15	0.05	0.85	0.05
Q08211	2	ATP-dependent RNA helicase A OS=Homo sapiens GN=DHX9 PE=1 SV=4	2416.44		1	0	0.05	0.48	1	0.03	1	0.03
Q01105	2	Protein SET OS=Homo sapiens GN=SET PE=1 SV=3	2397.44		0.913931	-0.09	0.07	0.01	1.04	0.04	0.96	0.04
P60900	2	Proteasome subunit alpha type-6 OS=Homo sapiens GN=PSMA6 PE=1 SV=1	2383.37		0.895834	-0.11	0.09	0	1.06	0.05	0.94	0.05
Q9UHV9	2	Prefoldin subunit 2 OS=Homo sapiens GN=PFDN2 PE=1 SV=1	2372.16		0.802519	-0.22	0.15	0	1.11	0.08	0.89	0.08
Q9BRA2	2	Thioredoxin domain-containing protein 17 OS=Homo sapiens GN=TXNDC17 PE=1 SV=1	2371.44		0.99005	-0.01	0.14	0.42	1	0.07	1	0.07
O00299	2	Chloride intracellular channel protein 1 OS=Homo sapiens GN=CLIC1 PE=1 SV=4	2370.61		0.726149	-0.32	0.16	0	1.16	0.09	0.84	0.09
Q9Y333	2	U6 snRNA-associated Sm-like protein LSm2 OS=Homo sapiens GN=LSM2 PE=1 SV=1	2369.36		0.726149	-0.32	0.34	0.04	1.16	0.16	0.84	0.16
A6NMY6	2	Putative annexin A2-like protein OS=Homo sapiens GN=ANXA2P2 PE=5 SV=2	2352.96		1.03045	0.03	0.15	0.68	0.98	0.07	1.02	0.07
Q12931	2	Heat shock protein 75 kDa, mitochondrial OS=Homo sapiens GN=TRAP1 PE=1 SV=3	2352.91		0.869358	-0.14	0.08	0	1.07	0.04	0.93	0.04
P62081	2	40S ribosomal protein S7 OS=Homo sapiens GN=RPS7 PE=1 SV=1	2348.58		1.07251	0.07	0.1	0.88	0.96	0.05	1.04	0.05
P16152	2	Carbonyl reductase [NADPH] 1 OS=Homo sapiens GN=CBR1 PE=1 SV=3	2335.72		0.951229	-0.05	0.17	0.28	1.02	0.08	0.98	0.08
P34897	2	Serine hydroxymethyltransferase, mitochondrial OS=Homo sapiens GN=SHMT2 PE=1 SV=3	2308.88		0.970446	-0.03	0.06	0.2	1.01	0.03	0.99	0.03
P63208	2	S-phase kinase-associated protein 1 OS=Homo sapiens GN=SKP1 PE=1 SV=2	2308.36		0.740818	-0.3	0.21	0.01	1.15	0.1	0.85	0.1
Q9Y237	2	Peptidyl-prolyl cis-trans isomerase NIMA-interacting 4 OS=Homo sapiens GN=PIN4 PE=1 SV=1	2305.31		0.904837	-0.1	0.27	0.23	1.05	0.13	0.95	0.13
P05141	2	ADP/ATP translocase 2 OS=Homo sapiens GN=SLC25A5 PE=1 SV=7	2303.16		0.794534	-0.23	0.07	0	1.11	0.04	0.89	0.04
P62829	2	60S ribosomal protein L23 OS=Homo sapiens GN=RPL23 PE=1 SV=1	2301.67		1.01005	0.01	0.11	0.52	1	0.06	1	0.06
P21796	2	Voltage-dependent anion-selective channel protein 1 OS=Homo sapiens GN=VDAC1 PE=1 SV=2	2293.81		0.904837	-0.1	0.07	0	1.05	0.04	0.95	0.04
Q6ZMR3	2	L-lactate dehydrogenase A-like 6A OS=Homo sapiens GN=LDHAL6A PE=2 SV=1	2293.74		1.15027	0.14	0.05	1	0.93	0.02	1.07	0.02
P42167	2	Lamina-associated polypeptide 2, isoforms beta/gamma OS=Homo sapiens GN=TMPO PE=1 SV=2	2292.87		0.778801	-0.25	0.08	0	1.13	0.04	0.87	0.04
Q99729	2	Heterogeneous nuclear ribonucleoprotein A/B OS=Homo sapiens GN=HNRNPAB PE=1 SV=2	2286.3		0.704688	-0.35	0.13	0	1.17	0.06	0.83	0.06
Q99714	2	3-hydroxyacyl-CoA dehydrogenase type-2 OS=Homo sapiens GN=HSD17B10 PE=1 SV=3	2271.88		0.778801	-0.25	0.19	0	1.12	0.09	0.88	0.09
Q07021	2	Complement component 1 Q subcomponent-binding protein, mitochondrial OS=Homo sapiens GN=C1QBP PE=1 SV=1	2270.79		0.511709	-0.67	0.13	0	1.32	0.06	0.68	0.06
Q9Y617	2	Phosphoserine aminotransferase OS=Homo sapiens GN=PSAT1 PE=1 SV=2	2261.64		0.951229	-0.05	0.08	0.16	1.02	0.04	0.98	0.04
P59190	2	Ras-related protein Rab-15 OS=Homo sapiens GN=RAB15 PE=1 SV=1	2259.7	24h_Control_BiolRep2	24h_Control_BiolRep2	24h_Control_BiolRep2	24h_Control_BiolRep2	24h_Control_BiolRep2
P61081	2	NEDD8-conjugating enzyme Ubc12 OS=Homo sapiens GN=UBE2M PE=1 SV=1	2239.6		0.904837	-0.1	0.12	0.07	1.05	0.06	0.95	0.06
O75390	2	Citrate synthase, mitochondrial OS=Homo sapiens GN=CS PE=1 SV=2	2230.78		0.843665	-0.17	0.11	0	1.09	0.06	0.91	0.06
Q01518	2	Adenylyl cyclase-associated protein 1 OS=Homo sapiens GN=CAP1 PE=1 SV=5	2228.49		0.932394	-0.07	0.07	0.06	1.03	0.04	0.97	0.04
P42166	2	Lamina-associated polypeptide 2, isoform alpha OS=Homo sapiens GN=TMPO PE=1 SV=2	2218.29		0.794534	-0.23	0.09	0	1.11	0.04	0.89	0.04
P19338	2	Nucleolin OS=Homo sapiens GN=NCL PE=1 SV=3	2203.85		1.05127	0.05	0.04	0.97	0.97	0.02	1.03	0.02
P51991	2	Heterogeneous nuclear ribonucleoprotein A3 OS=Homo sapiens GN=HNRNPA3 PE=1 SV=2	2191.68		1.11628	0.11	0.07	1	0.95	0.03	1.05	0.03
P38117	2	Electron transfer flavoprotein subunit beta OS=Homo sapiens GN=ETFB PE=1 SV=3	2184.46		0.960789	-0.04	0.11	0.25	1.02	0.05	0.98	0.05
Q86SX6	2	Glutaredoxin-related protein 5, mitochondrial OS=Homo sapiens GN=GLRX5 PE=1 SV=2	2178.47		0.904837	-0.1	0.53	0.36	1.05	0.26	0.95	0.26
Q15388	2	Mitochondrial import receptor subunit TOM20 homolog OS=Homo sapiens GN=TOMM20 PE=1 SV=1	2175.8		0.869358	-0.14	0.17	0.1	1.07	0.08	0.93	0.08
P04181	2	Ornithine aminotransferase, mitochondrial OS=Homo sapiens GN=OAT PE=1 SV=1	2173.64		0.980199	-0.02	0.07	0.37	1.01	0.03	0.99	0.03
P62861	2	40S ribosomal protein S30 OS=Homo sapiens GN=FAU PE=1 SV=1	2160.6		0.726149	-0.32	0.16	0	1.16	0.08	0.84	0.08
Q9UNX3	2	60S ribosomal protein L26-like 1 OS=Homo sapiens GN=RPL26L1 PE=1 SV=1	2156.94		0.826959	-0.19	0.09	0	1.09	0.04	0.91	0.04
Q9BWJ5	2	Splicing factor 3B subunit 5 OS=Homo sapiens GN=SF3B5 PE=1 SV=1	2154.69	24h_Control_BiolRep2	24h_Control_BiolRep2	24h_Control_BiolRep2	24h_Control_BiolRep2	24h_Control_BiolRep2
P61254	2	60S ribosomal protein L26 OS=Homo sapiens GN=RPL26 PE=1 SV=1	2151.61		0.826959	-0.19	0.1	0	1.1	0.05	0.9	0.05
P61026	2	Ras-related protein Rab-10 OS=Homo sapiens GN=RAB10 PE=1 SV=1	2145.08		0.913931	-0.09	0.13	0.1	1.04	0.06	0.96	0.06
P61006	2	Ras-related protein Rab-8A OS=Homo sapiens GN=RAB8A PE=1 SV=1	2145.08		0.913931	-0.09	0.13	0.13	1.04	0.07	0.96	0.07
Q96E39	2	RNA binding motif protein, X-linked-like-1 OS=Homo sapiens GN=RBMXL1 PE=1 SV=1	2137.5		0.778801	-0.25	0.11	0	1.13	0.05	0.87	0.05
O95716	2	Ras-related protein Rab-3D OS=Homo sapiens GN=RAB3D PE=1 SV=1	2118.24		0.923116	-0.08	0.1	0.07	1.04	0.05	0.96	0.05
Q96E17	2	Ras-related protein Rab-3C OS=Homo sapiens GN=RAB3C PE=2 SV=1	2118.24		0.923116	-0.08	0.12	0.1	1.04	0.06	0.96	0.06
Q6IQ22	2	Ras-related protein Rab-12 OS=Homo sapiens GN=RAB12 PE=1 SV=3	2118.24		0.913931	-0.09	0.1	0.06	1.04	0.05	0.96	0.05
Q86YS6	2	Ras-related protein Rab-43 OS=Homo sapiens GN=RAB43 PE=1 SV=1	2118.24		0.913931	-0.09	0.13	0.06	1.05	0.07	0.95	0.07
Q96DA2	2	Ras-related protein Rab-39B OS=Homo sapiens GN=RAB39B PE=1 SV=1	2118.24		0.904837	-0.1	0.11	0.06	1.05	0.05	0.95	0.05
P20338	2	Ras-related protein Rab-4A OS=Homo sapiens GN=RAB4A PE=1 SV=2	2118.24		0.913931	-0.09	0.13	0.09	1.05	0.07	0.95	0.07
P20337	2	Ras-related protein Rab-3B OS=Homo sapiens GN=RAB3B PE=1 SV=2	2118.24		0.913931	-0.09	0.1	0.07	1.04	0.05	0.96	0.05
P20336	2	Ras-related protein Rab-3A OS=Homo sapiens GN=RAB3A PE=1 SV=1	2118.24		0.923116	-0.08	0.13	0.1	1.04	0.06	0.96	0.06
P61106	2	Ras-related protein Rab-14 OS=Homo sapiens GN=RAB14 PE=1 SV=4	2118.24		0.904837	-0.1	0.13	0.05	1.05	0.06	0.95	0.06
Q92930	2	Ras-related protein Rab-8B OS=Homo sapiens GN=RAB8B PE=1 SV=2	2118.24		0.913931	-0.09	0.12	0.09	1.04	0.06	0.96	0.06
P61018	2	Ras-related protein Rab-4B OS=Homo sapiens GN=RAB4B PE=1 SV=1	2118.24		0.923116	-0.08	0.12	0.08	1.04	0.06	0.96	0.06
Q15771	2	Ras-related protein Rab-30 OS=Homo sapiens GN=RAB30 PE=1 SV=2	2118.24		0.923116	-0.08	0.12	0.11	1.04	0.06	0.96	0.06
A6NDJ8	2	Putative Rab-43-like protein ENSP00000330714 OS=Homo sapiens PE=5 SV=3	2118.24		0.913931	-0.09	0.1	0.1	1.04	0.05	0.96	0.05
Q96AX2	2	Ras-related protein Rab-37 OS=Homo sapiens GN=RAB37 PE=1 SV=3	2118.24		0.904837	-0.1	0.12	0.04	1.05	0.06	0.95	0.06
P29401	2	Transketolase OS=Homo sapiens GN=TKT PE=1 SV=3	2096.33		1.01005	0.01	0.07	0.54	1	0.03	1	0.03
P49368	2	T-complex protein 1 subunit gamma OS=Homo sapiens GN=CCT3 PE=1 SV=4	2038.03		0.923116	-0.08	0.06	0	1.04	0.03	0.96	0.03
Q9UKK9	2	ADP-sugar pyrophosphatase OS=Homo sapiens GN=NUDT5 PE=1 SV=1	2032.41		0.941765	-0.06	0.14	0.26	1.03	0.07	0.97	0.07
P84085	2	ADP-ribosylation factor 5 OS=Homo sapiens GN=ARF5 PE=1 SV=2	2017.72		0.444858	-0.81	0.16	0	1.38	0.07	0.62	0.07
P67936	2	Tropomyosin alpha-4 chain OS=Homo sapiens GN=TPM4 PE=1 SV=3	1989.57		0.740818	-0.3	0.1	0	1.15	0.05	0.85	0.05
Q00839	2	Heterogeneous nuclear ribonucleoprotein U OS=Homo sapiens GN=HNRNPU PE=1 SV=6	1966.77		1.1853	0.17	0.06	1	0.92	0.03	1.08	0.03
P20700	2	Lamin-B1 OS=Homo sapiens GN=LMNB1 PE=1 SV=2	1950.44		0.932394	-0.07	0.11	0.13	1.03	0.06	0.97	0.06
P12956	2	X-ray repair cross-complementing protein 6 OS=Homo sapiens GN=XRCC6 PE=1 SV=2	1948.95		0.869358	-0.14	0.09	0	1.07	0.04	0.93	0.04
O43684	2	Mitotic checkpoint protein BUB3 OS=Homo sapiens GN=BUB3 PE=1 SV=1	1948.61		0.970446	-0.03	0.12	0.4	1.01	0.06	0.99	0.06
P41091	2	Eukaryotic translation initiation factor 2 subunit 3 OS=Homo sapiens GN=EIF2S3 PE=1 SV=3	1944.35		0.826959	-0.19	0.08	0	1.09	0.04	0.91	0.04
Q9UI15	2	Transgelin-3 OS=Homo sapiens GN=TAGLN3 PE=1 SV=2	1940.86		1.01005	0.01	0.19	0.54	0.99	0.09	1.01	0.09
Q9Y2B0	2	Protein canopy homolog 2 OS=Homo sapiens GN=CNPY2 PE=1 SV=1	1937.68		1.0202	0.02	0.18	0.56	0.99	0.09	1.01	0.09
P06748	2	Nucleophosmin OS=Homo sapiens GN=NPM1 PE=1 SV=2	1934.46		1.34986	0.3	0.06	1	0.85	0.03	1.15	0.03
P99999	2	Cytochrome c OS=Homo sapiens GN=CYCS PE=1 SV=2	1923.47		0.644036	-0.44	0.28	0	1.22	0.13	0.78	0.13
P49006	2	MARCKS-related protein OS=Homo sapiens GN=MARCKSL1 PE=1 SV=2	1921.28		0.904837	-0.1	0.23	0.18	1.05	0.11	0.95	0.11
Q13404	2	Ubiquitin-conjugating enzyme E2 variant 1 OS=Homo sapiens GN=UBE2V1 PE=1 SV=2	1916.21		1.06184	0.06	0.12	0.77	0.97	0.06	1.03	0.06
O75347	2	Tubulin-specific chaperone A OS=Homo sapiens GN=TBCA PE=1 SV=3	1916.11		1.06184	0.06	0.12	0.87	0.97	0.06	1.03	0.06
Q9H4B7	2	Tubulin beta-1 chain OS=Homo sapiens GN=TUBB1 PE=1 SV=1	1908.72		0.951229	-0.05	0.06	0.08	1.02	0.03	0.98	0.03
A6NKZ8	2	Putative tubulin beta chain-like protein ENSP00000290377 OS=Homo sapiens PE=5 SV=2	1906.28		0.960789	-0.04	0.06	0.15	1.02	0.03	0.98	0.03
P24534	2	Elongation factor 1-beta OS=Homo sapiens GN=EEF1B2 PE=1 SV=3	1904.37		0.802519	-0.22	0.11	0	1.11	0.05	0.89	0.05
P62854	2	40S ribosomal protein S26 OS=Homo sapiens GN=RPS26 PE=1 SV=3	1892.27		1.17351	0.16	0.16	0.98	0.92	0.08	1.08	0.08
P67809	2	Nuclease-sensitive element-binding protein 1 OS=Homo sapiens GN=YBX1 PE=1 SV=3	1876.92		0.923116	-0.08	0.13	0.13	1.04	0.06	0.96	0.06
P51149	2	Ras-related protein Rab-7a OS=Homo sapiens GN=RAB7A PE=1 SV=1	1858.37		0.960789	-0.04	0.1	0.25	1.02	0.05	0.98	0.05
P04264	2	Keratin, type II cytoskeletal 1 OS=Homo sapiens GN=KRT1 PE=1 SV=6	1857.54	24h_Induced_BiolRep2	24h_Induced_BiolRep2	24h_Induced_BiolRep2	24h_Induced_BiolRep2	24h_Induced_BiolRep2
P62280	2	40S ribosomal protein S11 OS=Homo sapiens GN=RPS11 PE=1 SV=3	1857.43		1.03045	0.03	0.09	0.7	0.99	0.05	1.01	0.05
Q58FG0	2	Putative heat shock protein HSP 90-alpha A5 OS=Homo sapiens GN=HSP90AA5P PE=1 SV=1	1854.98		0.904837	-0.1	0.08	0.01	1.05	0.04	0.95	0.04
Q16695	2	Histone H3.1t OS=Homo sapiens GN=HIST3H3 PE=1 SV=3	1842.31		1.07251	0.07	0.06	0.96	0.97	0.03	1.03	0.03
Q93045	2	Stathmin-2 OS=Homo sapiens GN=STMN2 PE=1 SV=3	1837.29		1.11628	0.11	0.09	1	0.95	0.04	1.05	0.04
Q9H9B4	2	Sideroflexin-1 OS=Homo sapiens GN=SFXN1 PE=1 SV=4	1831.5		0.904837	-0.1	0.14	0.09	1.05	0.07	0.95	0.07
P07864	2	L-lactate dehydrogenase C chain OS=Homo sapiens GN=LDHC PE=2 SV=4	1824.24		1.20925	0.19	0.06	1	0.9	0.03	1.1	0.03
P09493	2	Tropomyosin alpha-1 chain OS=Homo sapiens GN=TPM1 PE=1 SV=2	1811.94		0.748264	-0.29	0.11	0	1.14	0.05	0.86	0.05
P50914	2	60S ribosomal protein L14 OS=Homo sapiens GN=RPL14 PE=1 SV=4	1807.04		1.20925	0.19	0.11	1	0.91	0.05	1.09	0.05
Q15056	2	Eukaryotic translation initiation factor 4H OS=Homo sapiens GN=EIF4H PE=1 SV=5	1803.44		0.83527	-0.18	0.16	0.02	1.09	0.08	0.91	0.08
P61586	2	Transforming protein RhoA OS=Homo sapiens GN=RHOA PE=1 SV=1	1802.93		1.16183	0.15	0.1	0.99	0.93	0.05	1.07	0.05
Q9NS69	2	Mitochondrial import receptor subunit TOM22 homolog OS=Homo sapiens GN=TOMM22 PE=1 SV=3	1801.01		0.904837	-0.1	0.29	0.19	1.05	0.14	0.95	0.14
P13797	2	Plastin-3 OS=Homo sapiens GN=PLS3 PE=1 SV=4	1799.18		1.01005	0.01	0.08	0.58	0.99	0.04	1.01	0.04
P49207	2	60S ribosomal protein L34 OS=Homo sapiens GN=RPL34 PE=1 SV=3	1795.58		1.16183	0.15	0.1	1	0.92	0.05	1.08	0.05
P07951	2	Tropomyosin beta chain OS=Homo sapiens GN=TPM2 PE=1 SV=1	1792.64		0.740818	-0.3	0.13	0	1.15	0.06	0.85	0.06
O75828	2	Carbonyl reductase [NADPH] 3 OS=Homo sapiens GN=CBR3 PE=1 SV=3	1780.12		0.99005	-0.01	0.16	0.44	1.01	0.08	0.99	0.08
P00441	2	Superoxide dismutase [Cu-Zn] OS=Homo sapiens GN=SOD1 PE=1 SV=2	1774.24		1.1275	0.12	0.1	0.97	0.94	0.05	1.06	0.05
Q15181	2	Inorganic pyrophosphatase OS=Homo sapiens GN=PPA1 PE=1 SV=2	1772.29		1.01005	0.01	0.11	0.58	0.99	0.05	1.01	0.05
Q9NR30	2	Nucleolar RNA helicase 2 OS=Homo sapiens GN=DDX21 PE=1 SV=5	1763.84		1.07251	0.07	0.06	0.99	0.96	0.03	1.04	0.03
P84090	2	Enhancer of rudimentary homolog OS=Homo sapiens GN=ERH PE=1 SV=1	1757.68		0.594521	-0.52	0.47	0.02	1.25	0.22	0.75	0.22
Q16576	2	Histone-binding protein RBBP7 OS=Homo sapiens GN=RBBP7 PE=1 SV=1	1753.01		0.818731	-0.2	0.07	0	1.1	0.04	0.9	0.04
P18621	2	60S ribosomal protein L17 OS=Homo sapiens GN=RPL17 PE=1 SV=3	1752.79		1.05127	0.05	0.1	0.8	0.97	0.05	1.03	0.05
Q15717	2	ELAV-like protein 1 OS=Homo sapiens GN=ELAVL1 PE=1 SV=2	1751.86		1.01005	0.01	0.09	0.55	1	0.05	1	0.05
Q7Z4W1	2	L-xylulose reductase OS=Homo sapiens GN=DCXR PE=1 SV=2	1746.69		0.778801	-0.25	0.13	0	1.12	0.06	0.88	0.06
P08134	2	Rho-related GTP-binding protein RhoC OS=Homo sapiens GN=RHOC PE=1 SV=1	1743.14		1.16183	0.15	0.13	0.98	0.93	0.06	1.07	0.06
Q71DI3	2	Histone H3.2 OS=Homo sapiens GN=HIST2H3A PE=1 SV=3	1739.72		1.06184	0.06	0.07	0.96	0.97	0.03	1.03	0.03
P84243	2	Histone H3.3 OS=Homo sapiens GN=H3F3A PE=1 SV=2	1739.72		1.06184	0.06	0.07	0.93	0.97	0.04	1.03	0.04
P68431	2	Histone H3.1 OS=Homo sapiens GN=HIST1H3A PE=1 SV=2	1739.72		1.06184	0.06	0.07	0.95	0.97	0.03	1.03	0.03
P31150	2	Rab GDP dissociation inhibitor alpha OS=Homo sapiens GN=GDI1 PE=1 SV=2	1731.06		0.88692	-0.12	0.11	0	1.06	0.05	0.94	0.05
Q13310	2	Polyadenylate-binding protein 4 OS=Homo sapiens GN=PABPC4 PE=1 SV=1	1730.63		0.704688	-0.35	0.08	0	1.17	0.04	0.83	0.04
P63165	2	Small ubiquitin-related modifier 1 OS=Homo sapiens GN=SUMO1 PE=1 SV=1	1726.32	24h_Control_BiolRep2	24h_Control_BiolRep2	24h_Control_BiolRep2	24h_Control_BiolRep2	24h_Control_BiolRep2
P56385	2	ATP synthase subunit e, mitochondrial OS=Homo sapiens GN=ATP5I PE=1 SV=2	1714.97		1.20925	0.19	0.29	0.88	0.9	0.14	1.1	0.14
Q09028	2	Histone-binding protein RBBP4 OS=Homo sapiens GN=RBBP4 PE=1 SV=3	1713.82		0.71177	-0.34	0.08	0	1.17	0.04	0.83	0.04
P07910	2	Heterogeneous nuclear ribonucleoproteins C1/C2 OS=Homo sapiens GN=HNRNPC PE=1 SV=4	1713.21		1.20925	0.19	0.08	1	0.91	0.04	1.09	0.04
P09960	2	Leukotriene A-4 hydrolase OS=Homo sapiens GN=LTA4H PE=1 SV=2	1710.21		0.810584	-0.21	0.1	0	1.11	0.05	0.89	0.05
P84103	2	Serine/arginine-rich splicing factor 3 OS=Homo sapiens GN=SRSF3 PE=1 SV=1	1699.34	24h_Control_BiolRep2	24h_Control_BiolRep2	24h_Control_BiolRep2	24h_Control_BiolRep2	24h_Control_BiolRep2
Q9Y3F4	2	Serine-threonine kinase receptor-associated protein OS=Homo sapiens GN=STRAP PE=1 SV=1	1694.44		0.99005	-0.01	0.09	0.44	1	0.05	1	0.05
P33316	2	Deoxyuridine 5'-triphosphate nucleotidohydrolase, mitochondrial OS=Homo sapiens GN=DUT PE=1 SV=4	1670.78		0.913931	-0.09	0.15	0.12	1.05	0.08	0.95	0.08
P40429	2	60S ribosomal protein L13a OS=Homo sapiens GN=RPL13A PE=1 SV=2	1658.18		0.860708	-0.15	0.1	0.01	1.07	0.05	0.93	0.05
Q6NVV1	2	Putative 60S ribosomal protein L13a-like MGC87657 OS=Homo sapiens PE=5 SV=1	1658.18		0.869358	-0.14	0.1	0	1.07	0.05	0.93	0.05
P17661	2	Desmin OS=Homo sapiens GN=DES PE=1 SV=3	1651.86		1.05127	0.05	0.07	0.97	0.97	0.04	1.03	0.04
P11940	2	Polyadenylate-binding protein 1 OS=Homo sapiens GN=PABPC1 PE=1 SV=2	1640.32		0.852144	-0.16	0.06	0	1.08	0.03	0.92	0.03
P18077	2	60S ribosomal protein L35a OS=Homo sapiens GN=RPL35A PE=1 SV=2	1639.9		1.05127	0.05	0.1	0.83	0.98	0.05	1.02	0.05
P12081	2	Histidine--tRNA ligase, cytoplasmic OS=Homo sapiens GN=HARS PE=1 SV=2	1639.77		0.88692	-0.12	0.11	0.04	1.06	0.06	0.94	0.06
Q96AE4	2	Far upstream element-binding protein 1 OS=Homo sapiens GN=FUBP1 PE=1 SV=3	1636.96		0.951229	-0.05	0.1	0.21	1.02	0.05	0.98	0.05
P35637	2	RNA-binding protein FUS OS=Homo sapiens GN=FUS PE=1 SV=1	1632.95		0.913931	-0.09	0.09	0.01	1.04	0.04	0.96	0.04
Q00325	2	Phosphate carrier protein, mitochondrial OS=Homo sapiens GN=SLC25A3 PE=1 SV=2	1631.83		1.09417	0.09	0.09	1	0.95	0.04	1.05	0.04
P28074	2	Proteasome subunit beta type-5 OS=Homo sapiens GN=PSMB5 PE=1 SV=3	1631.42		1.06184	0.06	0.17	0.67	0.97	0.09	1.03	0.09
Q9Y6H1	2	Coiled-coil-helix-coiled-coil-helix domain-containing protein 2, mitochondrial OS=Homo sapiens GN=CHCHD2 PE=1 SV=1	1591.65		0.878095	-0.13	0.14	0.04	1.06	0.07	0.94	0.07
P31939	2	Bifunctional purine biosynthesis protein PURH OS=Homo sapiens GN=ATIC PE=1 SV=3	1581.63		0.818731	-0.2	0.1	0	1.1	0.05	0.9	0.05
P12236	2	ADP/ATP translocase 3 OS=Homo sapiens GN=SLC25A6 PE=1 SV=4	1577.49		1.07251	0.07	0.12	0.75	0.97	0.06	1.03	0.06
P31947	2	14-3-3 protein sigma OS=Homo sapiens GN=SFN PE=1 SV=1	1572.02		0.826959	-0.19	0.06	0	1.1	0.03	0.9	0.03
P58546	2	Myotrophin OS=Homo sapiens GN=MTPN PE=1 SV=2	1571.72		0.71177	-0.34	0.23	0	1.17	0.11	0.83	0.11
P20618	2	Proteasome subunit beta type-1 OS=Homo sapiens GN=PSMB1 PE=1 SV=2	1563.99		0.88692	-0.12	0.16	0.07	1.06	0.08	0.94	0.08
P16989	2	DNA-binding protein A OS=Homo sapiens GN=CSDA PE=1 SV=4	1558.4		0.826959	-0.19	0.15	0.01	1.09	0.07	0.91	0.07
Q13642	2	Four and a half LIM domains protein 1 OS=Homo sapiens GN=FHL1 PE=1 SV=4	1548.26		0.88692	-0.12	0.13	0.04	1.06	0.06	0.94	0.06
P19623	2	Spermidine synthase OS=Homo sapiens GN=SRM PE=1 SV=1	1545.16		0.763379	-0.27	0.18	0	1.14	0.09	0.86	0.09
P35080	2	Profilin-2 OS=Homo sapiens GN=PFN2 PE=1 SV=3	1540.17		0.860708	-0.15	0.42	0.24	1.08	0.21	0.92	0.21
P63000	2	Ras-related C3 botulinum toxin substrate 1 OS=Homo sapiens GN=RAC1 PE=1 SV=1	1537.09		1.01005	0.01	0.16	0.54	0.99	0.08	1.01	0.08
Q12906	2	Interleukin enhancer-binding factor 3 OS=Homo sapiens GN=ILF3 PE=1 SV=3	1531.28		0.99005	-0.01	0.07	0.42	1.01	0.03	0.99	0.03
P63167	2	Dynein light chain 1, cytoplasmic OS=Homo sapiens GN=DYNLL1 PE=1 SV=1	1527.59		0.913931	-0.09	0.24	0.25	1.05	0.12	0.95	0.12
Q12905	2	Interleukin enhancer-binding factor 2 OS=Homo sapiens GN=ILF2 PE=1 SV=2	1524		0.771052	-0.26	0.11	0	1.13	0.06	0.87	0.06
P14868	2	Aspartate--tRNA ligase, cytoplasmic OS=Homo sapiens GN=DARS PE=1 SV=2	1520.42		0.802519	-0.22	0.1	0	1.11	0.05	0.89	0.05
Q13263	2	Transcription intermediary factor 1-beta OS=Homo sapiens GN=TRIM28 PE=1 SV=5	1519.18		0.802519	-0.22	0.09	0	1.11	0.04	0.89	0.04
Q92945	2	Far upstream element-binding protein 2 OS=Homo sapiens GN=KHSRP PE=1 SV=4	1512.36		0.951229	-0.05	0.07	0.12	1.02	0.04	0.98	0.04
Q9Y265	2	RuvB-like 1 OS=Homo sapiens GN=RUVBL1 PE=1 SV=1	1508.34		0.970446	-0.03	0.08	0.27	1.01	0.04	0.99	0.04
Q96FW1	2	Ubiquitin thioesterase OTUB1 OS=Homo sapiens GN=OTUB1 PE=1 SV=2	1500.38		0.980199	-0.02	0.15	0.37	1.01	0.07	0.99	0.07
O60220	2	Mitochondrial import inner membrane translocase subunit Tim8 A OS=Homo sapiens GN=TIMM8A PE=1 SV=1	1490.48	24h_Control_BiolRep2	24h_Control_BiolRep2	24h_Control_BiolRep2	24h_Control_BiolRep2	24h_Control_BiolRep2
Q15907	2	Ras-related protein Rab-11B OS=Homo sapiens GN=RAB11B PE=1 SV=4	1490.4		1.1853	0.17	0.14	0.99	0.92	0.07	1.08	0.07
P62491	2	Ras-related protein Rab-11A OS=Homo sapiens GN=RAB11A PE=1 SV=3	1490.4		1.1853	0.17	0.13	1	0.92	0.06	1.08	0.06
P02768	2	Serum albumin OS=Homo sapiens GN=ALB PE=1 SV=2	1482.66		1.33643	0.29	0.03	1	0.86	0.02	1.14	0.02
Q15819	2	Ubiquitin-conjugating enzyme E2 variant 2 OS=Homo sapiens GN=UBE2V2 PE=1 SV=4	1482.38		1.0202	0.02	0.13	0.65	0.99	0.06	1.01	0.06
O76003	2	Glutaredoxin-3 OS=Homo sapiens GN=GLRX3 PE=1 SV=2	1479.43		1.06184	0.06	0.15	0.83	0.97	0.07	1.03	0.07
P48047	2	ATP synthase subunit O, mitochondrial OS=Homo sapiens GN=ATP5O PE=1 SV=1	1468.15		0.869358	-0.14	0.12	0.02	1.07	0.06	0.93	0.06
Q13347	2	Eukaryotic translation initiation factor 3 subunit I OS=Homo sapiens GN=EIF3I PE=1 SV=1	1464.31		0.970446	-0.03	0.12	0.29	1.02	0.06	0.98	0.06
P34932	2	Heat shock 70 kDa protein 4 OS=Homo sapiens GN=HSPA4 PE=1 SV=4	1460.27		0.951229	-0.05	0.08	0.16	1.03	0.04	0.97	0.04
Q02878	2	60S ribosomal protein L6 OS=Homo sapiens GN=RPL6 PE=1 SV=3	1452.95		1.32313	0.28	0.16	1	0.86	0.08	1.14	0.08
P78371	2	T-complex protein 1 subunit beta OS=Homo sapiens GN=CCT2 PE=1 SV=4	1450.97		0.843665	-0.17	0.06	0	1.08	0.03	0.92	0.03
P18085	2	ADP-ribosylation factor 4 OS=Homo sapiens GN=ARF4 PE=1 SV=3	1445.91		0.414783	-0.88	0.13	0	1.41	0.06	0.59	0.06
P42771	2	Cyclin-dependent kinase inhibitor 2A, isoforms 1/2/3 OS=Homo sapiens GN=CDKN2A PE=1 SV=2	1437.89		0.941765	-0.06	0.28	0.35	1.03	0.14	0.97	0.14
P12235	2	ADP/ATP translocase 1 OS=Homo sapiens GN=SLC25A4 PE=1 SV=4	1435.76		1.08329	0.08	0.16	0.82	0.96	0.08	1.04	0.08
P30613	2	Pyruvate kinase isozymes R/L OS=Homo sapiens GN=PKLR PE=1 SV=2	1430.2		1.04081	0.04	0.06	0.88	0.98	0.03	1.02	0.03
P62158	2	Calmodulin OS=Homo sapiens GN=CALM1 PE=1 SV=2	1429.73		1	0	0.11	0.5	1	0.05	1	0.05
P53396	2	ATP-citrate synthase OS=Homo sapiens GN=ACLY PE=1 SV=3	1426.97		1.0202	0.02	0.08	0.7	0.99	0.04	1.01	0.04
P13804	2	Electron transfer flavoprotein subunit alpha, mitochondrial OS=Homo sapiens GN=ETFA PE=1 SV=1	1421.09		0.748264	-0.29	0.16	0	1.14	0.08	0.86	0.08
P20042	2	Eukaryotic translation initiation factor 2 subunit 2 OS=Homo sapiens GN=EIF2S2 PE=1 SV=2	1416.71		0.878095	-0.13	0.15	0.09	1.07	0.07	0.93	0.07
Q2VIR3	2	Putative eukaryotic translation initiation factor 2 subunit 3-like protein OS=Homo sapiens GN=EIF2S3L PE=5 SV=2	1399.58		0.869358	-0.14	0.09	0.02	1.07	0.05	0.93	0.05
P62917	2	60S ribosomal protein L8 OS=Homo sapiens GN=RPL8 PE=1 SV=2	1396.05		0.99005	-0.01	0.08	0.41	1	0.04	1	0.04
P13667	2	Protein disulfide-isomerase A4 OS=Homo sapiens GN=PDIA4 PE=1 SV=2	1393.3		1	0	0.09	0.47	1	0.05	1	0.05
P40227	2	T-complex protein 1 subunit zeta OS=Homo sapiens GN=CCT6A PE=1 SV=3	1387.39		1.06184	0.06	0.08	0.93	0.97	0.04	1.03	0.04
P47914	2	60S ribosomal protein L29 OS=Homo sapiens GN=RPL29 PE=1 SV=2	1386.81		1.03045	0.03	0.24	0.57	0.98	0.12	1.02	0.12
O15212	2	Prefoldin subunit 6 OS=Homo sapiens GN=PFDN6 PE=1 SV=1	1375.39		0.932394	-0.07	0.2	0.25	1.04	0.1	0.96	0.1
P26639	2	Threonine--tRNA ligase, cytoplasmic OS=Homo sapiens GN=TARS PE=1 SV=3	1368.02		0.778801	-0.25	0.13	0	1.12	0.06	0.88	0.06
P05023	2	Sodium/potassium-transporting ATPase subunit alpha-1 OS=Homo sapiens GN=ATP1A1 PE=1 SV=1	1365.93		1.05127	0.05	0.08	0.9	0.98	0.04	1.02	0.04
Q9NR28	2	Diablo homolog, mitochondrial OS=Homo sapiens GN=DIABLO PE=1 SV=1	1360.73		0.932394	-0.07	0.16	0.23	1.04	0.08	0.96	0.08
P60763	2	Ras-related C3 botulinum toxin substrate 3 OS=Homo sapiens GN=RAC3 PE=1 SV=1	1359.59		1.04081	0.04	0.16	0.65	0.98	0.08	1.02	0.08
Q9BQB6	2	Vitamin K epoxide reductase complex subunit 1 OS=Homo sapiens GN=VKORC1 PE=1 SV=1	1356.97		1.28403	0.25	0.62	0.74	0.89	0.3	1.11	0.3
P24752	2	Acetyl-CoA acetyltransferase, mitochondrial OS=Homo sapiens GN=ACAT1 PE=1 SV=1	1354.88		0.860708	-0.15	0.15	0.04	1.08	0.08	0.92	0.08
P20962	2	Parathymosin OS=Homo sapiens GN=PTMS PE=1 SV=2	1347.18		0.960789	-0.04	0.17	0.3	1.02	0.09	0.98	0.09
Q16543	2	Hsp90 co-chaperone Cdc37 OS=Homo sapiens GN=CDC37 PE=1 SV=1	1342.36		0.951229	-0.05	0.21	0.32	1.03	0.11	0.97	0.11
P14314	2	Glucosidase 2 subunit beta OS=Homo sapiens GN=PRKCSH PE=1 SV=2	1338.6		0.843665	-0.17	0.07	0	1.09	0.03	0.91	0.03
P29966	2	Myristoylated alanine-rich C-kinase substrate OS=Homo sapiens GN=MARCKS PE=1 SV=4	1336.72		1.0202	0.02	0.15	0.56	0.99	0.07	1.01	0.07
P47756	2	F-actin-capping protein subunit beta OS=Homo sapiens GN=CAPZB PE=1 SV=4	1330.11		0.941765	-0.06	0.12	0.18	1.03	0.06	0.97	0.06
P05787	2	Keratin, type II cytoskeletal 8 OS=Homo sapiens GN=KRT8 PE=1 SV=7	1328.9		0.951229	-0.05	0.09	0.13	1.03	0.05	0.97	0.05
P61353	2	60S ribosomal protein L27 OS=Homo sapiens GN=RPL27 PE=1 SV=2	1322.98		0.951229	-0.05	0.08	0.09	1.03	0.04	0.97	0.04
O60812	2	Heterogeneous nuclear ribonucleoprotein C-like 1 OS=Homo sapiens GN=HNRNPCL1 PE=1 SV=1	1314.83		1.08329	0.08	0.08	0.97	0.96	0.04	1.04	0.04
P62310	2	U6 snRNA-associated Sm-like protein LSm3 OS=Homo sapiens GN=LSM3 PE=1 SV=2	1314.64		0.740818	-0.3	0.22	0.01	1.15	0.11	0.85	0.11
P30040	2	Endoplasmic reticulum resident protein 29 OS=Homo sapiens GN=ERP29 PE=1 SV=4	1314.4		0.83527	-0.18	0.13	0.01	1.09	0.06	0.91	0.06
Q9H361	2	Polyadenylate-binding protein 3 OS=Homo sapiens GN=PABPC3 PE=1 SV=2	1314.14		0.843665	-0.17	0.08	0	1.09	0.04	0.91	0.04
P55060	2	Exportin-2 OS=Homo sapiens GN=CSE1L PE=1 SV=3	1307.03		0.941765	-0.06	0.07	0.08	1.03	0.04	0.97	0.04
Q9BRL6	2	Serine/arginine-rich splicing factor 8 OS=Homo sapiens GN=SRSF8 PE=1 SV=1	1305.48		1.11628	0.11	0.15	0.94	0.95	0.08	1.05	0.08
Q13838	2	Spliceosome RNA helicase DDX39B OS=Homo sapiens GN=DDX39B PE=1 SV=1	1302.72		1.05127	0.05	0.08	0.83	0.98	0.04	1.02	0.04
Q9Y266	2	Nuclear migration protein nudC OS=Homo sapiens GN=NUDC PE=1 SV=1	1296.76		0.941765	-0.06	0.11	0.16	1.03	0.05	0.97	0.05
Q86V81	2	THO complex subunit 4 OS=Homo sapiens GN=ALYREF PE=1 SV=3	1286.53		0.941765	-0.06	0.11	0.11	1.03	0.06	0.97	0.06
P47813	2	Eukaryotic translation initiation factor 1A, X-chromosomal OS=Homo sapiens GN=EIF1AX PE=1 SV=2	1280.57		0.843665	-0.17	0.19	0.04	1.08	0.1	0.92	0.1
P12814	2	Alpha-actinin-1 OS=Homo sapiens GN=ACTN1 PE=1 SV=2	1273.17		0.786628	-0.24	0.07	0	1.12	0.04	0.88	0.04
P54136	2	Arginine--tRNA ligase, cytoplasmic OS=Homo sapiens GN=RARS PE=1 SV=2	1253.89		0.88692	-0.12	0.1	0.03	1.06	0.05	0.94	0.05
O00148	2	ATP-dependent RNA helicase DDX39A OS=Homo sapiens GN=DDX39A PE=1 SV=2	1247.44		1.03045	0.03	0.09	0.73	0.98	0.05	1.02	0.05
Q562R1	2	Beta-actin-like protein 2 OS=Homo sapiens GN=ACTBL2 PE=1 SV=2	1245.51		0.980199	-0.02	0.05	0.24	1.01	0.02	0.99	0.02
P62837	2	Ubiquitin-conjugating enzyme E2 D2 OS=Homo sapiens GN=UBE2D2 PE=1 SV=1	1241.23		0.786628	-0.24	0.17	0	1.12	0.08	0.88	0.08
P61077	2	Ubiquitin-conjugating enzyme E2 D3 OS=Homo sapiens GN=UBE2D3 PE=1 SV=1	1241.23		0.794534	-0.23	0.14	0	1.11	0.07	0.89	0.07
P37837	2	Transaldolase OS=Homo sapiens GN=TALDO1 PE=1 SV=2	1241.17		0.657047	-0.42	0.25	0	1.21	0.12	0.79	0.12
P15153	2	Ras-related C3 botulinum toxin substrate 2 OS=Homo sapiens GN=RAC2 PE=1 SV=1	1226.01		1.03045	0.03	0.15	0.64	0.98	0.08	1.02	0.08
Q99623	2	Prohibitin-2 OS=Homo sapiens GN=PHB2 PE=1 SV=2	1221.21		1.20925	0.19	0.09	1	0.9	0.04	1.1	0.04
P13796	2	Plastin-2 OS=Homo sapiens GN=LCP1 PE=1 SV=6	1199.52		0.878095	-0.13	0.11	0.02	1.06	0.06	0.94	0.06
Q96AG4	2	Leucine-rich repeat-containing protein 59 OS=Homo sapiens GN=LRRC59 PE=1 SV=1	1198.53		1	0	0.11	0.53	1	0.06	1	0.06
P11177	2	Pyruvate dehydrogenase E1 component subunit beta, mitochondrial OS=Homo sapiens GN=PDHB PE=1 SV=3	1194.97		0.913931	-0.09	0.16	0.14	1.04	0.08	0.96	0.08
P29692	2	Elongation factor 1-delta OS=Homo sapiens GN=EEF1D PE=1 SV=5	1193.19		0.99005	-0.01	0.12	0.39	1.01	0.06	0.99	0.06
P28072	2	Proteasome subunit beta type-6 OS=Homo sapiens GN=PSMB6 PE=1 SV=4	1189.1		1.07251	0.07	0.14	0.83	0.96	0.07	1.04	0.07
P35659	2	Protein DEK OS=Homo sapiens GN=DEK PE=1 SV=1	1186.44		0.941765	-0.06	0.15	0.2	1.03	0.07	0.97	0.07
P62910	2	60S ribosomal protein L32 OS=Homo sapiens GN=RPL32 PE=1 SV=2	1175.18		0.941765	-0.06	0.09	0.14	1.03	0.04	0.97	0.04
P30043	2	Flavin reductase (NADPH) OS=Homo sapiens GN=BLVRB PE=1 SV=3	1164.39	24h_Induced_BiolRep2	24h_Induced_BiolRep2	24h_Induced_BiolRep2	24h_Induced_BiolRep2	24h_Induced_BiolRep2
Q86VP6	2	Cullin-associated NEDD8-dissociated protein 1 OS=Homo sapiens GN=CAND1 PE=1 SV=2	1163.76		0.860708	-0.15	0.11	0	1.08	0.05	0.92	0.05
Q96B49	2	Mitochondrial import receptor subunit TOM6 homolog OS=Homo sapiens GN=TOMM6 PE=1 SV=1	1161.41		0.99005	-0.01	0.47	0.49	1	0.23	1	0.23
P13010	2	X-ray repair cross-complementing protein 5 OS=Homo sapiens GN=XRCC5 PE=1 SV=3	1149.7		0.860708	-0.15	0.14	0	1.08	0.07	0.92	0.07
P62633	2	Cellular nucleic acid-binding protein OS=Homo sapiens GN=CNBP PE=1 SV=1	1147.16		0.726149	-0.32	0.55	0.14	1.16	0.28	0.84	0.28
Q5JNZ5	2	Putative 40S ribosomal protein S26-like 1 OS=Homo sapiens GN=RPS26P11 PE=5 SV=1	1146.99		1.16183	0.15	0.27	0.87	0.92	0.13	1.08	0.13
P42766	2	60S ribosomal protein L35 OS=Homo sapiens GN=RPL35 PE=1 SV=2	1144.86		1.30996	0.27	0.15	1	0.87	0.08	1.13	0.08
P49588	2	Alanine--tRNA ligase, cytoplasmic OS=Homo sapiens GN=AARS PE=1 SV=2	1130.12		0.932394	-0.07	0.11	0.14	1.03	0.05	0.97	0.05
Q9H910	2	Hematological and neurological expressed 1-like protein OS=Homo sapiens GN=HN1L PE=1 SV=1	1129.11		0.88692	-0.12	0.15	0.04	1.06	0.07	0.94	0.07
Q5JTJ3	2	Cytochrome c oxidase assembly factor 6 homolog OS=Homo sapiens GN=COA6 PE=1 SV=1	1126.84	24h_Induced_BiolRep2	24h_Induced_BiolRep2	24h_Induced_BiolRep2	24h_Induced_BiolRep2	24h_Induced_BiolRep2
Q969Q0	2	60S ribosomal protein L36a-like OS=Homo sapiens GN=RPL36AL PE=1 SV=3	1121.39		1.93479	0.66	0.53	0.99	0.69	0.23	1.31	0.23
P82979	2	SAP domain-containing ribonucleoprotein OS=Homo sapiens GN=SARNP PE=1 SV=3	1109.09		0.932394	-0.07	0.12	0.13	1.03	0.06	0.97	0.06
O75531	2	Barrier-to-autointegration factor OS=Homo sapiens GN=BANF1 PE=1 SV=1	1108.73	24h_Induced_BiolRep2	24h_Induced_BiolRep2	24h_Induced_BiolRep2	24h_Induced_BiolRep2	24h_Induced_BiolRep2
P24941	2	Cyclin-dependent kinase 2 OS=Homo sapiens GN=CDK2 PE=1 SV=2	1090.39		0.932394	-0.07	0.15	0.15	1.03	0.07	0.97	0.07
Q16352	2	Alpha-internexin OS=Homo sapiens GN=INA PE=1 SV=2	1081.59		1.07251	0.07	0.08	0.96	0.96	0.04	1.04	0.04
P80723	2	Brain acid soluble protein 1 OS=Homo sapiens GN=BASP1 PE=1 SV=2	1073.2		0.467666	-0.76	0.26	0	1.36	0.11	0.64	0.11
Q9Y6B6	2	GTP-binding protein SAR1b OS=Homo sapiens GN=SAR1B PE=1 SV=1	1071.63		0.203926	-1.59	0.45	0	1.65	0.13	0.35	0.13
Q9NR31	2	GTP-binding protein SAR1a OS=Homo sapiens GN=SAR1A PE=1 SV=1	1071.63		0.239309	-1.43	0.23	0	1.61	0.07	0.39	0.07
P46779	2	60S ribosomal protein L28 OS=Homo sapiens GN=RPL28 PE=1 SV=3	1071.15		1.40495	0.34	0.18	1	0.83	0.09	1.17	0.09
Q92804	2	TATA-binding protein-associated factor 2N OS=Homo sapiens GN=TAF15 PE=1 SV=1	1070.15		0.970446	-0.03	0.1	0.3	1.02	0.05	0.98	0.05
P25786	2	Proteasome subunit alpha type-1 OS=Homo sapiens GN=PSMA1 PE=1 SV=1	1068.57		1.0202	0.02	0.12	0.64	0.99	0.06	1.01	0.06
P62266	2	40S ribosomal protein S23 OS=Homo sapiens GN=RPS23 PE=1 SV=3	1067.99		1.15027	0.14	0.36	0.8	0.93	0.18	1.07	0.18
Q8NBS9	2	Thioredoxin domain-containing protein 5 OS=Homo sapiens GN=TXNDC5 PE=1 SV=2	1061.19		0.941765	-0.06	0.16	0.22	1.03	0.08	0.97	0.08
Q15084	2	Protein disulfide-isomerase A6 OS=Homo sapiens GN=PDIA6 PE=1 SV=1	1060.1		0.960789	-0.04	0.15	0.3	1.02	0.08	0.98	0.08
Q9P258	2	Protein RCC2 OS=Homo sapiens GN=RCC2 PE=1 SV=2	1053.82		0.99005	-0.01	0.08	0.43	1	0.04	1	0.04
P20340	2	Ras-related protein Rab-6A OS=Homo sapiens GN=RAB6A PE=1 SV=3	1050.22		0.860708	-0.15	0.24	0.1	1.08	0.12	0.92	0.12
O43242	2	26S proteasome non-ATPase regulatory subunit 3 OS=Homo sapiens GN=PSMD3 PE=1 SV=2	1048.32		0.818731	-0.2	0.09	0	1.1	0.04	0.9	0.04
Q15233	2	Non-POU domain-containing octamer-binding protein OS=Homo sapiens GN=NONO PE=1 SV=4	1043.26		1.28403	0.25	0.07	1	0.88	0.03	1.12	0.03
A2BFH1	2	Peptidyl-prolyl cis-trans isomerase A-like 4G OS=Homo sapiens GN=PPIAL4G PE=2 SV=1	1031.58	24h_Induced_BiolRep2	24h_Induced_BiolRep2	24h_Induced_BiolRep2	24h_Induced_BiolRep2	24h_Induced_BiolRep2
P36578	2	60S ribosomal protein L4 OS=Homo sapiens GN=RPL4 PE=1 SV=5	1031.5		1.2214	0.2	0.09	1	0.9	0.05	1.1	0.05
P04843	2	Dolichyl-diphosphooligosaccharide--protein glycosyltransferase subunit 1 OS=Homo sapiens GN=RPN1 PE=1 SV=1	1027.32		0.941765	-0.06	0.13	0.1	1.03	0.07	0.97	0.07
Q9UBQ5	2	Eukaryotic translation initiation factor 3 subunit K OS=Homo sapiens GN=EIF3K PE=1 SV=1	1026.76		0.895834	-0.11	0.18	0.14	1.05	0.09	0.95	0.09
Q16629	2	Serine/arginine-rich splicing factor 7 OS=Homo sapiens GN=SRSF7 PE=1 SV=1	1021.23		1.2214	0.2	0.11	1	0.9	0.05	1.1	0.05
P00491	2	Purine nucleoside phosphorylase OS=Homo sapiens GN=PNP PE=1 SV=2	1018.02		1.03045	0.03	0.13	0.66	0.98	0.07	1.02	0.07
P16615	2	Sarcoplasmic/endoplasmic reticulum calcium ATPase 2 OS=Homo sapiens GN=ATP2A2 PE=1 SV=1	1014.72		0.932394	-0.07	0.09	0.07	1.04	0.05	0.96	0.05
P36404	2	ADP-ribosylation factor-like protein 2 OS=Homo sapiens GN=ARL2 PE=1 SV=4	1012.82		0.786628	-0.24	0.21	0.02	1.12	0.1	0.88	0.1
P22102	2	Trifunctional purine biosynthetic protein adenosine-3 OS=Homo sapiens GN=GART PE=1 SV=1	1002.95		0.99005	-0.01	0.08	0.45	1	0.04	1	0.04
P18206	2	Vinculin OS=Homo sapiens GN=VCL PE=1 SV=4	1001.1		0.895834	-0.11	0.08	0.02	1.05	0.04	0.95	0.04
P49321	2	Nuclear autoantigenic sperm protein OS=Homo sapiens GN=NASP PE=1 SV=2	1000.98		1.1853	0.17	0.09	1	0.91	0.05	1.09	0.05
P55795	2	Heterogeneous nuclear ribonucleoprotein H2 OS=Homo sapiens GN=HNRNPH2 PE=1 SV=1	998.78		1.09417	0.09	0.1	0.95	0.96	0.05	1.04	0.05
P39023	2	60S ribosomal protein L3 OS=Homo sapiens GN=RPL3 PE=1 SV=2	995.1		1.17351	0.16	0.09	1	0.92	0.04	1.08	0.04
O00571	2	ATP-dependent RNA helicase DDX3X OS=Homo sapiens GN=DDX3X PE=1 SV=3	995.08		1.06184	0.06	0.09	0.9	0.97	0.04	1.03	0.04
Q99471	2	Prefoldin subunit 5 OS=Homo sapiens GN=PFDN5 PE=1 SV=2	993.54	24h_Control_BiolRep2	24h_Control_BiolRep2	24h_Control_BiolRep2	24h_Control_BiolRep2	24h_Control_BiolRep2
Q14061	2	Cytochrome c oxidase copper chaperone OS=Homo sapiens GN=COX17 PE=1 SV=2	988.09	24h_Induced_BiolRep2	24h_Induced_BiolRep2	24h_Induced_BiolRep2	24h_Induced_BiolRep2	24h_Induced_BiolRep2
Q16763	2	Ubiquitin-conjugating enzyme E2 S OS=Homo sapiens GN=UBE2S PE=1 SV=2	986.32		0.88692	-0.12	0.29	0.21	1.06	0.15	0.94	0.15
P07197	2	Neurofilament medium polypeptide OS=Homo sapiens GN=NEFM PE=1 SV=3	986.32		1.08329	0.08	0.07	0.99	0.96	0.03	1.04	0.03
P07196	2	Neurofilament light polypeptide OS=Homo sapiens GN=NEFL PE=1 SV=3	986.32		1.06184	0.06	0.07	0.92	0.97	0.03	1.03	0.03
P12036	2	Neurofilament heavy polypeptide OS=Homo sapiens GN=NEFH PE=1 SV=4	986.32		1.06184	0.06	0.07	0.9	0.97	0.03	1.03	0.03
Q15102	2	Platelet-activating factor acetylhydrolase IB subunit gamma OS=Homo sapiens GN=PAFAH1B3 PE=1 SV=1	985.44		0.843665	-0.17	0.28	0.16	1.08	0.14	0.92	0.14
Q00526	2	Cyclin-dependent kinase 3 OS=Homo sapiens GN=CDK3 PE=1 SV=1	982.49		0.802519	-0.22	0.19	0.03	1.11	0.09	0.89	0.09
P55786	2	Puromycin-sensitive aminopeptidase OS=Homo sapiens GN=NPEPPS PE=1 SV=2	978.69		0.951229	-0.05	0.09	0.11	1.03	0.05	0.97	0.05
Q04637	2	Eukaryotic translation initiation factor 4 gamma 1 OS=Homo sapiens GN=EIF4G1 PE=1 SV=4	978.18		0.913931	-0.09	0.1	0.05	1.05	0.05	0.95	0.05
A6NHL2	2	Tubulin alpha chain-like 3 OS=Homo sapiens GN=TUBAL3 PE=1 SV=2	976.62		1.10517	0.1	0.11	0.97	0.95	0.05	1.05	0.05
O00487	2	26S proteasome non-ATPase regulatory subunit 14 OS=Homo sapiens GN=PSMD14 PE=1 SV=1	973.6		1.2586	0.23	0.22	0.97	0.88	0.11	1.12	0.11
P62195	2	26S protease regulatory subunit 8 OS=Homo sapiens GN=PSMC5 PE=1 SV=1	971.16		0.644036	-0.44	0.24	0	1.22	0.12	0.78	0.12
P35579	2	Myosin-9 OS=Homo sapiens GN=MYH9 PE=1 SV=4	967.23		1	0	0.07	0.42	1	0.03	1	0.03
P62191	2	26S protease regulatory subunit 4 OS=Homo sapiens GN=PSMC1 PE=1 SV=1	958.88		0.895834	-0.11	0.16	0.09	1.06	0.08	0.94	0.08
P61019	2	Ras-related protein Rab-2A OS=Homo sapiens GN=RAB2A PE=1 SV=1	955.95		1.01005	0.01	0.31	0.58	0.99	0.16	1.01	0.16
P00367	2	Glutamate dehydrogenase 1, mitochondrial OS=Homo sapiens GN=GLUD1 PE=1 SV=2	954.28		0.83527	-0.18	0.11	0	1.09	0.05	0.91	0.05
Q13011	2	Delta(3,5)-Delta(2,4)-dienoyl-CoA isomerase, mitochondrial OS=Homo sapiens GN=ECH1 PE=1 SV=2	949.42		0.771052	-0.26	0.15	0	1.13	0.07	0.87	0.07
P09661	2	U2 small nuclear ribonucleoprotein A' OS=Homo sapiens GN=SNRPA1 PE=1 SV=2	945.66		0.932394	-0.07	0.22	0.25	1.03	0.11	0.97	0.11
P52907	2	F-actin-capping protein subunit alpha-1 OS=Homo sapiens GN=CAPZA1 PE=1 SV=3	945.25		0.600496	-0.51	0.21	0	1.25	0.1	0.75	0.1
P35527	2	Keratin, type I cytoskeletal 9 OS=Homo sapiens GN=KRT9 PE=1 SV=3	939.29	24h_Induced_BiolRep2	24h_Induced_BiolRep2	24h_Induced_BiolRep2	24h_Induced_BiolRep2	24h_Induced_BiolRep2
P51858	2	Hepatoma-derived growth factor OS=Homo sapiens GN=HDGF PE=1 SV=1	937.51		1.13883	0.13	0.22	0.87	0.93	0.11	1.07	0.11
P61086	2	Ubiquitin-conjugating enzyme E2 K OS=Homo sapiens GN=UBE2K PE=1 SV=3	932.24		0.941765	-0.06	0.26	0.25	1.03	0.13	0.97	0.13
O75367	2	Core histone macro-H2A.1 OS=Homo sapiens GN=H2AFY PE=1 SV=4	929.93		0.970446	-0.03	0.13	0.39	1.01	0.06	0.99	0.06
P31930	2	Cytochrome b-c1 complex subunit 1, mitochondrial OS=Homo sapiens GN=UQCRC1 PE=1 SV=3	924.68		1.17351	0.16	0.2	0.92	0.92	0.1	1.08	0.1
Q96HS1	2	Serine/threonine-protein phosphatase PGAM5, mitochondrial OS=Homo sapiens GN=PGAM5 PE=1 SV=2	908.69		1.0202	0.02	0.11	0.62	0.99	0.06	1.01	0.06
P35908	2	Keratin, type II cytoskeletal 2 epidermal OS=Homo sapiens GN=KRT2 PE=1 SV=2	906.06	24h_Induced_BiolRep2	24h_Induced_BiolRep2	24h_Induced_BiolRep2	24h_Induced_BiolRep2	24h_Induced_BiolRep2
P05455	2	Lupus La protein OS=Homo sapiens GN=SSB PE=1 SV=2	905.78		1.2214	0.2	0.19	0.99	0.9	0.09	1.1	0.09
Q9Y5S9	2	RNA-binding protein 8A OS=Homo sapiens GN=RBM8A PE=1 SV=1	897.44		0.794534	-0.23	0.28	0.06	1.11	0.14	0.89	0.14
P17812	2	CTP synthase 1 OS=Homo sapiens GN=CTPS1 PE=1 SV=2	895.19		0.860708	-0.15	0.1	0	1.07	0.05	0.93	0.05
P63151	2	Serine/threonine-protein phosphatase 2A 55 kDa regulatory subunit B alpha isoform OS=Homo sapiens GN=PPP2R2A PE=1 SV=1	894.83		1	0	0.27	0.55	1	0.14	1	0.14
P25789	2	Proteasome subunit alpha type-4 OS=Homo sapiens GN=PSMA4 PE=1 SV=1	891.67		1.10517	0.1	0.14	0.91	0.95	0.07	1.05	0.07
P46060	2	Ran GTPase-activating protein 1 OS=Homo sapiens GN=RANGAP1 PE=1 SV=1	891.58		0.932394	-0.07	0.11	0.13	1.04	0.05	0.96	0.05
P60228	2	Eukaryotic translation initiation factor 3 subunit E OS=Homo sapiens GN=EIF3E PE=1 SV=1	888.94		1.05127	0.05	0.13	0.72	0.98	0.07	1.02	0.07
Q6NXT2	2	Histone H3.3C OS=Homo sapiens GN=H3F3C PE=1 SV=3	875.27		1.06184	0.06	0.07	0.98	0.97	0.03	1.03	0.03
P25788	2	Proteasome subunit alpha type-3 OS=Homo sapiens GN=PSMA3 PE=1 SV=2	874.15		0.951229	-0.05	0.15	0.26	1.02	0.08	0.98	0.08
P39748	2	Flap endonuclease 1 OS=Homo sapiens GN=FEN1 PE=1 SV=1	872.28		0.843665	-0.17	0.15	0.01	1.09	0.07	0.91	0.07
Q13155	2	Aminoacyl tRNA synthase complex-interacting multifunctional protein 2 OS=Homo sapiens GN=AIMP2 PE=1 SV=2	871.27		0.755784	-0.28	0.23	0.02	1.14	0.11	0.86	0.11
Q5T1J5	2	Putative coiled-coil-helix-coiled-coil-helix domain-containing protein CHCHD2P9, mitochondrial OS=Homo sapiens GN=CHCHD2P9 PE=5 SV=1	863		0.941765	-0.06	0.22	0.3	1.03	0.11	0.97	0.11
O14654	2	Insulin receptor substrate 4 OS=Homo sapiens GN=IRS4 PE=1 SV=1	854.47		0.970446	-0.03	0.09	0.22	1.02	0.04	0.98	0.04
Q6IS14	2	Eukaryotic translation initiation factor 5A-1-like OS=Homo sapiens GN=EIF5AL1 PE=1 SV=2	854.01		0.606531	-0.5	0.4	0	1.24	0.19	0.76	0.19
P63241	2	Eukaryotic translation initiation factor 5A-1 OS=Homo sapiens GN=EIF5A PE=1 SV=2	854.01		0.818731	-0.2	0.14	0	1.1	0.07	0.9	0.07
P36873	2	Serine/threonine-protein phosphatase PP1-gamma catalytic subunit OS=Homo sapiens GN=PPP1CC PE=1 SV=1	848.09		1.09417	0.09	0.24	0.76	0.96	0.12	1.04	0.12
Q9P035	2	Very-long-chain (3R)-3-hydroxyacyl-[acyl-carrier protein] dehydratase 3 OS=Homo sapiens GN=PTPLAD1 PE=1 SV=2	843.43		0.913931	-0.09	0.16	0.2	1.04	0.08	0.96	0.08
P51570	2	Galactokinase OS=Homo sapiens GN=GALK1 PE=1 SV=1	842.33		0.794534	-0.23	0.26	0.07	1.11	0.13	0.89	0.13
P35244	2	Replication protein A 14 kDa subunit OS=Homo sapiens GN=RPA3 PE=1 SV=1	840.32	24h_Induced_BiolRep2	24h_Induced_BiolRep2	24h_Induced_BiolRep2	24h_Induced_BiolRep2	24h_Induced_BiolRep2
Q15369	2	Transcription elongation factor B polypeptide 1 OS=Homo sapiens GN=TCEB1 PE=1 SV=1	838.77		1.11628	0.11	0.19	0.85	0.95	0.09	1.05	0.09
Q9UKD2	2	mRNA turnover protein 4 homolog OS=Homo sapiens GN=MRTO4 PE=1 SV=2	837.85		1.16183	0.15	0.1	1	0.92	0.05	1.08	0.05
P52597	2	Heterogeneous nuclear ribonucleoprotein F OS=Homo sapiens GN=HNRNPF PE=1 SV=3	837.54		0.941765	-0.06	0.14	0.16	1.03	0.07	0.97	0.07
P56134	2	ATP synthase subunit f, mitochondrial OS=Homo sapiens GN=ATP5J2 PE=1 SV=3	835.58	24h_Control_BiolRep2	24h_Control_BiolRep2	24h_Control_BiolRep2	24h_Control_BiolRep2	24h_Control_BiolRep2
P30455	2	HLA class I histocompatibility antigen, A-36 alpha chain OS=Homo sapiens GN=HLA-A PE=2 SV=1	829.33		0.690734	-0.37	0.2	0	1.18	0.1	0.82	0.1
P30443	2	HLA class I histocompatibility antigen, A-1 alpha chain OS=Homo sapiens GN=HLA-A PE=1 SV=1	829.33		0.690734	-0.37	0.21	0	1.18	0.1	0.82	0.1
P27635	2	60S ribosomal protein L10 OS=Homo sapiens GN=RPL10 PE=1 SV=4	828.12		1.17351	0.16	0.15	0.97	0.92	0.07	1.08	0.07
Q96LZ3	2	Calcineurin subunit B type 2 OS=Homo sapiens GN=PPP3R2 PE=2 SV=3	827.91	24h_Induced_BiolRep2	24h_Induced_BiolRep2	24h_Induced_BiolRep2	24h_Induced_BiolRep2	24h_Induced_BiolRep2
Q15691	2	Microtubule-associated protein RP/EB family member 1 OS=Homo sapiens GN=MAPRE1 PE=1 SV=3	826.25		0.860708	-0.15	0.17	0.05	1.08	0.08	0.92	0.08
O14744	2	Protein arginine N-methyltransferase 5 OS=Homo sapiens GN=PRMT5 PE=1 SV=4	825.4		0.941765	-0.06	0.14	0.18	1.03	0.07	0.97	0.07
P35998	2	26S protease regulatory subunit 7 OS=Homo sapiens GN=PSMC2 PE=1 SV=3	824.88		0.778801	-0.25	0.15	0	1.12	0.08	0.88	0.08
P04439	2	HLA class I histocompatibility antigen, A-3 alpha chain OS=Homo sapiens GN=HLA-A PE=1 SV=2	824.53		0.704688	-0.35	0.19	0	1.17	0.09	0.83	0.09
P13746	2	HLA class I histocompatibility antigen, A-11 alpha chain OS=Homo sapiens GN=HLA-A PE=1 SV=1	824.53		0.71177	-0.34	0.19	0	1.17	0.09	0.83	0.09
O95336	2	6-phosphogluconolactonase OS=Homo sapiens GN=PGLS PE=1 SV=2	824.03		0.951229	-0.05	0.18	0.31	1.02	0.09	0.98	0.09
Q13247	2	Serine/arginine-rich splicing factor 6 OS=Homo sapiens GN=SRSF6 PE=1 SV=2	821.84		0.99005	-0.01	0.11	0.43	1	0.05	1	0.05
P50213	2	Isocitrate dehydrogenase [NAD] subunit alpha, mitochondrial OS=Homo sapiens GN=IDH3A PE=1 SV=1	820.36		0.826959	-0.19	0.19	0.02	1.09	0.09	0.91	0.09
Q9Y383	2	Putative RNA-binding protein Luc7-like 2 OS=Homo sapiens GN=LUC7L2 PE=1 SV=2	819.71		0.826959	-0.19	0.17	0.03	1.09	0.09	0.91	0.09
P63027	2	Vesicle-associated membrane protein 2 OS=Homo sapiens GN=VAMP2 PE=1 SV=3	818.02		0.932394	-0.07	0.32	0.37	1.03	0.16	0.97	0.16
Q15836	2	Vesicle-associated membrane protein 3 OS=Homo sapiens GN=VAMP3 PE=1 SV=3	818.02		0.960789	-0.04	0.41	0.43	1.02	0.2	0.98	0.2
Q9GZT3	2	SRA stem-loop-interacting RNA-binding protein, mitochondrial OS=Homo sapiens GN=SLIRP PE=1 SV=1	815.39	24h_Control_BiolRep2	24h_Control_BiolRep2	24h_Control_BiolRep2	24h_Control_BiolRep2	24h_Control_BiolRep2
Q15029	2	116 kDa U5 small nuclear ribonucleoprotein component OS=Homo sapiens GN=EFTUD2 PE=1 SV=1	815.02		1.19722	0.18	0.07	1	0.91	0.04	1.09	0.04
P01893	2	Putative HLA class I histocompatibility antigen, alpha chain H OS=Homo sapiens GN=HLA-H PE=5 SV=3	807.29		0.677057	-0.39	0.2	0	1.19	0.09	0.81	0.09
P05534	2	HLA class I histocompatibility antigen, A-24 alpha chain OS=Homo sapiens GN=HLA-A PE=1 SV=2	807.29		0.67032	-0.4	0.19	0	1.2	0.09	0.8	0.09
P62312	2	U6 snRNA-associated Sm-like protein LSm6 OS=Homo sapiens GN=LSM6 PE=1 SV=1	806.77		0.960789	-0.04	0.61	0.43	1.02	0.3	0.98	0.3
P08727	2	Keratin, type I cytoskeletal 19 OS=Homo sapiens GN=KRT19 PE=1 SV=4	805.46		1.16183	0.15	0.21	0.87	0.93	0.11	1.07	0.11
Q9NZI8	2	Insulin-like growth factor 2 mRNA-binding protein 1 OS=Homo sapiens GN=IGF2BP1 PE=1 SV=2	802.61		0.980199	-0.02	0.13	0.32	1.01	0.06	0.99	0.06
O60869	2	Endothelial differentiation-related factor 1 OS=Homo sapiens GN=EDF1 PE=1 SV=1	799.43		0.357007	-1.03	0.96	0.01	1.45	0.33	0.55	0.33
P23434	2	Glycine cleavage system H protein, mitochondrial OS=Homo sapiens GN=GCSH PE=1 SV=2	797.4		0.548812	-0.6	0.47	0.03	1.29	0.21	0.71	0.21
O75964	2	ATP synthase subunit g, mitochondrial OS=Homo sapiens GN=ATP5L PE=1 SV=3	795.31	24h_Induced_BiolRep2	24h_Induced_BiolRep2	24h_Induced_BiolRep2	24h_Induced_BiolRep2	24h_Induced_BiolRep2
P00403	2	Cytochrome c oxidase subunit 2 OS=Homo sapiens GN=MT-CO2 PE=1 SV=1	792.59		0.852144	-0.16	0.12	0.01	1.08	0.06	0.92	0.06
O00483	2	NADH dehydrogenase [ubiquinone] 1 alpha subcomplex subunit 4 OS=Homo sapiens GN=NDUFA4 PE=1 SV=1	792.54		0.67032	-0.4	0.36	0.03	1.19	0.17	0.81	0.17
Q8WW12	2	PEST proteolytic signal-containing nuclear protein OS=Homo sapiens GN=PCNP PE=1 SV=2	788.86		1	0	0.19	0.52	1	0.09	1	0.09
P02765	2	Alpha-2-HS-glycoprotein OS=Homo sapiens GN=AHSG PE=1 SV=1	788.03		1.89648	0.64	0.16	1	0.69	0.07	1.31	0.07
P51571	2	Translocon-associated protein subunit delta OS=Homo sapiens GN=SSR4 PE=1 SV=1	787.81	24h_Induced_BiolRep2	24h_Induced_BiolRep2	24h_Induced_BiolRep2	24h_Induced_BiolRep2	24h_Induced_BiolRep2
P30084	2	Enoyl-CoA hydratase, mitochondrial OS=Homo sapiens GN=ECHS1 PE=1 SV=4	786.43		1.05127	0.05	0.23	0.68	0.98	0.11	1.02	0.11
P02042	2	Hemoglobin subunit delta OS=Homo sapiens GN=HBD PE=1 SV=2	781.71		2.01375	0.7	0.5	1	0.67	0.2	1.33	0.2
P52272	2	Heterogeneous nuclear ribonucleoprotein M OS=Homo sapiens GN=HNRNPM PE=1 SV=3	781.33		1.13883	0.13	0.1	0.98	0.94	0.05	1.06	0.05
P63279	2	SUMO-conjugating enzyme UBC9 OS=Homo sapiens GN=UBE2I PE=1 SV=1	779.87	24h_Control_BiolRep2	24h_Control_BiolRep2	24h_Control_BiolRep2	24h_Control_BiolRep2	24h_Control_BiolRep2
A6NEC2	2	Puromycin-sensitive aminopeptidase-like protein OS=Homo sapiens GN=NPEPPSL1 PE=2 SV=3	778.89		1.06184	0.06	0.13	0.79	0.97	0.06	1.03	0.06
P09669	2	Cytochrome c oxidase subunit 6C OS=Homo sapiens GN=COX6C PE=1 SV=2	777.33	24h_Induced_BiolRep2	24h_Induced_BiolRep2	24h_Induced_BiolRep2	24h_Induced_BiolRep2	24h_Induced_BiolRep2
Q9UBE0	2	SUMO-activating enzyme subunit 1 OS=Homo sapiens GN=SAE1 PE=1 SV=1	776.43		0.88692	-0.12	0.14	0.08	1.06	0.07	0.94	0.07
Q9NP72	2	Ras-related protein Rab-18 OS=Homo sapiens GN=RAB18 PE=1 SV=1	776.09		0.810584	-0.21	0.26	0.08	1.11	0.13	0.89	0.13
P49448	2	Glutamate dehydrogenase 2, mitochondrial OS=Homo sapiens GN=GLUD2 PE=1 SV=2	772.65		0.843665	-0.17	0.13	0	1.08	0.06	0.92	0.06
P54819	2	Adenylate kinase 2, mitochondrial OS=Homo sapiens GN=AK2 PE=1 SV=2	771.83		0.970446	-0.03	0.18	0.37	1.02	0.09	0.98	0.09
P17980	2	26S protease regulatory subunit 6A OS=Homo sapiens GN=PSMC3 PE=1 SV=3	769.98		0.794534	-0.23	0.19	0.01	1.11	0.1	0.89	0.1
P30510	2	HLA class I histocompatibility antigen, Cw-14 alpha chain OS=Homo sapiens GN=HLA-C PE=2 SV=2	769.63		0.67032	-0.4	0.25	0	1.2	0.12	0.8	0.12
Q29865	2	HLA class I histocompatibility antigen, Cw-18 alpha chain OS=Homo sapiens GN=HLA-C PE=2 SV=1	769.63		0.677057	-0.39	0.21	0	1.19	0.1	0.81	0.1
P30508	2	HLA class I histocompatibility antigen, Cw-12 alpha chain OS=Homo sapiens GN=HLA-C PE=1 SV=2	769.63		0.683861	-0.38	0.21	0	1.19	0.1	0.81	0.1
P30505	2	HLA class I histocompatibility antigen, Cw-8 alpha chain OS=Homo sapiens GN=HLA-C PE=2 SV=1	769.63		0.67032	-0.4	0.27	0.01	1.19	0.13	0.81	0.13
P30504	2	HLA class I histocompatibility antigen, Cw-4 alpha chain OS=Homo sapiens GN=HLA-C PE=1 SV=1	769.63		0.67032	-0.4	0.21	0	1.2	0.1	0.8	0.1
P30501	2	HLA class I histocompatibility antigen, Cw-2 alpha chain OS=Homo sapiens GN=HLA-C PE=1 SV=1	769.63		0.677057	-0.39	0.27	0	1.19	0.13	0.81	0.13
P30447	2	HLA class I histocompatibility antigen, A-23 alpha chain OS=Homo sapiens GN=HLA-A PE=1 SV=1	769.63		0.690734	-0.37	0.2	0	1.18	0.1	0.82	0.1
P04222	2	HLA class I histocompatibility antigen, Cw-3 alpha chain OS=Homo sapiens GN=HLA-C PE=1 SV=2	769.63		0.683861	-0.38	0.24	0	1.19	0.12	0.81	0.12
Q07000	2	HLA class I histocompatibility antigen, Cw-15 alpha chain OS=Homo sapiens GN=HLA-C PE=1 SV=1	769.63		0.683861	-0.38	0.23	0	1.19	0.11	0.81	0.11
P16188	2	HLA class I histocompatibility antigen, A-30 alpha chain OS=Homo sapiens GN=HLA-A PE=1 SV=2	769.63		0.677057	-0.39	0.24	0	1.19	0.12	0.81	0.12
Q29963	2	HLA class I histocompatibility antigen, Cw-6 alpha chain OS=Homo sapiens GN=HLA-C PE=1 SV=2	769.63		0.683861	-0.38	0.27	0	1.18	0.13	0.82	0.13
Q29960	2	HLA class I histocompatibility antigen, Cw-16 alpha chain OS=Homo sapiens GN=HLA-C PE=2 SV=1	769.63		0.683861	-0.38	0.26	0	1.19	0.12	0.81	0.12
Q9TNN7	2	HLA class I histocompatibility antigen, Cw-5 alpha chain OS=Homo sapiens GN=HLA-C PE=2 SV=1	769.63		0.67032	-0.4	0.23	0	1.2	0.11	0.8	0.11
P30153	2	Serine/threonine-protein phosphatase 2A 65 kDa regulatory subunit A alpha isoform OS=Homo sapiens GN=PPP2R1A PE=1 SV=4	769.34		0.99005	-0.01	0.11	0.46	1	0.06	1	0.06
P14866	2	Heterogeneous nuclear ribonucleoprotein L OS=Homo sapiens GN=HNRNPL PE=1 SV=2	768.14		1.03045	0.03	0.14	0.7	0.99	0.07	1.01	0.07
O75822	2	Eukaryotic translation initiation factor 3 subunit J OS=Homo sapiens GN=EIF3J PE=1 SV=2	761.14		0.771052	-0.26	0.17	0	1.13	0.08	0.87	0.08
P59998	2	Actin-related protein 2/3 complex subunit 4 OS=Homo sapiens GN=ARPC4 PE=1 SV=3	759.37		0.852144	-0.16	0.22	0.06	1.08	0.11	0.92	0.11
Q15287	2	RNA-binding protein with serine-rich domain 1 OS=Homo sapiens GN=RNPS1 PE=1 SV=1	757.77		1	0	0.3	0.46	1	0.15	1	0.15
Q00610	2	Clathrin heavy chain 1 OS=Homo sapiens GN=CLTC PE=1 SV=5	755.37		0.83527	-0.18	0.07	0	1.09	0.04	0.91	0.04
Q9NRW1	2	Ras-related protein Rab-6B OS=Homo sapiens GN=RAB6B PE=1 SV=1	753.05		0.740818	-0.3	0.2	0.01	1.15	0.1	0.85	0.1
P20674	2	Cytochrome c oxidase subunit 5A, mitochondrial OS=Homo sapiens GN=COX5A PE=1 SV=2	744.72	24h_Control_BiolRep2	24h_Control_BiolRep2	24h_Control_BiolRep2	24h_Control_BiolRep2	24h_Control_BiolRep2
P06730	2	Eukaryotic translation initiation factor 4E OS=Homo sapiens GN=EIF4E PE=1 SV=2	743.91		0.66365	-0.41	0.33	0.01	1.2	0.16	0.8	0.16
Q9HC38	2	Glyoxalase domain-containing protein 4 OS=Homo sapiens GN=GLOD4 PE=1 SV=1	743.66		0.810584	-0.21	0.13	0	1.1	0.06	0.9	0.06
P60602	2	Reactive oxygen species modulator 1 OS=Homo sapiens GN=ROMO1 PE=1 SV=1	741.54		0.932394	-0.07	0.6	0.46	1.03	0.29	0.97	0.29
Q53GQ0	2	Estradiol 17-beta-dehydrogenase 12 OS=Homo sapiens GN=HSD17B12 PE=1 SV=2	740.93		0.763379	-0.27	0.57	0.12	1.13	0.24	0.87	0.24
Q9UNE7	2	E3 ubiquitin-protein ligase CHIP OS=Homo sapiens GN=STUB1 PE=1 SV=2	740.28		1	0	0.14	0.48	1	0.07	1	0.07
P61803	2	Dolichyl-diphosphooligosaccharide--protein glycosyltransferase subunit DAD1 OS=Homo sapiens GN=DAD1 PE=1 SV=3	740.07		0.771052	-0.26	0.41	0.11	1.13	0.2	0.87	0.2
O00264	2	Membrane-associated progesterone receptor component 1 OS=Homo sapiens GN=PGRMC1 PE=1 SV=3	738.13		0.980199	-0.02	0.28	0.49	1.01	0.14	0.99	0.14
P27824	2	Calnexin OS=Homo sapiens GN=CANX PE=1 SV=2	737.2		0.802519	-0.22	0.1	0	1.11	0.05	0.89	0.05
O43598	2	Deoxyribonucleoside 5'-monophosphate N-glycosidase OS=Homo sapiens GN=RCL PE=1 SV=1	736.42		0.869358	-0.14	0.44	0.28	1.07	0.21	0.93	0.21
P49721	2	Proteasome subunit beta type-2 OS=Homo sapiens GN=PSMB2 PE=1 SV=1	731.46		1.08329	0.08	0.19	0.78	0.96	0.1	1.04	0.1
O15523	2	ATP-dependent RNA helicase DDX3Y OS=Homo sapiens GN=DDX3Y PE=1 SV=2	730.47		1.06184	0.06	0.09	0.86	0.97	0.04	1.03	0.04
Q9NX24	2	H/ACA ribonucleoprotein complex subunit 2 OS=Homo sapiens GN=NHP2 PE=1 SV=1	725.85		0.895834	-0.11	0.49	0.28	1.05	0.24	0.95	0.24
P32969	2	60S ribosomal protein L9 OS=Homo sapiens GN=RPL9 PE=1 SV=1	725.72		0.157237	-1.85	0.47	0	1.72	0.11	0.28	0.11
P22695	2	Cytochrome b-c1 complex subunit 2, mitochondrial OS=Homo sapiens GN=UQCRC2 PE=1 SV=3	725.34		1.05127	0.05	0.17	0.7	0.98	0.08	1.02	0.08
P38919	2	Eukaryotic initiation factor 4A-III OS=Homo sapiens GN=EIF4A3 PE=1 SV=4	725.22		1.13883	0.13	0.08	0.99	0.94	0.04	1.06	0.04
O00151	2	PDZ and LIM domain protein 1 OS=Homo sapiens GN=PDLIM1 PE=1 SV=4	723.6		1.2214	0.2	0.17	0.97	0.9	0.08	1.1	0.08
P83881	2	60S ribosomal protein L36a OS=Homo sapiens GN=RPL36A PE=1 SV=2	719.92		1.95424	0.67	0.41	1	0.68	0.17	1.32	0.17
P49773	2	Histidine triad nucleotide-binding protein 1 OS=Homo sapiens GN=HINT1 PE=1 SV=2	718.85		1.16183	0.15	0.3	0.84	0.92	0.15	1.08	0.15
O75396	2	Vesicle-trafficking protein SEC22b OS=Homo sapiens GN=SEC22B PE=1 SV=4	714.49		1.19722	0.18	0.36	0.8	0.91	0.18	1.09	0.18
Q9Y3I0	2	tRNA-splicing ligase RtcB homolog OS=Homo sapiens GN=C22orf28 PE=1 SV=1	713.99		0.895834	-0.11	0.14	0.06	1.06	0.07	0.94	0.07
P24666	2	Low molecular weight phosphotyrosine protein phosphatase OS=Homo sapiens GN=ACP1 PE=1 SV=3	712.89		0.904837	-0.1	0.24	0.19	1.05	0.12	0.95	0.12
Q9UNZ2	2	NSFL1 cofactor p47 OS=Homo sapiens GN=NSFL1C PE=1 SV=2	709.78		0.786628	-0.24	0.18	0.01	1.12	0.09	0.88	0.09
Q01081	2	Splicing factor U2AF 35 kDa subunit OS=Homo sapiens GN=U2AF1 PE=1 SV=3	709.29		1.16183	0.15	0.28	0.8	0.92	0.14	1.08	0.14
P67775	2	Serine/threonine-protein phosphatase 2A catalytic subunit alpha isoform OS=Homo sapiens GN=PPP2CA PE=1 SV=1	701.75		0.913931	-0.09	0.23	0.24	1.04	0.11	0.96	0.11
Q9Y6A4	2	UPF0468 protein C16orf80 OS=Homo sapiens GN=C16orf80 PE=1 SV=1	700.08		0.88692	-0.12	0.6	0.38	1.06	0.29	0.94	0.29
Q96BM9	2	ADP-ribosylation factor-like protein 8A OS=Homo sapiens GN=ARL8A PE=1 SV=1	696.53		0.869358	-0.14	0.24	0.12	1.07	0.12	0.93	0.12
Q96EL3	2	39S ribosomal protein L53, mitochondrial OS=Homo sapiens GN=MRPL53 PE=1 SV=1	695.12	24h_Control_BiolRep2	24h_Control_BiolRep2	24h_Control_BiolRep2	24h_Control_BiolRep2	24h_Control_BiolRep2
P61289	2	Proteasome activator complex subunit 3 OS=Homo sapiens GN=PSME3 PE=1 SV=1	694.7		0.718924	-0.33	0.34	0.04	1.16	0.16	0.84	0.16
Q01469	2	Fatty acid-binding protein, epidermal OS=Homo sapiens GN=FABP5 PE=1 SV=3	693.28		1.10517	0.1	0.21	0.88	0.95	0.1	1.05	0.1
Q15417	2	Calponin-3 OS=Homo sapiens GN=CNN3 PE=1 SV=1	692.89		0.83527	-0.18	0.31	0.16	1.09	0.15	0.91	0.15
P54577	2	Tyrosine--tRNA ligase, cytoplasmic OS=Homo sapiens GN=YARS PE=1 SV=4	692.76		0.852144	-0.16	0.11	0	1.08	0.06	0.92	0.06
Q9UMS4	2	Pre-mRNA-processing factor 19 OS=Homo sapiens GN=PRPF19 PE=1 SV=1	692.32		1.0202	0.02	0.12	0.63	0.99	0.06	1.01	0.06
P42126	2	Enoyl-CoA delta isomerase 1, mitochondrial OS=Homo sapiens GN=ECI1 PE=1 SV=1	689.51		0.826959	-0.19	0.2	0.04	1.1	0.1	0.9	0.1
Q04826	2	HLA class I histocompatibility antigen, B-40 alpha chain OS=Homo sapiens GN=HLA-B PE=1 SV=1	686.74		0.810584	-0.21	0.3	0.06	1.1	0.15	0.9	0.15
Q29836	2	HLA class I histocompatibility antigen, B-67 alpha chain OS=Homo sapiens GN=HLA-B PE=1 SV=1	686.74		0.826959	-0.19	0.27	0.07	1.09	0.13	0.91	0.13
P10319	2	HLA class I histocompatibility antigen, B-58 alpha chain OS=Homo sapiens GN=HLA-B PE=2 SV=1	686.74		0.810584	-0.21	0.31	0.1	1.1	0.15	0.9	0.15
P18465	2	HLA class I histocompatibility antigen, B-57 alpha chain OS=Homo sapiens GN=HLA-B PE=1 SV=1	686.74		0.843665	-0.17	0.29	0.13	1.08	0.14	0.92	0.14
P18464	2	HLA class I histocompatibility antigen, B-51 alpha chain OS=Homo sapiens GN=HLA-B PE=1 SV=1	686.74		0.810584	-0.21	0.28	0.09	1.11	0.14	0.89	0.14
P18463	2	HLA class I histocompatibility antigen, B-37 alpha chain OS=Homo sapiens GN=HLA-B PE=2 SV=1	686.74		0.852144	-0.16	0.34	0.19	1.08	0.17	0.92	0.17
P17693	2	HLA class I histocompatibility antigen, alpha chain G OS=Homo sapiens GN=HLA-G PE=1 SV=1	686.74		0.810584	-0.21	0.31	0.12	1.1	0.15	0.9	0.15
P30498	2	HLA class I histocompatibility antigen, B-78 alpha chain OS=Homo sapiens GN=HLA-B PE=2 SV=1	686.74		0.826959	-0.19	0.34	0.13	1.09	0.17	0.91	0.17
P30495	2	HLA class I histocompatibility antigen, B-56 alpha chain OS=Homo sapiens GN=HLA-B PE=2 SV=1	686.74		0.83527	-0.18	0.33	0.12	1.09	0.16	0.91	0.16
P30493	2	HLA class I histocompatibility antigen, B-55 alpha chain OS=Homo sapiens GN=HLA-B PE=1 SV=1	686.74		0.810584	-0.21	0.28	0.11	1.1	0.14	0.9	0.14
P30492	2	HLA class I histocompatibility antigen, B-54 alpha chain OS=Homo sapiens GN=HLA-B PE=2 SV=1	686.74		0.810584	-0.21	0.33	0.1	1.1	0.16	0.9	0.16
P30491	2	HLA class I histocompatibility antigen, B-53 alpha chain OS=Homo sapiens GN=HLA-B PE=1 SV=1	686.74		0.818731	-0.2	0.27	0.1	1.1	0.13	0.9	0.13
P30490	2	HLA class I histocompatibility antigen, B-52 alpha chain OS=Homo sapiens GN=HLA-B PE=2 SV=1	686.74		0.843665	-0.17	0.3	0.16	1.09	0.15	0.91	0.15
P30488	2	HLA class I histocompatibility antigen, B-50 alpha chain OS=Homo sapiens GN=HLA-B PE=2 SV=1	686.74		0.826959	-0.19	0.28	0.13	1.1	0.14	0.9	0.14
P30487	2	HLA class I histocompatibility antigen, B-49 alpha chain OS=Homo sapiens GN=HLA-B PE=2 SV=2	686.74		0.83527	-0.18	0.27	0.11	1.09	0.13	0.91	0.13
P30485	2	HLA class I histocompatibility antigen, B-47 alpha chain OS=Homo sapiens GN=HLA-B PE=2 SV=1	686.74		0.826959	-0.19	0.31	0.11	1.1	0.16	0.9	0.16
P30484	2	HLA class I histocompatibility antigen, B-46 alpha chain OS=Homo sapiens GN=HLA-B PE=2 SV=1	686.74		0.810584	-0.21	0.27	0.12	1.1	0.13	0.9	0.13
P30483	2	HLA class I histocompatibility antigen, B-45 alpha chain OS=Homo sapiens GN=HLA-B PE=2 SV=1	686.74		0.852144	-0.16	0.3	0.16	1.08	0.15	0.92	0.15
P30481	2	HLA class I histocompatibility antigen, B-44 alpha chain OS=Homo sapiens GN=HLA-B PE=1 SV=1	686.74		0.818731	-0.2	0.27	0.08	1.1	0.13	0.9	0.13
P30480	2	HLA class I histocompatibility antigen, B-42 alpha chain OS=Homo sapiens GN=HLA-B PE=1 SV=1	686.74		0.843665	-0.17	0.34	0.14	1.09	0.17	0.91	0.17
P30479	2	HLA class I histocompatibility antigen, B-41 alpha chain OS=Homo sapiens GN=HLA-B PE=1 SV=1	686.74		0.802519	-0.22	0.27	0.07	1.11	0.13	0.89	0.13
P30475	2	HLA class I histocompatibility antigen, B-39 alpha chain OS=Homo sapiens GN=HLA-B PE=2 SV=1	686.74		0.818731	-0.2	0.26	0.06	1.1	0.12	0.9	0.12
P30466	2	HLA class I histocompatibility antigen, B-18 alpha chain OS=Homo sapiens GN=HLA-B PE=1 SV=1	686.74		0.826959	-0.19	0.29	0.08	1.09	0.14	0.91	0.14
P30464	2	HLA class I histocompatibility antigen, B-15 alpha chain OS=Homo sapiens GN=HLA-B PE=1 SV=2	686.74		0.818731	-0.2	0.32	0.08	1.1	0.16	0.9	0.16
P30462	2	HLA class I histocompatibility antigen, B-14 alpha chain OS=Homo sapiens GN=HLA-B PE=1 SV=1	686.74		0.83527	-0.18	0.29	0.16	1.09	0.14	0.91	0.14
P30461	2	HLA class I histocompatibility antigen, B-13 alpha chain OS=Homo sapiens GN=HLA-B PE=2 SV=1	686.74		0.810584	-0.21	0.31	0.11	1.1	0.15	0.9	0.15
P30460	2	HLA class I histocompatibility antigen, B-8 alpha chain OS=Homo sapiens GN=HLA-B PE=1 SV=1	686.74		0.843665	-0.17	0.27	0.15	1.08	0.13	0.92	0.13
Q95365	2	HLA class I histocompatibility antigen, B-38 alpha chain OS=Homo sapiens GN=HLA-B PE=2 SV=1	686.74		0.83527	-0.18	0.31	0.12	1.09	0.15	0.91	0.15
Q29718	2	HLA class I histocompatibility antigen, B-82 alpha chain OS=Homo sapiens GN=HLA-B PE=2 SV=1	686.74		0.810584	-0.21	0.32	0.07	1.11	0.16	0.89	0.16
P01889	2	HLA class I histocompatibility antigen, B-7 alpha chain OS=Homo sapiens GN=HLA-B PE=1 SV=3	686.74		0.843665	-0.17	0.32	0.14	1.08	0.16	0.92	0.16
P30685	2	HLA class I histocompatibility antigen, B-35 alpha chain OS=Homo sapiens GN=HLA-B PE=1 SV=1	686.74		0.818731	-0.2	0.3	0.1	1.1	0.15	0.9	0.15
P13747	2	HLA class I histocompatibility antigen, alpha chain E OS=Homo sapiens GN=HLA-E PE=1 SV=3	686.74		0.83527	-0.18	0.3	0.14	1.09	0.15	0.91	0.15
Q29940	2	HLA class I histocompatibility antigen, B-59 alpha chain OS=Homo sapiens GN=HLA-B PE=2 SV=1	686.74		0.810584	-0.21	0.31	0.13	1.1	0.15	0.9	0.15
P03989	2	HLA class I histocompatibility antigen, B-27 alpha chain OS=Homo sapiens GN=HLA-B PE=1 SV=2	686.74		0.826959	-0.19	0.32	0.11	1.09	0.16	0.91	0.16
P60981	2	Destrin OS=Homo sapiens GN=DSTN PE=1 SV=3	683.44		0.67032	-0.4	0.21	0	1.2	0.1	0.8	0.1
Q12874	2	Splicing factor 3A subunit 3 OS=Homo sapiens GN=SF3A3 PE=1 SV=1	680.82		0.860708	-0.15	0.29	0.16	1.07	0.14	0.93	0.14
Q08043	2	Alpha-actinin-3 OS=Homo sapiens GN=ACTN3 PE=1 SV=2	680.41		0.491644	-0.71	0.17	0	1.34	0.07	0.66	0.07
P22087	2	rRNA 2'-O-methyltransferase fibrillarin OS=Homo sapiens GN=FBL PE=1 SV=2	678.76		0.941765	-0.06	0.15	0.24	1.03	0.08	0.97	0.08
Q9HB71	2	Calcyclin-binding protein OS=Homo sapiens GN=CACYBP PE=1 SV=2	675.51		0.83527	-0.18	0.1	0	1.09	0.05	0.91	0.05
P35609	2	Alpha-actinin-2 OS=Homo sapiens GN=ACTN2 PE=1 SV=1	674.19		0.511709	-0.67	0.22	0	1.32	0.1	0.68	0.1
P61158	2	Actin-related protein 3 OS=Homo sapiens GN=ACTR3 PE=1 SV=3	673.26		0.904837	-0.1	0.15	0.13	1.05	0.07	0.95	0.07
O75251	2	NADH dehydrogenase [ubiquinone] iron-sulfur protein 7, mitochondrial OS=Homo sapiens GN=NDUFS7 PE=1 SV=3	672.21		0.755784	-0.28	0.47	0.16	1.14	0.23	0.86	0.23
Q9Y5L4	2	Mitochondrial import inner membrane translocase subunit Tim13 OS=Homo sapiens GN=TIMM13 PE=1 SV=1	667.19		0.941765	-0.06	0.2	0.24	1.03	0.1	0.97	0.1
P07205	2	Phosphoglycerate kinase 2 OS=Homo sapiens GN=PGK2 PE=1 SV=3	662.58		1.05127	0.05	0.1	0.77	0.98	0.05	1.02	0.05
Q9BQA1	2	Methylosome protein 50 OS=Homo sapiens GN=WDR77 PE=1 SV=1	660.83	24h_Control_BiolRep2	24h_Control_BiolRep2	24h_Control_BiolRep2	24h_Control_BiolRep2	24h_Control_BiolRep2
P61970	2	Nuclear transport factor 2 OS=Homo sapiens GN=NUTF2 PE=1 SV=1	656.88		1.03045	0.03	0.89	0.54	0.99	0.42	1.01	0.42
O43852	2	Calumenin OS=Homo sapiens GN=CALU PE=1 SV=2	656.48		0.932394	-0.07	0.17	0.22	1.04	0.09	0.96	0.09
Q96A72	2	Protein mago nashi homolog 2 OS=Homo sapiens GN=MAGOHB PE=1 SV=1	656.21		1.0202	0.02	0.41	0.53	0.99	0.2	1.01	0.2
P18754	2	Regulator of chromosome condensation OS=Homo sapiens GN=RCC1 PE=1 SV=1	654.77		0.970446	-0.03	0.14	0.35	1.02	0.07	0.98	0.07
O95861	2	3'(2'),5'-bisphosphate nucleotidase 1 OS=Homo sapiens GN=BPNT1 PE=1 SV=1	653.69		0.913931	-0.09	0.28	0.24	1.04	0.14	0.96	0.14
P15311	2	Ezrin OS=Homo sapiens GN=EZR PE=1 SV=4	651.74		1.0202	0.02	0.09	0.65	0.99	0.05	1.01	0.05
Q9BVC6	2	Transmembrane protein 109 OS=Homo sapiens GN=TMEM109 PE=1 SV=1	644.74		0.878095	-0.13	0.25	0.17	1.06	0.12	0.94	0.12
P52292	2	Importin subunit alpha-2 OS=Homo sapiens GN=KPNA2 PE=1 SV=1	644.31		1.08329	0.08	0.1	0.91	0.96	0.05	1.04	0.05
P69905	2	Hemoglobin subunit alpha OS=Homo sapiens GN=HBA1 PE=1 SV=2	642.62		0.657047	-0.42	0.5	0.04	1.2	0.19	0.8	0.19
Q3ZCQ8	2	Mitochondrial import inner membrane translocase subunit TIM50 OS=Homo sapiens GN=TIMM50 PE=1 SV=2	641.82		0.951229	-0.05	0.2	0.31	1.03	0.1	0.97	0.1
P61326	2	Protein mago nashi homolog OS=Homo sapiens GN=MAGOH PE=1 SV=1	640.45	24h_Control_BiolRep2	24h_Control_BiolRep2	24h_Control_BiolRep2	24h_Control_BiolRep2	24h_Control_BiolRep2
P30046	2	D-dopachrome decarboxylase OS=Homo sapiens GN=DDT PE=1 SV=3	639		0.763379	-0.27	0.24	0.02	1.13	0.12	0.87	0.12
A6NHG4	2	D-dopachrome decarboxylase-like protein OS=Homo sapiens GN=DDTL PE=2 SV=1	639	24h_Control_BiolRep2	24h_Control_BiolRep2	24h_Control_BiolRep2	24h_Control_BiolRep2	24h_Control_BiolRep2
Q03252	2	Lamin-B2 OS=Homo sapiens GN=LMNB2 PE=1 SV=3	638.97		0.980199	-0.02	0.13	0.43	1.01	0.06	0.99	0.06
P78417	2	Glutathione S-transferase omega-1 OS=Homo sapiens GN=GSTO1 PE=1 SV=2	638.66		0.980199	-0.02	0.13	0.39	1.01	0.06	0.99	0.06
Q9UBT2	2	SUMO-activating enzyme subunit 2 OS=Homo sapiens GN=UBA2 PE=1 SV=2	637.65		0.99005	-0.01	0.09	0.49	1	0.05	1	0.05
P15121	2	Aldose reductase OS=Homo sapiens GN=AKR1B1 PE=1 SV=3	635.77		1.08329	0.08	0.16	0.86	0.96	0.08	1.04	0.08
P27797	2	Calreticulin OS=Homo sapiens GN=CALR PE=1 SV=1	635.56		0.565525	-0.57	0.14	0	1.28	0.06	0.72	0.06
Q15393	2	Splicing factor 3B subunit 3 OS=Homo sapiens GN=SF3B3 PE=1 SV=4	632.82		0.88692	-0.12	0.08	0.01	1.06	0.04	0.94	0.04
P04632	2	Calpain small subunit 1 OS=Homo sapiens GN=CAPNS1 PE=1 SV=1	628.92		0.960789	-0.04	0.29	0.41	1.02	0.14	0.98	0.14
P49736	2	DNA replication licensing factor MCM2 OS=Homo sapiens GN=MCM2 PE=1 SV=4	628.21		0.951229	-0.05	0.14	0.23	1.03	0.07	0.97	0.07
Q96QK1	2	Vacuolar protein sorting-associated protein 35 OS=Homo sapiens GN=VPS35 PE=1 SV=2	625.62		0.878095	-0.13	0.15	0.05	1.06	0.07	0.94	0.07
O43760	2	Synaptogyrin-2 OS=Homo sapiens GN=SYNGR2 PE=1 SV=1	625.46		1.24608	0.22	0.23	0.97	0.89	0.11	1.11	0.11
P62333	2	26S protease regulatory subunit 10B OS=Homo sapiens GN=PSMC6 PE=1 SV=1	625.37		0.606531	-0.5	0.2	0	1.24	0.09	0.76	0.09
[truncated: 1,402 more rows]

## Sheet: BiolRep-3_All_Ident-Quant
Accession	OK	Description	Score	Unique	24h_Induced_BiolRep3:24h_Control_BiolRep3_Ratio	24h_Induced_BiolRep3:24h_Control_BiolRep3_Log(e)Ratio	24h_Induced_BiolRep3:24h_Control_BiolRep3_Log(e)Variance	24h_Induced_BiolRep3:24h_Control_BiolRep3__P	24h_Control_BiolRep3_Rel Profile	24h_Control_BiolRep3_Rel Profile SD	24h_Induced_BiolRep3_Rel Profile	24h_Induced_BiolRep3_Rel Profile SD
[truncated: 2,047 more rows]
