# Supplementary material for: Label-free mass spectrometry proteome quantification of human embryonic kidney cells following 24 hours of sialic acid overproduction
Source: Proteome Sci. 2013 Aug 1;11:38. doi: 10.1186/1477-5956-11-38 (PMC3750590; doi:10.1186/1477-5956-11-38)
Supplement: Additional file 4 — Functional enrichments. Results from functional enrichments of significantly changed proteins in BiNGO, DAVID and IPA categories. [file 1477-5956-11-38-S4.xlsx]

## Sheet: Protein_BinGO_analysis
Selected ontology file : jar:file:C:\Program Files (x86)\Cytoscape_v2.8.3\plugins\BiNGO.jar!/GOSlim_Generic
Selected annotation file : jar:file:C:\Program Files (x86)\Cytoscape_v2.8.3\plugins\BiNGO.jar!/H_sapiens_default
Discarded evidence codes :
Overrepresentation
Selected statistical test : Hypergeometric test
Selected correction : Benjamini & Hochberg False Discovery Rate (FDR) correction
Selected significance level : 0.05
Testing option : Use network as reference set
The selected cluster :
P04350	Q12905	Q13765	Q9UHD8	P31153	P42771	Q9UHV9	Q13283	P61247	Q9Y6B6	P04080	Q6DN03	P50570	P54578	P23434	P09493	O43776	O00299	P62861	P55209	Q96B49	P67936	P49591	Q9H4B7	P63241	Q9H361	A6NKZ8	P12956	P07951	P43487	Q9UMX5	P35609	P22392	P63208	P11216	P00403	P08754	P37837	P05387	P83731	P31939	P30040	P61086	O14737	P99999	Q15084	Q9NZL9	Q8N7X1	Q9Y6H1	Q15691
No annotations were retrieved for the following entities:
A6NKZ8	P49458	P62861	Q13310	Q8N7X1	Q6DN03	P30040	P61086
GO-ID	p-value	corr p-value	x	n	X	N	Description	Genes in test set
5488	1.5824E-3	1.4892E-1	94	1390	97	1579	binding	Q15185|P04350|Q12905|Q9BQA1|Q13765|P31689|Q9UHD8|Q12874|P31153|Q07021|P31947|P42771|P08133|P18085|Q9UHV9|P61289|Q13283|P62424|P61247|O00303|P63096|Q9Y6B6|Q9NRW1|P04080|P69905|P50570|Q15019|P62913|P54578|P60983|P23434|P60981|O43776|P09493|O00299|P47755|P55209|P67936|P84085|P49591|P00918|P63241|Q9H4B7|P62310|Q9H361|Q07002|Q7L2H7|P12956|P07951|P51153|P30520|P27797|O95202|Q9GZV4|P43487|Q9Y333|Q9UMX5|…
5886	4.3013E-3	1.4892E-1	22	204	97	1579	plasma membrane	P08754|Q08043|P51153|P27797|P50570|Q07021|Q15019|P54578|P35609|P51148|P08133|P05141|Q15084|P20339|P09493|P18085|O00299|Q13283|Q15691|P84085|P63096|P00918
50789	5.3006E-3	1.4892E-1	51	626	97	1579	regulation of biological process	Q15185|Q12905|Q9BQA1|P31947|P42771|P08133|P18085|P61289|Q13283|P61247|P63096|Q9NRW1|P04080|P50570|Q15019|P62913|P54578|P60983|P09493|O00299|P47755|P55209|P84085|P63241|P00918|Q07002|P07951|P12956|P51153|P27797|Q9GZV4|P43487|P35609|Q9UMX5|P46109|P22392|P63208|P08754|Q08043|P83731|P51148|P15531|P99999|O14737|Q15084|P62937|P20339|P24844|Q15691|P62333|Q08380
8092	6.5309E-3	1.4892E-1	11	78	97	1579	cytoskeletal protein binding	P09493|Q08043|P47755|P07951|Q15691|P50570|P67936|P60983|P60981|P35609|P15531
6810	7.5211E-3	1.4892E-1	30	322	97	1579	transport	Q13765|P51153|P27797|Q9GZV4|P43487|P08133|P05141|P18085|Q13283|Q86V81|P00403|Q9H0C2|Q9Y6B6|Q9NRW1|P08754|Q9NR31|P69905|P50570|P62913|Q9Y5L4|P15531|P51148|P99999|P20339|P09493|O00299|Q96B49|P84085|P63241|P00918
7165	1.3093E-2	1.9020E-1	19	184	97	1579	signal transduction	Q15185|Q07002|P51153|P50570|P31947|P83731|P42771|P43487|P60983|P51148|P20339|P46109|P18085|O00299|Q13283|P84085|Q08380|P63096|Q9NRW1
3779	1.3448E-2	1.9020E-1	8	53	97	1579	actin binding	P09493|Q08043|P47755|P07951|P67936|P60983|P60981|P35609
3	1.8599E-2	1.9755E-1	9	67	97	1579	reproduction	P62937|Q9BQA1|P31689|Q06203|P12956|Q86V81|Q9GZV4|P00403|P15531
15031	1.9279E-2	1.9755E-1	16	152	97	1579	protein transport	Q9NR31|Q13765|P51153|P50570|P27797|P62913|Q9GZV4|Q9Y5L4|P51148|P20339|P18085|Q96B49|P84085|Q9Y6B6|P63241|Q9NRW1
5578	2.0663E-2	1.9755E-1	2	4	97	1579	proteinaceous extracellular matrix	P27797|Q08380
5509	2.1950E-2	1.9755E-1	7	47	97	1579	calcium ion binding	Q08043|P24844|P27797|O95202|P67936|P35609|P08133
5615	3.2965E-2	2.7196E-1	5	30	97	1579	extracellular space	P27797|P31947|Q08380|P00918|Q9UMX5
8150	3.6090E-2	2.7484E-1	94	1451	97	1579	biological_process	Q15185|P04350|Q12905|Q9BQA1|Q13765|P31689|Q9UHD8|Q12874|P31153|Q07021|P31947|P42771|P08133|Q9UI15|P18085|Q9UHV9|P61289|Q13283|P62424|P61247|O00303|P63096|Q9Y6B6|Q9NRW1|P04080|P69905|P50570|Q15019|P62913|P54578|P60983|P23434|P60981|O43776|P09493|O00299|P47755|P55209|P67936|Q96B49|P84085|P49591|P00918|P63241|Q9H4B7|P62310|Q9H361|Q07002|Q7L2H7|P12956|P07951|P51153|P30520|P27797|O95202|Q9GZV4|P43487|…
16032	4.0978E-2	2.8977E-1	3	13	97	1579	viral reproduction	P62937|P12956|Q86V81
5102	4.5010E-2	2.9707E-1	8	66	97	1579	receptor binding	P08754|P18085|P31689|Q08043|P27797|P60983|P35609|Q9UMX5
5737	4.8548E-2	3.0039E-1	78	1149	97	1579	cytoplasm	Q15185|P04350|Q12905|Q9BQA1|Q13765|Q9UHD8|P31947|Q07021|P42771|P08133|Q9UHV9|P18085|P61289|Q13283|P62424|P61247|O00303|Q9Y6B6|Q9NRW1|P04080|P69905|P50570|Q15019|P62913|P54578|P23434|O43776|P09493|O00299|P47755|P55209|P67936|Q96B49|P84085|P49591|P00918|P63241|Q9H4B7|Q9H361|Q7L2H7|P12956|P07951|P51153|P30520|P27797|O95202|Q9GZV4|P43487|P35609|O75223|P05141|P22392|P63208|Q86V81|P11216|P00403|Q9H0C2|…
[truncated: 55 more columns]

## Sheet: Protein_David_analysis
DAVID parameters:	Similarity term overlap: 6
	Similarity threshold: 3
	Initial group membership: 3
	Final group membership: 5
	Multiple linkage threshold: 0.50
	EASE: 5
Annotation Cluster 1	Enrichment Score: 1.2463052543602815
Category	Term	Count	%	PValue	Genes	List Total	Pop Hits	Pop Total	Fold Enrichment	Bonferroni	Benjamini	FDR
GOTERM_BP_FAT	GO:0042981~regulation of apoptosis	14	13.7255	0.0171989	P04080, Q08043, P50570, P27797, P31947, P42771, P62913, P35609, P15531, O14737, P99999, P61289, P22392, P61247, P63241	97	108	1495	1.9979	1	1	23.7089
GOTERM_BP_FAT	GO:0043067~regulation of programmed cell death	14	13.7255	0.0184935	P04080, Q08043, P50570, P27797, P31947, P42771, P62913, P35609, P15531, O14737, P99999, P61289, P22392, P61247, P63241	97	109	1495	1.97957	1	0.999785	25.2615
GOTERM_BP_FAT	GO:0010941~regulation of cell death	14	13.7255	0.0198612	P04080, Q08043, P50570, P27797, P31947, P42771, P62913, P35609, P15531, O14737, P99999, P61289, P22392, P61247, P63241	97	110	1495	1.96157	1	0.997646	26.8696
GOTERM_BP_FAT	GO:0012502~induction of programmed cell death	6	5.88235	0.0999237	O14737, P61247, P31947, P42771, P62913, P63241	97	39	1495	2.37113	1	0.999999	80.6438
GOTERM_BP_FAT	GO:0006917~induction of apoptosis	6	5.88235	0.0999237	O14737, P61247, P31947, P42771, P62913, P63241	97	39	1495	2.37113	1	0.999999	80.6438
GOTERM_BP_FAT	GO:0043065~positive regulation of apoptosis	7	6.86275	0.119279	O14737, P61247, P31947, P50570, P42771, P62913, P63241	97	53	1495	2.0356	1	0.999997	86.2104
GOTERM_BP_FAT	GO:0010942~positive regulation of cell death	7	6.86275	0.119279	O14737, P61247, P31947, P50570, P42771, P62913, P63241	97	53	1495	2.0356	1	0.999997	86.2104
GOTERM_BP_FAT	GO:0043068~positive regulation of programmed cell death	7	6.86275	0.119279	O14737, P61247, P31947, P50570, P42771, P62913, P63241	97	53	1495	2.0356	1	0.999997	86.2104
Annotation Cluster 2	Enrichment Score: 1.1735335232178148
Category	Term	Count	%	PValue	Genes	List Total	Pop Hits	Pop Total	Fold Enrichment	Bonferroni	Benjamini	FDR
UP_SEQ_FEATURE	nucleotide phosphate-binding region:GTP	16	15.6863	0.00261509	P08754, Q9NR31, P04350, Q9UHD8, P51153, P50570, P30520, Q15019, P51148, P20339, P18085, P84085, P63096, Q9Y6B6, Q9NRW1, Q9H4B7	102	116	1699	2.2975	0.530811	0.530811	3.41936
SP_PIR_KEYWORDS	gtp-binding	16	15.6863	0.00367228	P08754, Q9NR31, P04350, Q9UHD8, P51153, P50570, P30520, Q15019, P51148, P20339, P18085, P84085, P63096, Q9Y6B6, Q9NRW1, Q9H4B7	102	120	1699	2.22092	0.569368	0.569368	4.60405
GOTERM_MF_FAT	GO:0005525~GTP binding	17	16.6667	0.00488958	P08754, Q9NR31, P04350, Q9UHD8, P51153, P50570, P30520, Q15019, P15531, P51148, P20339, P18085, P22392, P84085, P63096, Q9Y6B6, Q9NRW1, Q9H4B7	96	127	1489	2.0762	0.740223	0.490317	6.25859
GOTERM_MF_FAT	GO:0019001~guanyl nucleotide binding	17	16.6667	0.00529452	P08754, Q9NR31, P04350, Q9UHD8, P51153, P50570, P30520, Q15019, P15531, P51148, P20339, P18085, P22392, P84085, P63096, Q9Y6B6, Q9NRW1, Q9H4B7	96	128	1489	2.05998	0.767732	0.3853	6.76033
GOTERM_MF_FAT	GO:0032561~guanyl ribonucleotide binding	17	16.6667	0.00529452	P08754, Q9NR31, P04350, Q9UHD8, P51153, P50570, P30520, Q15019, P15531, P51148, P20339, P18085, P22392, P84085, P63096, Q9Y6B6, Q9NRW1, Q9H4B7	96	128	1489	2.05998	0.767732	0.3853	6.76033
PANTHER_MF_ALL	MF00097:G-protein	13	12.7451	0.00856975	P08754, Q9NR31, Q9UHD8, P51153, P50570, Q15019, P51148, P18085, P20339, P84085, P63096, Q9Y6B6, Q9NRW1	91	92	1461	2.26863	0.510492	0.510492	8.80463
PANTHER_MF_ALL	MF00099:Small GTPase	11	10.7843	0.0116547	Q9NR31, P20339, P18085, Q9UHD8, P51153, P50570, Q15019, P84085, Q9Y6B6, Q9NRW1, P51148	91	73	1461	2.41924	0.622061	0.385232	11.7979
PANTHER_MF_ALL	MF00093:Select regulatory molecule	18	17.6471	0.0144935	P04080, P08754, Q9NR31, Q9UHD8, P51153, P50570, Q15019, P43487, P60983, P51148, O14737, P20339, P18085, P55209, P84085, Q9Y6B6, P63096, Q9NRW1	91	160	1461	1.80618	0.702329	0.332304	14.4733
GOTERM_MF_FAT	GO:0003924~GTPase activity	13	12.7451	0.0145666	P08754, P04350, Q9NR31, Q9UHD8, P51153, P50570, P51148, P18085, P20339, P84085, P63096, Q9NRW1, Q9H4B7	96	95	1489	2.12248	0.982319	0.635351	17.5916
SP_PIR_KEYWORDS	transport	21	20.5882	0.017643	Q9NR31, Q13765, P69905, P51153, Q9GZV4, Q9Y5L4, P51148, P99999, P05141, P20339, P18085, O00299, Q13283, Q86V81, Q96B49, P84085, P00403, Q9H0C2, Q9Y6B6, Q9NRW1, P63241	102	209	1699	1.67366	0.98303	0.869731	20.3916
SP_PIR_KEYWORDS	protein transport	13	12.7451	0.027873	Q9NR31, Q13765, P51153, Q9GZV4, Q9Y5L4, P51148, P18085, P20339, Q96B49, P84085, Q9Y6B6, Q9NRW1, P63241	102	111	1699	1.9508	0.998456	0.884427	30.3833
SP_PIR_KEYWORDS	GTP binding	7	6.86275	0.0348023	P08754, P20339, P18085, P51153, P50570, P63096, P51148	102	42	1699	2.77614	0.9997	0.868392	36.4798
SP_PIR_KEYWORDS	P-loop	9	8.82353	0.0382745	P08754, P20339, P18085, P31153, P51153, P50570, P84085, P63096, P51148	102	66	1699	2.27139	0.999869	0.832605	39.346
GOTERM_BP_FAT	GO:0015031~protein transport	17	16.6667	0.047506	Q9NR31, Q13765, P51153, P27797, P62913, Q9GZV4, P30040, Q9Y5L4, P51148, P49458, P18085, P20339, Q96B49, P84085, Q9Y6B6, Q9NRW1, P63241	97	162	1495	1.61735	1	0.999851	53.1964
GOTERM_BP_FAT	GO:0045184~establishment of protein localization	17	16.6667	0.047506	Q9NR31, Q13765, P51153, P27797, P62913, Q9GZV4, P30040, Q9Y5L4, P51148, P49458, P18085, P20339, Q96B49, P84085, Q9Y6B6, Q9NRW1, P63241	97	162	1495	1.61735	1	0.999851	53.1964
SP_PIR_KEYWORDS	nucleotide binding	8	7.84314	0.0610883	P08754, P20339, P18085, P51153, P50570, P84085, P63096, P51148	102	60	1699	2.22092	0.999999	0.872814	55.4054
GOTERM_BP_FAT	GO:0008104~protein localization	17	16.6667	0.0750985	Q9NR31, Q13765, P51153, P27797, P62913, Q9GZV4, P30040, Q9Y5L4, P51148, P49458, P18085, P20339, Q96B49, P84085, Q9Y6B6, Q9NRW1, P63241	97	172	1495	1.52332	1	0.999992	70.4106
PANTHER_BP_ALL	BP00276:General vesicle transport	8	7.84314	0.0855149	Q9NR31, P20339, P18085, P51153, P84085, Q9Y6B6, Q9NRW1, P51148	88	64	1442	2.0483	0.999345	0.999345	61.5192
SP_PIR_KEYWORDS	lipoprotein	10	9.80392	0.122318	P08754, P31689, P20339, P18085, P55209, P51153, P84085, P63096, Q9NRW1, P51148	102	98	1699	1.69968	1	0.949601	81.2041
GOTERM_BP_FAT	GO:0016192~vesicle-mediated transport	10	9.80392	0.163668	P08754, Q9NR31, P20339, P18085, P22392, P51153, P50570, P84085, Q9Y6B6, Q9NRW1, P15531	97	97	1495	1.5889	1	1	93.8452
GOTERM_BP_FAT	GO:0007264~small GTPase mediated signal transduction	9	8.82353	0.18125	Q9NR31, P46109, P20339, P18085, Q13283, P51153, P84085, Q9NRW1, P51148	97	86	1495	1.61292	1	1	95.5814
GOTERM_BP_FAT	GO:0046907~intracellular transport	13	12.7451	0.241129	Q9NR31, P50570, P27797, P62913, P43487, P30040, Q9Y5L4, P09493, P49458, Q86V81, Q9Y6B6, Q9NRW1, P63241	97	149	1495	1.3447	1	1	98.6486
GOTERM_BP_FAT	GO:0007242~intracellular signaling cascade	13	12.7451	0.24849	Q9NR31, P31689, P51153, P27797, P31947, P51148, P18085, P20339, P46109, Q13283, P84085, P63096, Q9NRW1	97	150	1495	1.33574	1	1	98.8392
PANTHER_BP_ALL	BP00125:Intracellular protein traffic	15	14.7059	0.252923	Q9NR31, P04350, P51153, P50570, P43487, P30040, Q9Y5L4, P51148, P62937, P18085, P20339, P84085, Q9Y6B6, Q9NRW1, Q9H4B7	88	191	1442	1.28689	1	0.999994	95.5625
SP_PIR_KEYWORDS	nucleotide-binding	27	26.4706	0.266901	P04350, Q07002, Q9UHD8, P12956, P31153, P51153, P30520, P18085, P22392, Q13283, Q9Y6B6, P63096, Q9NRW1, P08754, Q9NR31, P50570, Q15019, P61086, P51148, P15531, P20339, O43776, Q5T2N8, P84085, P62333, Q9BQ39, P49591, Q9H4B7	102	387	1699	1.16211	1	0.988247	98.127
GOTERM_BP_FAT	GO:0006886~intracellular protein transport	8	7.84314	0.301547	Q9NR31, P49458, P27797, P62913, P30040, Q9Y6B6, Q9Y5L4, P63241	97	85	1495	1.45058	1	1	99.6295
GOTERM_CC_FAT	GO:0005794~Golgi apparatus	8	7.84314	0.329625	P08754, Q9NR31, P18085, P51153, Q15691, P84085, Q9Y6B6, Q9NRW1	87	92	1406	1.4053	1	0.993829	99.4045
GOTERM_BP_FAT	GO:0034613~cellular protein localization	8	7.84314	0.333743	Q9NR31, P49458, P27797, P62913, P30040, Q9Y6B6, Q9Y5L4, P63241	97	88	1495	1.40112	1	1	99.8226
GOTERM_BP_FAT	GO:0070727~cellular macromolecule localization	8	7.84314	0.344601	Q9NR31, P49458, P27797, P62913, P30040, Q9Y6B6, Q9Y5L4, P63241	97	89	1495	1.38538	1	1	99.8627
GOTERM_MF_FAT	GO:0032555~purine ribonucleotide binding	28	27.451	0.395589	Q12905, Q07002, P04350, Q9UHD8, P12956, P31153, P51153, P30520, P18085, P22392, Q13283, Q9Y6B6, P63096, Q9NRW1, P08754, Q9NR31, P50570, Q15019, P15531, P61086, P51148, P20339, O43776, Q5T2N8, P84085, P62333, Q9BQ39, P49591, Q9H4B7	96	399	1489	1.08845	1	0.999826	99.8692
GOTERM_MF_FAT	GO:0032553~ribonucleotide binding	28	27.451	0.395589	Q12905, Q07002, P04350, Q9UHD8, P12956, P31153, P51153, P30520, P18085, P22392, Q13283, Q9Y6B6, P63096, Q9NRW1, P08754, Q9NR31, P50570, Q15019, P15531, P61086, P51148, P20339, O43776, Q5T2N8, P84085, P62333, Q9BQ39, P49591, Q9H4B7	96	399	1489	1.08845	1	0.999826	99.8692
GOTERM_MF_FAT	GO:0017076~purine nucleotide binding	28	27.451	0.46761	Q12905, Q07002, P04350, Q9UHD8, P12956, P31153, P51153, P30520, P18085, P22392, Q13283, Q9Y6B6, P63096, Q9NRW1, P08754, Q9NR31, P50570, Q15019, P15531, P61086, P51148, P20339, O43776, Q5T2N8, P84085, P62333, Q9BQ39, P49591, Q9H4B7	96	411	1489	1.05667	1	0.999963	99.9754
GOTERM_MF_FAT	GO:0000166~nucleotide binding	32	31.3725	0.771417	Q9H361, Q07002, Q12905, P04350, Q9UHD8, P12956, P31153, P51153, P30520, P18085, P22392, Q13283, Q86V81, Q9Y6B6, P63096, Q9NRW1, P08754, Q9NR31, Q13310, P50570, Q15019, P15531, P61086, P51148, P20339, O43776, Q5T2N8, Q8N7X1, Q9BQ39, P84085, P62333, P49591, Q9H4B7	96	531	1489	0.934714	1	1	100
SP_PIR_KEYWORDS	membrane	17	16.6667	0.825497	P31689, P51153, P50570, O95202, Q9GZV4, Q9Y5L4, P51148, P05141, P20339, O00299, Q13283, Q96B49, P00403, Q9Y6B6, Q9H0C2, Q9NRW1, P63241	102	321	1699	0.882139	1	0.999999	100
Annotation Cluster 3	Enrichment Score: 1.134267757702809
Category	Term	Count	%	PValue	Genes	List Total	Pop Hits	Pop Total	Fold Enrichment	Bonferroni	Benjamini	FDR
GOTERM_MF_FAT	GO:0008307~structural constituent of muscle	6	5.88235	0.000323931	P09493, Q08043, P24844, P07951, P67936, P35609	96	11	1489	8.46023	0.0852418	0.0852418	0.42628
GOTERM_MF_FAT	GO:0008092~cytoskeletal protein binding	11	10.7843	0.0393271	P09493, Q08043, P22392, P47755, P07951, Q15691, P50570, P67936, P60983, P60981, P35609, P15531	96	85	1489	2.00723	0.999984	0.889934	41.082
GOTERM_CC_FAT	GO:0015629~actin cytoskeleton	9	8.82353	0.0545951	P09493, Q08043, P47755, Q9UHD8, P24844, P07951, P67936, P60981, P35609	87	69	1406	2.10795	0.999997	0.998385	51.2889
PANTHER_MF_ALL	MF00261:Actin binding cytoskeletal protein	9	8.82353	0.0608972	Q9UI15, P09493, Q08043, P47755, P24844, P07951, P67936, P60981, P35609	91	70	1461	2.06421	0.994565	0.728483	48.9737
SP_PIR_KEYWORDS	actin-binding	7	6.86275	0.0664358	P09493, Q08043, P47755, P07951, P67936, P60981, P35609	102	49	1699	2.37955	1	0.860242	58.5521
GOTERM_MF_FAT	GO:0003779~actin binding	8	7.84314	0.0766801	P09493, Q08043, P47755, P07951, P67936, P60983, P60981, P35609	96	59	1489	2.10311	1	0.956465	65.0741
PANTHER_MF_ALL	MF00091:Cytoskeletal protein	15	14.7059	0.118332	P04350, Q08043, Q9UHD8, P07951, P50570, Q15019, P60981, P35609, Q9UI15, P09493, P47755, P24844, Q15691, P67936, Q9H4B7	91	163	1461	1.47745	0.999971	0.876387	74.0408
GOTERM_CC_FAT	GO:0044430~cytoskeletal part	16	15.6863	0.178304	P04350, Q08043, Q9UHD8, P07951, P50570, Q15019, P43487, P60981, P35609, P15531, P09493, P22392, P47755, P24844, Q15691, P67936, Q9H4B7	87	191	1406	1.35379	1	0.983233	91.9216
PANTHER_BP_ALL	BP00286:Cell structure	11	10.7843	0.292011	P04350, P09493, Q08043, P47755, P07951, Q15691, P50570, P67936, Q9H4B7, P60981, P35609	88	135	1442	1.33519	1	0.99992	97.5007
PANTHER_BP_ALL	BP00285:Cell structure and motility	12	11.7647	0.459754	P04350, P09493, Q08043, P47755, P24844, P07951, Q15691, P50570, P67936, Q9H4B7, P60981, P35609	88	171	1442	1.14992	1	0.999959	99.8609
GOTERM_CC_FAT	GO:0005856~cytoskeleton	16	15.6863	0.545617	P04350, Q08043, Q9UHD8, P07951, P50570, Q15019, P43487, P60981, P35609, P15531, P09493, P22392, P47755, P24844, Q15691, P67936, Q9H4B7	87	245	1406	1.05541	1	0.999461	99.9959
Annotation Cluster 4	Enrichment Score: 0.7478740548791649
Category	Term	Count	%	PValue	Genes	List Total	Pop Hits	Pop Total	Fold Enrichment	Bonferroni	Benjamini	FDR
GOTERM_CC_FAT	GO:0031410~cytoplasmic vesicle	10	9.80392	0.157456	P08754, Q15084, P20339, P55209, P51153, P30040, Q9NRW1, P35609, P08133, P51148	87	101	1406	1.60009	1	0.987214	88.864
GOTERM_CC_FAT	GO:0048770~pigment granule	6	5.88235	0.175569	Q15084, P20339, P55209, P30040, P08133, P51148	87	49	1406	1.97889	1	0.987979	91.5703
GOTERM_CC_FAT	GO:0042470~melanosome	6	5.88235	0.175569	Q15084, P20339, P55209, P30040, P08133, P51148	87	49	1406	1.97889	1	0.987979	91.5703
GOTERM_CC_FAT	GO:0016023~cytoplasmic membrane-bounded vesicle	9	8.82353	0.178647	P08754, Q15084, P20339, P55209, P30040, Q9NRW1, P35609, P08133, P51148	87	90	1406	1.61609	1	0.976614	91.9647
GOTERM_CC_FAT	GO:0031982~vesicle	10	9.80392	0.193142	P08754, Q15084, P20339, P55209, P51153, P30040, Q9NRW1, P35609, P08133, P51148	87	106	1406	1.52462	1	0.977186	93.6036
GOTERM_CC_FAT	GO:0031988~membrane-bounded vesicle	9	8.82353	0.194461	P08754, Q15084, P20339, P55209, P30040, Q9NRW1, P35609, P08133, P51148	87	92	1406	1.58096	1	0.970903	93.7363
Annotation Cluster 5	Enrichment Score: 0.7397987364135729
Category	Term	Count	%	PValue	Genes	List Total	Pop Hits	Pop Total	Fold Enrichment	Bonferroni	Benjamini	FDR
SP_PIR_KEYWORDS	metal-binding	16	15.6863	0.130442	P31689, P69905, Q06203, Q12874, P31153, P30520, P27797, Q9Y5L4, Q9UMX5, P15531, P99999, P22392, P67936, P00403, Q99798, Q9Y6B6, P00918	102	186	1699	1.43285	1	0.93056	83.3152
GOTERM_MF_FAT	GO:0043167~ion binding	22	21.5686	0.138059	P31689, Q08043, P69905, Q06203, Q12874, P31153, P30520, P27797, O95202, Q9Y5L4, Q9UMX5, P35609, P15531, P08133, P99999, O00299, P22392, P24844, P67936, P00403, Q99798, Q9Y6B6, P00918	96	260	1489	1.31242	1	0.993946	85.8995
GOTERM_MF_FAT	GO:0046872~metal ion binding	21	20.5882	0.185098	P31689, Q08043, P69905, Q06203, Q12874, P31153, P30520, P27797, O95202, Q9Y5L4, Q9UMX5, P35609, P15531, P08133, P99999, P22392, P24844, P67936, P00403, Q99798, Q9Y6B6, P00918	96	256	1489	1.27234	1	0.994007	93.2722
GOTERM_MF_FAT	GO:0043169~cation binding	21	20.5882	0.190071	P31689, Q08043, P69905, Q06203, Q12874, P31153, P30520, P27797, O95202, Q9Y5L4, Q9UMX5, P35609, P15531, P08133, P99999, P22392, P24844, P67936, P00403, Q99798, Q9Y6B6, P00918	96	257	1489	1.26739	1	0.992022	93.7939
GOTERM_MF_FAT	GO:0046914~transition metal ion binding	12	11.7647	0.315652	P99999, P31689, P69905, Q06203, Q12874, P31153, P27797, P00403, Q99798, Q9Y5L4, Q9UMX5, P00918	96	145	1489	1.28362	1	0.999419	99.327
Annotation Cluster 6	Enrichment Score: 0.46392002084709455
Category	Term	Count	%	PValue	Genes	List Total	Pop Hits	Pop Total	Fold Enrichment	Bonferroni	Benjamini	FDR
SP_PIR_KEYWORDS	protein biosynthesis	13	12.7451	0.102309	Q7L2H7, P05387, P83731, P62913, Q9GZV4, O43776, P62861, P62888, P62424, P61247, O00303, P49591, P63241	102	136	1699	1.5922	1	0.935829	74.9109
GOTERM_CC_FAT	GO:0022626~cytosolic ribosome	8	7.84314	0.12297	P69905, P62861, P05387, P62888, P62424, P61247, P83731, P62913	87	69	1406	1.87373	1	0.98633	81.3822
GOTERM_BP_FAT	GO:0006412~translation	15	14.7059	0.157612	Q13765, Q7L2H7, P05387, Q13310, P83731, P62913, Q9GZV4, O43776, P62861, P62888, P62424, P61247, O00303, P49591, P63241	97	164	1495	1.40967	1	1	93.112
GOTERM_MF_FAT	GO:0003723~RNA binding	22	21.5686	0.182393	Q9H361, Q12905, P05387, Q13310, P27797, P83731, Q9GZV4, P62913, Q9Y333, P49458, P62861, P55769, Q13283, P62888, P62424, Q8N7X1, Q86V81, P61247, Q9BQ39, P49591, P63241, P62310	96	270	1489	1.26381	1	0.996065	92.9717
GOTERM_CC_FAT	GO:0033279~ribosomal subunit	8	7.84314	0.212206	P69905, P62861, P05387, P62888, P62424, P61247, P83731, P62913	87	80	1406	1.61609	1	0.973784	95.2914
SP_PIR_KEYWORDS	ribosome	7	6.86275	0.223168	P62861, P05387, P62888, P62424, P61247, P83731, P62913	102	69	1699	1.68983	1	0.983928	96.0652
GOTERM_CC_FAT	GO:0044445~cytosolic part	9	8.82353	0.236433	Q9UHV9, P69905, P62861, P05387, P62888, P62424, P61247, P83731, P62913	87	97	1406	1.49947	1	0.97895	96.8443
GOTERM_MF_FAT	GO:0005198~structural molecule activity	16	15.6863	0.239445	P04350, Q08043, P05387, P07951, P83731, Q15019, P62913, P35609, P09493, P62861, P62888, P24844, P62424, P61247, P67936, Q9H4B7	96	193	1489	1.28584	1	0.996942	97.2921
GOTERM_CC_FAT	GO:0030529~ribonucleoprotein complex	18	17.6471	0.275789	Q15185, Q12905, P69905, P05387, Q13310, Q12874, P27797, P83731, P62913, Q9Y333, P49458, P62861, P55769, P62888, P62424, Q86V81, P61247, P62310	87	238	1406	1.22225	1	0.987049	98.398
REACTOME_PATHWAY	REACT_17015:Metabolism of proteins	13	12.7451	0.319338	P04350, P05387, P83731, P62913, Q9GZV4, Q9UHV9, P62861, P62888, P62424, P61247, O00303, Q9H4B7, P63241	52	144	715	1.24132	0.999998	0.999998	96.6054
KEGG_PATHWAY	hsa03010:Ribosome	7	6.86275	0.339119	P62861, P05387, P62888, P62424, P61247, P83731, P62913	53	76	829	1.44067	1	0.999999	98.6071
PANTHER_BP_ALL	BP00061:Protein biosynthesis	10	9.80392	0.401435	P05387, P55769, P62888, P62424, P61247, P83731, P62913, Q9GZV4, O00303, P63241	88	132	1442	1.24139	1	0.999973	99.5842
SP_PIR_KEYWORDS	ribonucleoprotein	11	10.7843	0.434113	P49458, P62861, P05387, P55769, P62888, P62424, P61247, P83731, P62913, Q9Y333, P62310	102	154	1699	1.18978	1	0.996548	99.9321
GOTERM_CC_FAT	GO:0005840~ribosome	8	7.84314	0.475973	P69905, P62861, P05387, P62888, P62424, P61247, P83731, P62913	87	106	1406	1.21969	1	0.998801	99.9746
GOTERM_BP_FAT	GO:0006414~translational elongation	7	6.86275	0.491922	P62861, P05387, P62888, P62424, P61247, P83731, P62913	97	87	1495	1.24008	1	1	99.9974
PANTHER_MF_ALL	MF00075:Ribosomal protein	7	6.86275	0.52846	P05387, P55769, P62888, P62424, P61247, P83731, P62913	91	94	1461	1.19558	1	0.999865	99.9681
GOTERM_MF_FAT	GO:0003735~structural constituent of ribosome	7	6.86275	0.531085	P62861, P05387, P62888, P62424, P61247, P83731, P62913	96	91	1489	1.19311	1	0.999991	99.9954
SP_PIR_KEYWORDS	ribosomal protein	7	6.86275	0.534018	P62861, P05387, P62888, P62424, P61247, P83731, P62913	102	98	1699	1.18978	1	0.999083	99.9944
REACTOME_PATHWAY	REACT_1762:3' -UTR-mediated translational regulation	8	7.84314	0.588304	P62861, P05387, P62888, P62424, P61247, P83731, P62913, O00303	52	100	715	1.1	1	0.999957	99.9592
REACTOME_PATHWAY	REACT_71:Gene Expression	14	13.7255	0.78327	P05387, Q12874, P83731, P62913, Q9Y333, O43776, P62861, P55769, P62888, P62424, Q86V81, P61247, O00303, P49591	52	210	715	0.916667	1	0.99997	99.9999
REACTOME_PATHWAY	REACT_6167:Influenza Infection	8	7.84314	0.834481	P62861, P05387, P62888, P62424, Q86V81, P61247, P83731, P62913	52	127	715	0.866142	1	0.999963	100
PANTHER_MF_ALL	MF00042:Nucleic acid binding	22	21.5686	0.913294	Q9H361, Q12905, P05387, Q13310, Q12874, P12956, P83731, Q9GZV4, P62913, Q9Y333, O43776, P55769, Q13283, P62888, P62424, Q86V81, P61247, Q9BQ39, O00303, P49591, P63241, P62310	91	424	1461	0.83304	1	1	100
Annotation Cluster 7	Enrichment Score: 0.39660808106600215
Category	Term	Count	%	PValue	Genes	List Total	Pop Hits	Pop Total	Fold Enrichment	Bonferroni	Benjamini	FDR
SP_PIR_KEYWORDS	transport	21	20.5882	0.017643	Q9NR31, Q13765, P69905, P51153, Q9GZV4, Q9Y5L4, P51148, P99999, P05141, P20339, P18085, O00299, Q13283, Q86V81, Q96B49, P84085, P00403, Q9H0C2, Q9Y6B6, Q9NRW1, P63241	102	209	1699	1.67366	0.98303	0.869731	20.3916
GOTERM_CC_FAT	GO:0031967~organelle envelope	10	9.80392	0.638428	P99999, P05141, O00299, O95202, Q96B49, Q9GZV4, P00403, Q9H0C2, Q9Y5L4, P63241	87	157	1406	1.02936	1	0.99991	99.9998
GOTERM_CC_FAT	GO:0031975~envelope	10	9.80392	0.638428	P99999, P05141, O00299, O95202, Q96B49, Q9GZV4, P00403, Q9H0C2, Q9Y5L4, P63241	87	157	1406	1.02936	1	0.99991	99.9998
GOTERM_CC_FAT	GO:0031224~intrinsic to membrane	11	10.7843	0.736562	P05141, P31689, P20339, O00299, O95202, Q9GZV4, P00403, Q9H0C2, P63241, Q9NRW1, P51148	87	188	1406	0.945586	1	0.999982	100
SP_PIR_KEYWORDS	membrane	17	16.6667	0.825497	P31689, P51153, P50570, O95202, Q9GZV4, Q9Y5L4, P51148, P05141, P20339, O00299, Q13283, Q96B49, P00403, Q9Y6B6, Q9H0C2, Q9NRW1, P63241	102	321	1699	0.882139	1	0.999999	100
GOTERM_CC_FAT	GO:0016021~integral to membrane	7	6.86275	0.954179	P05141, O00299, O95202, Q9GZV4, P00403, Q9H0C2, P63241	87	166	1406	0.681485	1	1	100
Annotation Cluster 8	Enrichment Score: 0.13240552452098264
Category	Term	Count	%	PValue	Genes	List Total	Pop Hits	Pop Total	Fold Enrichment	Bonferroni	Benjamini	FDR
GOTERM_CC_FAT	GO:0031967~organelle envelope	10	9.80392	0.638428	P99999, P05141, O00299, O95202, Q96B49, Q9GZV4, P00403, Q9H0C2, Q9Y5L4, P63241	87	157	1406	1.02936	1	0.99991	99.9998
GOTERM_CC_FAT	GO:0031975~envelope	10	9.80392	0.638428	P99999, P05141, O00299, O95202, Q96B49, Q9GZV4, P00403, Q9H0C2, Q9Y5L4, P63241	87	157	1406	1.02936	1	0.99991	99.9998
GOTERM_CC_FAT	GO:0005740~mitochondrial envelope	7	6.86275	0.662415	P99999, P05141, O95202, Q96B49, P00403, Q9H0C2, Q9Y5L4	87	108	1406	1.04747	1	0.99993	99.9999
SP_PIR_KEYWORDS	mitochondrion	11	10.7843	0.67153	P99999, P05141, Q9Y6H1, Q07021, O95202, Q96B49, P00403, Q99798, Q9H0C2, P23434, Q9Y5L4	102	184	1699	0.995791	1	0.999889	99.9999
GOTERM_CC_FAT	GO:0031966~mitochondrial membrane	6	5.88235	0.740572	P05141, O95202, Q96B49, P00403, Q9H0C2, Q9Y5L4	87	99	1406	0.97945	1	0.999976	100
GOTERM_CC_FAT	GO:0044429~mitochondrial part	9	8.82353	0.76563	P99999, P05141, Q07021, O95202, Q96B49, P00403, Q99798, Q9H0C2, Q9Y5L4	87	157	1406	0.926422	1	0.999985	100
GOTERM_CC_FAT	GO:0031090~organelle membrane	9	8.82353	0.889823	P05141, P20339, P49458, Q9NRR5, O95202, Q96B49, P00403, Q9H0C2, Q9Y5L4	87	182	1406	0.799166	1	0.999999	100
GOTERM_CC_FAT	GO:0005739~mitochondrion	11	10.7843	0.953775	P99999, P05141, Q9Y6H1, Q07021, O95202, Q96B49, P00403, Q99798, Q9H0C2, P23434, Q9Y5L4	87	246	1406	0.722643	1	1	100
Annotation Cluster 9	Enrichment Score: 0.11950877480178249
Category	Term	Count	%	PValue	Genes	List Total	Pop Hits	Pop Total	Fold Enrichment	Bonferroni	Benjamini	FDR
GOTERM_MF_FAT	GO:0032555~purine ribonucleotide binding	28	27.451	0.395589	Q12905, Q07002, P04350, Q9UHD8, P12956, P31153, P51153, P30520, P18085, P22392, Q13283, Q9Y6B6, P63096, Q9NRW1, P08754, Q9NR31, P50570, Q15019, P15531, P61086, P51148, P20339, O43776, Q5T2N8, P84085, P62333, Q9BQ39, P49591, Q9H4B7	96	399	1489	1.08845	1	0.999826	99.8692
GOTERM_MF_FAT	GO:0032553~ribonucleotide binding	28	27.451	0.395589	Q12905, Q07002, P04350, Q9UHD8, P12956, P31153, P51153, P30520, P18085, P22392, Q13283, Q9Y6B6, P63096, Q9NRW1, P08754, Q9NR31, P50570, Q15019, P15531, P61086, P51148, P20339, O43776, Q5T2N8, P84085, P62333, Q9BQ39, P49591, Q9H4B7	96	399	1489	1.08845	1	0.999826	99.8692
GOTERM_MF_FAT	GO:0017076~purine nucleotide binding	28	27.451	0.46761	Q12905, Q07002, P04350, Q9UHD8, P12956, P31153, P51153, P30520, P18085, P22392, Q13283, Q9Y6B6, P63096, Q9NRW1, P08754, Q9NR31, P50570, Q15019, P15531, P61086, P51148, P20339, O43776, Q5T2N8, P84085, P62333, Q9BQ39, P49591, Q9H4B7	96	411	1489	1.05667	1	0.999963	99.9754
UP_SEQ_FEATURE	nucleotide phosphate-binding region:ATP	6	5.88235	0.963143	Q07002, Q5T2N8, P31153, P62333, Q9BQ39, P49591	102	155	1699	0.644782	1	1	100
SP_PIR_KEYWORDS	atp-binding	11	10.7843	0.963964	Q07002, O43776, Q5T2N8, P22392, Q13283, P12956, P31153, P62333, Q9BQ39, P49591, P15531, P61086	102	262	1699	0.699334	1	1	100
GOTERM_MF_FAT	GO:0005524~ATP binding	12	11.7647	0.980345	Q12905, Q07002, P12956, P31153, P61086, P15531, O43776, P22392, Q5T2N8, Q13283, Q9BQ39, P62333, P49591	96	278	1489	0.669514	1	1	100
GOTERM_MF_FAT	GO:0032559~adenyl ribonucleotide binding	12	11.7647	0.983237	Q12905, Q07002, P12956, P31153, P61086, P15531, O43776, P22392, Q5T2N8, Q13283, Q9BQ39, P62333, P49591	96	282	1489	0.660018	1	1	100
GOTERM_MF_FAT	GO:0030554~adenyl nucleotide binding	12	11.7647	0.989763	Q12905, Q07002, P12956, P31153, P61086, P15531, O43776, P22392, Q5T2N8, Q13283, Q9BQ39, P62333, P49591	96	294	1489	0.633078	1	1	100
GOTERM_MF_FAT	GO:0001883~purine nucleoside binding	12	11.7647	0.991721	Q12905, Q07002, P12956, P31153, P61086, P15531, O43776, P22392, Q5T2N8, Q13283, Q9BQ39, P62333, P49591	96	299	1489	0.622492	1	1	100
GOTERM_MF_FAT	GO:0001882~nucleoside binding	12	11.7647	0.992725	Q12905, Q07002, P12956, P31153, P61086, P15531, O43776, P22392, Q5T2N8, Q13283, Q9BQ39, P62333, P49591	96	302	1489	0.616308	1	1	100
Annotation Cluster 10	Enrichment Score: 0.11106024752414904
Category	Term	Count	%	PValue	Genes	List Total	Pop Hits	Pop Total	Fold Enrichment	Bonferroni	Benjamini	FDR
GOTERM_BP_FAT	GO:0043933~macromolecular complex subunit organization	11	10.7843	0.720909	P04350, Q9BQA1, P47755, Q9UHD8, P55209, Q12874, P27797, P83731, Q9H4B7, P60981, P35609	97	177	1495	0.957831	1	1	100
GOTERM_BP_FAT	GO:0034621~cellular macromolecular complex subunit organization	8	7.84314	0.755082	P04350, Q9BQA1, P55209, Q12874, P27797, P83731, Q9H4B7, P60981	97	131	1495	0.941214	1	1	100
GOTERM_BP_FAT	GO:0070271~protein complex biogenesis	6	5.88235	0.778511	P04350, P47755, Q9UHD8, P27797, Q9H4B7, P35609	97	99	1495	0.934083	1	1	100
GOTERM_BP_FAT	GO:0006461~protein complex assembly	6	5.88235	0.778511	P04350, P47755, Q9UHD8, P27797, Q9H4B7, P35609	97	99	1495	0.934083	1	1	100
GOTERM_BP_FAT	GO:0065003~macromolecular complex assembly	10	9.80392	0.791109	P04350, Q9BQA1, P47755, Q9UHD8, P55209, Q12874, P27797, P83731, Q9H4B7, P35609	97	171	1495	0.901308	1	1	100
GOTERM_BP_FAT	GO:0034622~cellular macromolecular complex assembly	7	6.86275	0.826034	P04350, Q9BQA1, P55209, Q12874, P27797, P83731, Q9H4B7	97	124	1495	0.870053	1	1	100
Annotation Cluster 11	Enrichment Score: 0.08518414829959685
Category	Term	Count	%	PValue	Genes	List Total	Pop Hits	Pop Total	Fold Enrichment	Bonferroni	Benjamini	FDR
GOTERM_CC_FAT	GO:0005730~nucleolus	9	8.82353	0.7104	P04080, Q12905, P55769, P61247, Q15019, P42771, P62913, Q9BQ39, P35609	87	149	1406	0.976163	1	0.999973	100
GOTERM_CC_FAT	GO:0031974~membrane-enclosed lumen	21	20.5882	0.813499	P04080, Q12905, Q12874, P12956, Q07021, P27797, Q15019, P42771, P62913, P30040, Q9Y5L4, P35609, P99999, P05141, Q15084, P55769, P63208, Q86V81, P61247, Q9BQ39, Q99798	87	377	1406	0.90021	1	0.999994	100
GOTERM_CC_FAT	GO:0070013~intracellular organelle lumen	20	19.6078	0.830253	P04080, Q12905, Q12874, P12956, Q07021, P27797, Q15019, P42771, P62913, P30040, P35609, P99999, P05141, Q15084, P55769, P63208, Q86V81, P61247, Q9BQ39, Q99798	87	364	1406	0.887963	1	0.999995	100
GOTERM_CC_FAT	GO:0043233~organelle lumen	20	19.6078	0.837843	P04080, Q12905, Q12874, P12956, Q07021, P27797, Q15019, P42771, P62913, P30040, P35609, P99999, P05141, Q15084, P55769, P63208, Q86V81, P61247, Q9BQ39, Q99798	87	366	1406	0.88311	1	0.999995	100
GOTERM_CC_FAT	GO:0031981~nuclear lumen	13	12.7451	0.932924	P04080, Q12905, Q12874, P12956, Q15019, P62913, P42771, P35609, P55769, P63208, Q86V81, P61247, Q9BQ39	87	273	1406	0.769568	1	1	100

## Sheet: Protein_IPA_analysis
© 2000-2013 Ingenuity Systems, Inc. All rights reserved.
Ingenuity Canonical Pathways	-log(p-value)	p-value	Ratio	Molecules
Remodeling of Epithelial Adherens Junctions	9.52	3.01995e-10	0.132	TUBB1,NME1,RAB5A,MAPRE1,ACTN2,RAB5C,TUBB4A,ACTN3,DNM2
EIF2 Signaling	5.73	1.86209e-06	0.045	RPL24,RPL11,FAU,RPS3A,RPL7A,EIF3F,RPL30,RPLP2,EIF3M
Purine Nucleotides De Novo Biosynthesis II	4.22	6.0256e-05	0.0698	ADSS,PPAT,ATIC
S-adenosyl-L-methionine Biosynthesis	3.96	0.000109648	0.25	MAT2B,MAT2A
Calcium Signaling	3.11	0.000776247	0.0284	MYL9,CALR,LETM1,TPM2,TPM1,TPM4
Integrin Signaling	2.89	0.00128825	0.029	MYL9,ARF5,ARF4,CRKL,ACTN2,ACTN3
Epithelial Adherens Junction Signaling	2.71	0.00194984	0.034	MYL9,TUBB1,ACTN2,TUBB4A,ACTN3
Cell Cycle: G2/M DNA Damage Checkpoint Regulation	2.64	0.00229087	0.0625	CDKN2A,SFN,SKP1/SKP1P2
Pyrimidine Deoxyribonucleotides De Novo Biosynthesis I	2.49	0.00323594	0.0588	NME1,NME2
Methionine Degradation I (to Homocysteine)	2.43	0.00371535	0.087	MAT2B,MAT2A
Cysteine Biosynthesis III (mammalia)	2.32	0.0047863	0.0667	MAT2B,MAT2A
Myc Mediated Apoptosis Signaling	2.27	0.00537032	0.05	CDKN2A,CYCS,SFN
Cell Cycle: G1/S Checkpoint Regulation	2.21	0.00616595	0.0455	CDKN2A,RPL11,SKP1/SKP1P2
Leukocyte Extravasation Signaling	2.19	0.00645654	0.0249	GNAI3,CRKL,ACTN2,GNAI1,ACTN3
Role of PI3K/AKT Signaling in the Pathogenesis of Influenza	2.13	0.0074131	0.0405	GNAI3,CRKL,GNAI1
Pyrimidine Ribonucleotides Interconversion	2.1	0.00794328	0.0588	NME1,NME2
Pyrimidine Ribonucleotides De Novo Biosynthesis	2.03	0.00933254	0.0417	NME1,NME2
Caveolar-mediated Endocytosis Signaling	1.98	0.0104713	0.0353	RAB5A,RAB5C,DNM2
Antiproliferative Role of TOB in T Cell Signaling	1.96	0.0109648	0.0769	PABPC4,SKP1/SKP1P2
Regulation of eIF4 and p70S6K Signaling	1.9	0.0125893	0.023	FAU,RPS3A,EIF3F,EIF3M
Signaling by Rho Family GTPases	1.88	0.0131826	0.0198	MYL9,GNAI3,SEPT9,GNAI1,SEPT2
Superpathway of Methionine Degradation	1.84	0.0144544	0.0312	MAT2B,MAT2A
Salvage Pathways of Pyrimidine Ribonucleotides	1.83	0.0147911	0.0294	CDK18,NME1,NME2
Germ Cell-Sertoli Cell Junction Signaling	1.82	0.0151356	0.0244	TUBB1,ACTN2,TUBB4A,ACTN3
Gap Junction Signaling	1.82	0.0151356	0.0227	GNAI3,TUBB1,GNAI1,TUBB4A
α-Adrenergic Signaling	1.8	0.0158489	0.0286	GNAI3,GNAI1,PYGB
G Beta Gamma Signaling	1.78	0.0165959	0.0256	GNAI3,GNAI1,DNM2
5-aminoimidazole Ribonucleotide Biosynthesis I	1.74	0.018197	0.0556	PPAT
Inosine-5'-phosphate Biosynthesis II	1.74	0.018197	0.0625	ATIC
Hypusine Biosynthesis	1.74	0.018197	0.2	EIF5A
VEGF Signaling	1.74	0.018197	0.0291	ACTN2,SFN,ACTN3
tRNA Charging	1.65	0.0223872	0.0247	NARS,SARS
Amyotrophic Lateral Sclerosis Signaling	1.64	0.0229087	0.0254	RAB5A,CYCS,RAB5C
Sertoli Cell-Sertoli Cell Junction Signaling	1.64	0.0229087	0.0205	TUBB1,ACTN2,TUBB4A,ACTN3
NRF2-mediated Oxidative Stress Response	1.61	0.0245471	0.0208	USP14,ERP29,UBE2K,DNAJA1
IL-8 Signaling	1.58	0.0263027	0.0195	MYL9,GNAI3,GNAI1,CSTB
ILK Signaling	1.57	0.0269153	0.0208	MYL9,ACTN2,ACTN3,NACA
mTOR Signaling	1.53	0.0295121	0.019	FAU,RPS3A,EIF3F,EIF3M
Breast Cancer Regulation by Stathmin1	1.53	0.0295121	0.0193	GNAI3,TUBB1,GNAI1,TUBB4A
Androgen Signaling	1.51	0.030903	0.0208	GNAI3,CALR,GNAI1
14-3-3-mediated Signaling	1.46	0.0346737	0.0248	TUBB1,TUBB4A,SFN
RhoA Signaling	1.46	0.0346737	0.025	MYL9,SEPT9,SEPT2
Pentose Phosphate Pathway (Non-oxidative Branch)	1.44	0.0363078	0.0769	TALDO1
Glycine Cleavage Complex	1.44	0.0363078	0.0667	GCSH
Selenocysteine Biosynthesis II (Archaea and Eukaryotes)	1.44	0.0363078	0.0588	SARS
p70S6K Signaling	1.44	0.0363078	0.0233	GNAI3,GNAI1,SFN
Actin Cytoskeleton Signaling	1.38	0.0416869	0.0168	MYL9,CRKL,ACTN2,ACTN3
GNRH Signaling	1.36	0.0436516	0.02	GNAI3,GNAI1,DNM2
Regulation of Cellular Mechanics by Calpain Protease	1.34	0.0457088	0.0278	ACTN2,ACTN3
Axonal Guidance Signaling	1.33	0.0467735	0.0128	MYL9,GNAI3,TUBB1,CRKL,GNAI1,TUBB4A
Induction of Apoptosis by HIV1	1.3	0.0501187	0.0308	CYCS,SLC25A5
Prostanoid Biosynthesis	1.23	0.0588844	0.0625	PTGES3
Pentose Phosphate Pathway	1.23	0.0588844	0.0455	TALDO1
Glycogen Degradation II	1.23	0.0588844	0.0625	PYGB
CXCR4 Signaling	1.18	0.0660693	0.0179	MYL9,GNAI3,GNAI1
CCR5 Signaling in Macrophages	1.18	0.0660693	0.0211	GNAI3,GNAI1
Chemokine Signaling	1.18	0.0660693	0.0274	GNAI3,GNAI1
Melatonin Signaling	1.16	0.0691831	0.0256	GNAI3,GNAI1
Glycogen Degradation III	1.15	0.0707946	0.0556	PYGB
Protein Ubiquitination Pathway	1.15	0.0707946	0.0149	USP14,PSMC6,DNAJA1,SKP1/SKP1P2
Ephrin B Signaling	1.13	0.074131	0.0247	GNAI3,GNAI1
Protein Kinase A Signaling	1.09	0.0812831	0.0126	MYL9,GNAI3,GNAI1,PYGB,SFN
DNA Double-Strand Break Repair by Non-Homologous End Joining	1.08	0.0831764	0.0526	XRCC6
γ-glutamyl Cycle	1.08	0.0831764	0.037	GGCT
Cyclins and Cell Cycle Regulation	1.07	0.0851138	0.0225	CDKN2A,SKP1/SKP1P2
Telomere Extension by Telomerase	1.06	0.0870964	0.0588	XRCC6
RhoGDI Signaling	1.05	0.0891251	0.0152	MYL9,GNAI3,GNAI1
Ephrin Receptor Signaling	1.05	0.0891251	0.0149	GNAI3,CRKL,GNAI1
Granzyme B Signaling	1.03	0.0933254	0.0625	CYCS
Parkinson's Signaling	1.03	0.0933254	0.0625	CYCS
RAN Signaling	1	0.1	0.0417	RANBP1
Clathrin-mediated Endocytosis Signaling	0.981	0.104472	0.0153	RAB5A,RAB5C,DNM2
IL-1 Signaling	0.97	0.107152	0.0187	GNAI3,GNAI1
Thrombin Signaling	0.96	0.109648	0.0146	MYL9,GNAI3,GNAI1
Granzyme A Signaling	0.958	0.110154	0.05	NME1
DNA damage-induced 14-3-3σ Signaling	0.958	0.110154	0.0476	SFN
p53 Signaling	0.955	0.110917	0.0208	CDKN2A,SFN
Chronic Myeloid Leukemia Signaling	0.947	0.11298	0.019	CDKN2A,CRKL
Lipid Antigen Presentation by CD1	0.937	0.115611	0.0435	CALR
HGF Signaling	0.91	0.123027	0.019	CDKN2A,CRKL
Paxillin Signaling	0.903	0.125026	0.018	ACTN2,ACTN3
Polyamine Regulation in Colon Cancer	0.898	0.126474	0.0345	PSME3
TCA Cycle II (Eukaryotic)	0.88	0.131826	0.0244	ACO2
Tumoricidal Function of Hepatic Natural Killer Cells	0.863	0.137088	0.0417	CYCS
fMLP Signaling in Neutrophils	0.849	0.141579	0.0155	GNAI3,GNAI1
Sphingosine-1-phosphate Signaling	0.843	0.143549	0.0167	GNAI3,GNAI1
Corticotropin Releasing Hormone Signaling	0.83	0.147911	0.0147	GNAI3,GNAI1
Systemic Lupus Erythematosus Signaling	0.818	0.152055	0.0121	LSM2,NHP2L1,LSM3
Molecular Mechanisms of Cancer	0.815	0.153109	0.0106	CDKN2A,GNAI3,CYCS,GNAI1
Cardiac Hypertrophy Signaling	0.814	0.153462	0.0123	MYL9,GNAI3,GNAI1
CCR3 Signaling in Eosinophils	0.812	0.15417	0.0157	GNAI3,GNAI1
P2Y Purigenic Receptor Signaling Pathway	0.782	0.165196	0.0145	GNAI3,GNAI1
Gαi Signaling	0.777	0.167109	0.0152	GNAI3,GNAI1
Cellular Effects of Sildenafil (Viagra)	0.739	0.18239	0.0136	MYL9,PABPC4
TWEAK Signaling	0.736	0.183654	0.0263	CYCS
Relaxin Signaling	0.703	0.198153	0.0126	GNAI3,GNAI1
Mitochondrial Dysfunction	0.694	0.202302	0.0115	CYCS,COX2
Antigen Presentation Pathway	0.692	0.203236	0.025	CALR
Synaptic Long Term Depression	0.68	0.20893	0.0126	GNAI3,GNAI1
Aryl Hydrocarbon Receptor Signaling	0.68	0.20893	0.0124	CDKN2A,PTGES3
Docosahexaenoic Acid (DHA) Signaling	0.671	0.213304	0.0204	CYCS
Role of PKR in Interferon Induction and Antiviral Response	0.662	0.217771	0.0217	CYCS
Melanoma Signaling	0.643	0.22751	0.0217	CDKN2A
Tight Junction Signaling	0.619	0.240436	0.0124	MYL9,RAB13
TNFR1 Signaling	0.6	0.251189	0.0192	CYCS
Dopamine-DARPP32 Feedback in cAMP Signaling	0.591	0.256448	0.0109	GNAI3,GNAI1
CD27 Signaling in Lymphocytes	0.57	0.269153	0.0175	CYCS
Endothelin-1 Signaling	0.558	0.276694	0.0107	GNAI3,GNAI1
Role of NFAT in Regulation of the Immune Response	0.554	0.279254	0.0101	GNAI3,GNAI1
Lymphotoxin β Receptor Signaling	0.549	0.282488	0.0164	CYCS
CREB Signaling in Neurons	0.547	0.283792	0.00985	GNAI3,GNAI1
Nur77 Signaling in T Lymphocytes	0.542	0.287078	0.0159	CYCS
Death Receptor Signaling	0.523	0.299916	0.0156	CYCS
Role of NFAT in Cardiac Hypertrophy	0.52	0.301995	0.00966	GNAI3,GNAI1
Pyridoxal 5'-phosphate Salvage Pathway	0.499	0.316957	0.0139	CDK18
ERK5 Signaling	0.493	0.321366	0.0154	SFN
Retinoic acid Mediated Apoptosis Signaling	0.488	0.325087	0.0145	CYCS
Non-Small Cell Lung Cancer Signaling	0.482	0.32961	0.0127	CDKN2A
Macropinocytosis Signaling	0.466	0.341979	0.0132	RAB5A
IL-3 Signaling	0.451	0.353997	0.0135	CRKL
Small Cell Lung Cancer Signaling	0.451	0.353997	0.0112	CYCS
PDGF Signaling	0.423	0.377572	0.0118	CRKL
Ceramide Signaling	0.415	0.384592	0.0114	CYCS
Reelin Signaling in Neurons	0.415	0.384592	0.0122	CRKL
cAMP-mediated signaling	0.413	0.386367	0.00893	GNAI3,GNAI1
Cytotoxic T Lymphocyte-mediated Apoptosis of Target Cells	0.41	0.389045	0.0118	CYCS
Huntington's Disease Signaling	0.408	0.390841	0.00833	CYCS,DNM2
Regulation of Actin-based Motility by Rho	0.402	0.396278	0.0112	MYL9
FGF Signaling	0.386	0.41115	0.0109	CRKL
Neuregulin Signaling	0.379	0.41783	0.0098	CRKL
Bladder Cancer Signaling	0.379	0.41783	0.011	CDKN2A
PAK Signaling	0.379	0.41783	0.00943	MYL9
Apoptosis Signaling	0.379	0.41783	0.0105	CYCS
Virus Entry via Endocytic Pathways	0.375	0.421697	0.0101	DNM2
SAPK/JNK Signaling	0.357	0.439542	0.0098	CRKL
Glioma Signaling	0.354	0.442588	0.00893	CDKN2A
IGF-1 Signaling	0.347	0.44978	0.00952	SFN
Telomerase Signaling	0.337	0.460257	0.00971	PTGES3
G-Protein Coupled Receptor Signaling	0.333	0.464515	0.00735	GNAI3,GNAI1
Pancreatic Adenocarcinoma Signaling	0.316	0.483059	0.00833	CDKN2A
Type I Diabetes Mellitus Signaling	0.313	0.486407	0.00833	CYCS
Hereditary Breast Cancer Signaling	0.292	0.510505	0.00781	SFN
Gα12/13 Signaling	0.289	0.514044	0.00794	MYL9
PI3K/AKT Signaling	0.275	0.530884	0.00694	SFN
eNOS Signaling	0.256	0.554626	0.00658	DNM2
AMPK Signaling	0.254	0.557186	0.00599	PPAT
Ovarian Cancer Signaling	0.254	0.557186	0.00704	CDKN2A
Insulin Receptor Signaling	0.254	0.557186	0.00704	CRKL
Hepatic Fibrosis / Hepatic Stellate Cell Activation	0.24	0.57544	0.00685	MYL9
Glioblastoma Multiforme Signaling	0.226	0.594292	0.0061	CDKN2A
Aldosterone Signaling in Epithelial Cells	0.216	0.608135	0.00595	DNAJA1
Cdc42 Signaling	0.202	0.628058	0.00565	MYL9
